# Supplementary material for: Overlooked sources of inspiration in biomimetic research
Source: Sci Rep. 2025 Jul 15;15:25590. doi: 10.1038/s41598-025-11703-6 (PMC12263887; doi:10.1038/s41598-025-11703-6)
Supplement: Supplementary file 1 — Supplementary Material 1 [file 41598_2025_11703_MOESM1_ESM.xlsx]

## Sheet: WoS retrieved data
Article Number	Publication Type	Authors	Book Authors	Book Editors	Book Group Authors	Author Full Names	Book Author Full Names	Group Authors	Article Title	Source Title	Book Series Title	Book Series Subtitle	Language	Document Type	Conference Title	Conference Date	Conference Location	Conference Sponsor	Conference Host	Author Keywords	Keywords Plus	Abstract	Addresses	Affiliations	Reprint Addresses	Email Addresses	Researcher Ids	ORCIDs	Funding Orgs	Funding Name Preferred	Funding Text	Cited References	Cited Reference Count	Times Cited, WoS Core	Times Cited, All Databases	180 Day Usage Count	Since 2013 Usage Count	Publisher	Publisher City	Publisher Address	ISSN	eISSN	ISBN	Journal Abbreviation	Journal ISO Abbreviation	Publication Date	Publication Year	Volume	Issue
1	J	Wang, M; Jiang, MQ; Wang, Q; Sun, YS; Nie, ZX; Palin, WM; Zhang, Z				Wang, Man; Jiang, Muqi; Wang, Qi; Sun, Yasheng; Nie, Zhixiang; Palin, William M.; Zhang, Zhen			An in vitro bioinspired approach to enhance the bioactivity of titanium implants via electrophoretic deposition and biomimetic mineralization of type i collagen	BIOMATERIALS ADVANCES			English	Article						Mineralization; Implants; Osteogenesis; Surface functionalisation; Electrophoretic deposition	CROSS-LINKING; SCAFFOLDS; COATINGS	Objective: This study aims to explore the efficacy of Electrophoretic Deposition (EPD) for collagen type I coating on titanium implants and its subsequent mineralization to improve osseointegration and bone regeneration. Methods: Titanium disks were prepared with a sandblasted, large grit and acid-etched (SLA) surface. EPD was employed to deposit collagen type I onto the titanium surfaces, follow…	[Wang, Man; Jiang, Muqi; Wang, Qi; Sun, Yasheng; Nie, Zhixiang; Palin, William M.; Zhang, Zhen] Huazhong Univ Sci & Technol, Union Hosp, Tongji Med Coll, Dept Stomatol, Wuhan 430022, Peoples R China; [Palin, William M.; Zhang, Zhen] Univ Birmingham, Inst Clin Sci, Coll Med & Dent Sci, Sch Dent, Birmingham, England; [Wang, Man; Jiang, Muqi; Wang, Qi; Sun, Yasheng; Nie, Zhixiang; Zhang, Zhen] Huazh…	Huazhong University of Science & Technology; University of Birmingham; Huazhong University of Science & Technology	Palin, WM; Zhang, Z (corresponding author), Huazhong Univ Sci & Technol, Union Hosp, Tongji Med Coll, Dept Stomatol, Wuhan 430022, Peoples R China.	w.m.palin@bham.ac.uk; z.zhang.14@bham.ac.uk	Jiang, Muqi/LVR-7296-2024; sun, yasheng/JQI-6590-2023		Natural Science Foundation of China [82201130]; Natural Science Foundation of Hubei Province, China [2021CFB438]; Fundamental Research Funds for the Central Universities, China [YCJJ202201052]; Open Project from Hubei Province Key Laboratory of Oral and Maxillofacial Development and Regeneration [2021kqhm006]; Youth Clinical Research Fund of Chinese Stomatological Association [CSA-SIS2022-20]	Natural Science Foundation of China(National Natural Science Foundation of China (NSFC)); Natural Science Foundation of Hubei Province, China(Natural Science Foundation of Hubei Province); Fundamental Research Funds for the Central Universities, China(Fundamental Research Funds for the Central Universities); Open Project from Hubei Province Key Laboratory of Oral and Maxillofacial Development and…	This investigation was sponsored by the funding from the Natural Science Foundation of China (No. 82201130) , Natural Science Foundation of Hubei Province, China (No. 2021CFB438) , the Fundamental Research Funds for the Central Universities, China, (No. YCJJ202201052) , the Open Project from Hubei Province Key Laboratory of Oral and Maxillofacial Development and Regeneration (No. 2021kqhm006) and…		45	0	0	11	11	ELSEVIER	AMSTERDAM	RADARWEG 29, 1043 NX AMSTERDAM, NETHERLANDS		2772-9508		BIOMATER ADV	Biomater. Adv.	FEB	2025	167
2	J	Zamanian, AH; Voltzow, J				Zamanian, Amir Hosein; Voltzow, Janice			Soft robots and soft bodies: biological insights into the structure and function of fluidic soft robots	BIOINSPIRATION & BIOMIMETICS			English	Editorial Material						biomimetic robots; soft locomotion; fluidic actuators; animal locomotion; hydrostatic skeleton; muscular hydrostat	BUSYCON-CONTRARIUM; MORPHOLOGY; MUSCULATURE; DESIGN; MANIPULATOR; FABRICATION; LOCOMOTION; ACTUATORS; DIVERSITY; ANEMONE	Over the last two decades, robotics engineering has witnessed rapid growth in the exploration and development of soft robots. Soft robots are made of deformable materials with mechanical properties or other features that resemble biological structures. These robots are often inspired by living organisms or mimic their locomotion, such as crawling and swimming. This paper aims to assist researcher…	[Zamanian, Amir Hosein] Texas State Univ, Ingram Sch Engn, 305 River Ridge Pkwy, San Marcos, TX 78666 USA; [Voltzow, Janice] Univ Scranton, Dept Biol, 800 Linden St, Scranton, PA 18510 USA	Texas State University System; Texas State University San Marcos; University of Scranton	Zamanian, AH (corresponding author), Texas State Univ, Ingram Sch Engn, 305 River Ridge Pkwy, San Marcos, TX 78666 USA.	zamanian@txstate.edu	Zamanian, Amir Hosein/I-6833-2019	Zamanian, Amir Hosein/0000-0002-1113-4237	University of Scranton	University of Scranton	We thank Crissy Fetcher for her assistance. We acknowledge the support of Texas State University and the University of Scranton.		66	0	0	31	31	IOP Publishing Ltd	BRISTOL	TEMPLE CIRCUS, TEMPLE WAY, BRISTOL BS1 6BE, ENGLAND	1748-3182	1748-3190		BIOINSPIR BIOMIM	Bioinspir. Biomim.	JAN 31	2025	20	1
3	J	Aalhate, M; Mahajan, S; Dhuri, A; Singh, PK				Aalhate, Mayur; Mahajan, Srushti; Dhuri, Anish; Singh, Pankaj Kumar			Biohybrid nano-platforms manifesting effective cancer therapy: Fabrication, characterization, challenges and clinical perspective	ADVANCES IN COLLOID AND INTERFACE SCIENCE			English	Article						Biohybrid; Hybrid nanoparticles; Cancer; Exosomes; Bioinspired; Polymeric nanoparticles	MEMBRANE-CAMOUFLAGED NANOPARTICLES; MESOPOROUS SILICA NANOPARTICLES; BLOOD-CELL MEMBRANE; IRON-OXIDE NANOPARTICLES; DRUG-DELIVERY PLATFORM; INORGANIC NANOPARTICLES; POLYMERIC NANOPARTICLES; COATED NANOPARTICLES; STEM-CELLS; BIOMIMETIC NANOPARTICLES	Nanotechnology-based delivery systems have brought a paradigm shift in the management of cancer. However, the main obstacles to nanocarrier-based delivery are their limited circulation duration, excessive immune clearance, inefficiency in interacting effectively in a biological context and overcoming biological barriers. This demands effective engineering of nanocarriers to achieve maximum effica…	[Aalhate, Mayur; Mahajan, Srushti; Dhuri, Anish; Singh, Pankaj Kumar] Natl Inst Pharmaceut Educ & Res NIPER, Dept Pharmaceut, Hyderabad 500037, Telangana, India	National Institute of Pharmaceutical Education & Research, Hyderabad; National Institute of Pharmaceutical Education & Research, S.A.S. Nagar (Mohali)	Singh, PK (corresponding author), Natl Inst Pharmaceut Educ & Res NIPER, Dept Pharmaceut, Hyderabad 500037, Telangana, India.	pankajksingh3@gmail.com	Singh, Pankaj/T-5403-2018	Dhuri, Anish/0009-0001-1290-2170					274	0	0	7	7	ELSEVIER	AMSTERDAM	RADARWEG 29, 1043 NX AMSTERDAM, NETHERLANDS	0001-8686	1873-3727		ADV COLLOID INTERFAC	Adv. Colloid Interface Sci.	JAN	2025	335
4	J	Yip, L; Wang, JP; Xue, YL; Xing, KR; Sevencan, C; Ariga, K; Leong, DT				Yip, Li Xian; Wang, Jinping; Xue, Yuling; Xing, Kuoran; Sevencan, Cansu; Ariga, Katsuhiko; Leong, David Tai			Cell-derived nanomaterials for biomedical applications	SCIENCE AND TECHNOLOGY OF ADVANCED MATERIALS			English	Review						Nanoarchitectonics; cell membrane remodeling; nature-derived nanoparticles	SILVER NANOPARTICLES; GREEN SYNTHESIS; LEAF EXTRACT; GOLD NANOPARTICLES; RAPID BIOSYNTHESIS; IN-VITRO; MEMBRANE; CANCER; ANTIBACTERIAL; CHLOROPHYLLS	The ever-growing use of nature-derived materials creates exciting opportunities for novel development in various therapeutic biomedical applications. Living cells, serving as the foundation of nanoarchitectonics, exhibit remarkable capabilities that enable the development of bioinspired and biomimetic systems, which will be explored in this review. To understand the foundation of this development…	[Yip, Li Xian; Wang, Jinping; Xue, Yuling; Xing, Kuoran; Sevencan, Cansu; Leong, David Tai] Natl Univ Singapore, Dept Chem & Biomol Engn, Singapore, Singapore; [Wang, Jinping] Univ Jinan, Sch Biol Sci & Technol, Jinan, Peoples R China; [Xing, Kuoran; Leong, David Tai] Natl Univ Singapore, NUS Grad Sch Integrat Sci & Engn Programme, Singapore, Singapore; [Ariga, Katsuhiko] Natl Inst Mat Sci NIMS, …	National University of Singapore; University of Jinan; National University of Singapore; National Institute for Materials Science; University of Tokyo; National University of Singapore	Leong, DT (corresponding author), Natl Univ Singapore, Dept Chem & Biomol Engn, Singapore 117585, Singapore.	cheltwd@nus.edu.sg	Xing, Kuoran/JXW-8859-2024; Yip, Li Xian/GYJ-2958-2022; Wang, Zichao/KHX-4954-2024; Leong, David/G-1056-2012; Ariga, Katsuhiko/H-2695-2011	Yip, Li Xian/0000-0002-2889-0119; Kuoran, Xing/0009-0002-9682-6829; Leong, David/0000-0001-8539-9062; Sevencan, Cansu/0000-0001-5786-1942; Ariga, Katsuhiko/0000-0002-2445-2955	NUS Reimagine Grant [A-0009179-02-00, A-0009179-03-00]; Singapore Ministry of Education and NUS Reimagine Grant [A-8000575-00-00, W22W3D0007]; Singapore Food Story Grant; Japan Society for the Promotion of Science (JSPS 2023 Fellowship); China Scholarship Council	NUS Reimagine Grant; Singapore Ministry of Education and NUS Reimagine Grant; Singapore Food Story Grant; Japan Society for the Promotion of Science (JSPS 2023 Fellowship)(Ministry of Education, Culture, Sports, Science and Technology, Japan (MEXT)Japan Society for the Promotion of Science); China Scholarship Council(China Scholarship Council)	The authors would like to acknowledge the generous funding from the Singapore Ministry of Education and NUS Reimagine Grant (A-0009179-02-00; A-0009179-03-00), Singapore Food Story Grant (A-8000575-00-00; Grant no: W22W3D0007), The Japan Society for the Promotion of Science (JSPS 2023 Fellowship; D.L.), and The China Scholarship Council [financial support for the postdoctoral fellow study provide…		125	11	11	31	61	TAYLOR & FRANCIS LTD	ABINGDON	2-4 PARK SQUARE, MILTON PARK, ABINGDON OR14 4RN, OXON, ENGLAND	1468-6996	1878-5514		SCI TECHNOL ADV MAT	Sci. Technol. Adv. Mater.	DEC 31	2024	25	1
5	J	Esmaeili, M; Akbari, E; George, K; Rezvan, G; Taheri-Qazvini, N; Sadati, M				Esmaeili, Mohsen; Akbari, Ehsan; George, Kyle; Rezvan, Gelareh; Taheri-Qazvini, Nader; Sadati, Monirosadat			Engineering Nano/Microscale Chiral Self-Assembly in 3D Printed Constructs	NANO-MICRO LETTERS			English	Article						Directed chiral self-assembly; Cellulose nanocrystals; Bioinspired nanocomposite; 3D printing; Rheology	LIQUID-CRYSTALLINE; OPTICAL-PROPERTIES; ORDER-PARAMETER; RHEOLOGY; BIREFRINGENCE; SUSPENSIONS; TRANSIENT; ALIGNMENT; BEHAVIOR; FLUIDS	To precisely engineer complex helical hierarchies at nano/microscales, reactive inks with chiral nematic anisotropy are designed for 3D printing.The phase transformations and chiral evolution in response to parallel and orthogonal shear forces are meticulously investigated to finely adjust the 3D printing parameters for programming oriented chiral assemblies.The interplay between chiral relaxatio…	[Esmaeili, Mohsen; George, Kyle; Rezvan, Gelareh; Taheri-Qazvini, Nader; Sadati, Monirosadat] Univ South Carolina, Dept Chem Engn, Columbia, SC 29208 USA; [Akbari, Ehsan] Waters LLC, TA Instruments, New Castle, DE 19720 USA; [Taheri-Qazvini, Nader] Univ South Carolina, Biomed Engn Program, Columbia, SC 29208 USA	University of South Carolina System; University of South Carolina Columbia; University of South Carolina System; University of South Carolina Columbia	Sadati, M (corresponding author), Univ South Carolina, Dept Chem Engn, Columbia, SC 29208 USA.	sadati@cec.sc.edu	Esmaeili, Mohsen/U-7144-2019		University of South Carolina; TA Instruments	University of South Carolina; TA Instruments	The authors gratefully acknowledge the support from the University of South Carolina. We would also like to thank TA Instruments (Waters LLC) for their valuable collaborations and for conducting Orthogonal Superposition Rheology tests on the chiral inks.		75	4	5	54	210	SHANGHAI JIAO TONG UNIV PRESS	SHANGHAI	SHANGHAI JIAO TONG UNIV, 800 DONGCHUAN RD, SHANGHAI, 200240, PEOPLES R CHINA	2311-6706	2150-5551		NANO-MICRO LETT	Nano-Micro Lett.	DEC	2024	16	1
6	J	Garg, A; Sharma, A; Zheng, WG; Li, L				Garg, Aman; Sharma, Anshu; Zheng, Weiguang; Li, Li			Dactyl club and nacre-inspired impact resistant behavior of layered structures: A review of present trends and prospects	MATERIALS TODAY COMMUNICATIONS			English	Review						Bio-inspired structures; Impact loading; Blast loading; Helicoidal structure; Nacre structure; Bio-inspired sandwich structures	LOW-VELOCITY IMPACT; PROGRESSIVE DAMAGE MODEL; LAMINATED COMPOSITES; MECHANICAL RESPONSE; POLYMER COMPOSITES; FAILURE MECHANISMS; FREE-VIBRATION; DESIGN; SHELLS; CRITERION	By employing weak polymers such as proteins and polysaccharides with certain inorganic materials such as calcium, phosphorus, and silicon, high-impact-tolerant structures are created by nature. These structures in various living organisms, such as fish scales, the dactyl club of mantis shrimp, and the cuticle in arthropods, help sustain higher impact loading without exhibiting any prominent failu…	[Garg, Aman; Li, Li] Huazhong Univ Sci & Technol, Sch Mech Sci & Engn, State Key Lab Intelligent Mfg Equipment & Technol, Wuhan 430074, Peoples R China; [Garg, Aman] NorthCap Univ, Dept Multidisciplinary Engn, Gurugram 122017, Haryana, India; [Sharma, Anshu] Kangwon Natl Univ, Dept Chem Engn, Green Chem Proc Lab, Chuncheon Si 24321, South Korea; [Zheng, Weiguang] Guangxi Univ Sci & Technol, Sch M…	Huazhong University of Science & Technology; The Northcap University; Kangwon National University; Guangxi University of Science & Technology	Li, L (corresponding author), Huazhong Univ Sci & Technol, Sch Mech Sci & Engn, State Key Lab Intelligent Mfg Equipment & Technol, Wuhan 430074, Peoples R China.	lili_em@hust.edu.cn	GARG, AMAN/AAE-9406-2021; Zheng, Weiguang/HTR-1839-2023; Li, Li/J-1564-2014	Li, Li/0000-0002-9805-3957	Innovation-Driven Develop-ment Special Fund Project of Guangxi [Guike AA23062040]; Key Research and Development Program of Guangxi; National Natural Science Foundation of China [52175095]; Science and Technology Planning Project of Liuzhou [2022AAA0102, 2022AAA0104]; Young Top-notch Talent Cultivation Program of Hubei Province of China	Innovation-Driven Develop-ment Special Fund Project of Guangxi; Key Research and Development Program of Guangxi; National Natural Science Foundation of China(National Natural Science Foundation of China (NSFC)); Science and Technology Planning Project of Liuzhou; Young Top-notch Talent Cultivation Program of Hubei Province of China	This work is partially supported by the Innovation-Driven Develop-ment Special Fund Project of Guangxi (Grant No. Guike AA23062040) , the Key Research and Development Program of Guangxi (Grant No. Guike AB23026106) , the National Natural Science Foundation of China (Grant No. 52175095) , the Science and Technology Planning Project of Liuzhou (Grant Nos. 2022AAA0102, and 2022AAA0104) , and the You…		210	4	4	16	16	ELSEVIER	AMSTERDAM	RADARWEG 29, 1043 NX AMSTERDAM, NETHERLANDS		2352-4928		MATER TODAY COMMUN	Mater. Today Commun.	DEC	2024	41
7	J	Iravani, S; Varma, RS				Iravani, Siavash; Varma, Rajender S.			MXenes for Bioinspired Soft Actuators: Advancements in Angle-Independent Structural Colors and Beyond	NANO-MICRO LETTERS			English	Article						MXenes; MXene-based composites; Bioinspired soft robotics; Angle-independent structural color	FILMS	MXene-based soft actuators with angle-independent structural colors have the potential to contribute to various fields, including display technologies, camouflage systems, sensors, and beyond.Bioinspiration has paved the way for developing advanced structural colored soft actuators for biomimetic soft robots.This perspective appraises the development of bioinspired MXene-based soft actuators with…	[Iravani, Siavash] W Nazar ST,Boostan Ave, Esfahan, Iran; [Varma, Rajender S.] Univ Fed Sao Carlos, Ctr Excellence Res Sustainable Chem, Dept Chem, BR-13565905 Sao Carlos, SP, Brazil	Universidade Federal de Sao Carlos	Iravani, S (corresponding author), W Nazar ST,Boostan Ave, Esfahan, Iran.	siavashira@gmail.com; varma.rajender@epa.gov	Iravani, Siavash/F-4046-2014	Iravani, Siavash/0000-0003-3985-7928					93	7	7	52	147	SHANGHAI JIAO TONG UNIV PRESS	SHANGHAI	SHANGHAI JIAO TONG UNIV, 800 DONGCHUAN RD, SHANGHAI, 200240, PEOPLES R CHINA	2311-6706	2150-5551		NANO-MICRO LETT	Nano-Micro Lett.	DEC	2024	16	1
8	J	Dzinovic, E; Clark, L; Keyhani, N; Al Morhiby, N; Byford, P; Wang, SY; Gamea, S; Chu, KN; Wnuk, E; Liu, Y; Rosik, N; Giuliani, F; Pugno, NM; Zhang, ZJ; Addison, O; Elsharkawy, S				Dzinovic, Eda; Clark, Lauren; Keyhani, Niktash; Al Morhiby, Nora; Byford, Paul; Wang, Siyang; Gamea, Sara; Chu, Kenneth; Wnuk, Elizabeth; Liu, Yu; Rosik, Nicole; Giuliani, Finn; Pugno, Nicola M.; Zhang, Zhenyu J.; Addison, Owen; Elsharkawy, Sherif			Bioinspired Physico-Chemical Surface Modifications for the Development of Advanced Retentive Systems	ADVANCED MATERIALS TECHNOLOGIES			English	Article; Early Access						3D printing; biomimetics; complete dentures; keratin; octopus; pull-off force; retention	SUCTION CUPS; DENTURE; KERATIN; REGENERATION; STRENGTH; SCAFFOLD; PATIENT; BURDEN; HEALTH; IMPACT	A major aspiration in advanced materials is to create artificial adhesive surfaces for wearable medical devices to meet the demands of the body's challenging settings and dynamics. For instance, dentures replace missing teeth and operate within the oral cavity, where an interplay between forces, muscles, saliva, and roughness of mucosa undermine their ability to grip oral tissues. Consequently, t…	[Dzinovic, Eda; Clark, Lauren; Keyhani, Niktash; Al Morhiby, Nora; Gamea, Sara; Chu, Kenneth; Wnuk, Elizabeth; Addison, Owen; Elsharkawy, Sherif] Kings Coll London, Fac Dent Oral & Craniofacial Sci, Ctr Oral Clin & Translat Sci, London SE1 9RT, England; [Byford, Paul; Addison, Owen; Elsharkawy, Sherif] Guys & St Thomas NHS Trust, Dent Directorate, London SE1 9RT, England; [Wang, Siyang; Giuliani,…	University of London; King's College London; Guy's & St Thomas' NHS Foundation Trust; Imperial College London; University of Birmingham; University of Trento; University of London; Queen Mary University London	Elsharkawy, S (corresponding author), Kings Coll London, Fac Dent Oral & Craniofacial Sci, Ctr Oral Clin & Translat Sci, London SE1 9RT, England.;Elsharkawy, S (corresponding author), Guys & St Thomas NHS Trust, Dent Directorate, London SE1 9RT, England.	sherif.elsharkawy@kcl.ac.uk	Elsharkawy, Sherif/AAM-1951-2020; addison, owen/AAA-4185-2022; Zhang, Zhenyu/AAC-8636-2022; Wang, Siyang/GZH-2473-2022	Wang, Siyang/0000-0002-2753-1464; Dzinovic, Eda/0000-0001-6033-9565	Academy of Medical Sciences; King's PGR International Studentship; National Institute of Health Research UK	Academy of Medical Sciences(Academy of Medical Sciences (AMS)); King's PGR International Studentship; National Institute of Health Research UK(National Institutes of Health Research (NIHR))	Conceptualization was by S.E., E.D., and O.A.; Methodology was performed by E.D., S.E., and O.A.; Formal analysis was carried out by E.D.; Investigation was conducted by E.D., L.C., N.K., N.A., S.W., S.G., Y.L., N.R., P.B., K.C., and E.W.; Visualization was carried out by E.D.; Supervision was by S.E., O.A., N.M.P., S.W., F.G., and Z.J.Z.; Original draft was by E.D.; Review & editing was by S.E.,…		89	0	0	3	3	WILEY	HOBOKEN	111 RIVER ST, HOBOKEN, NJ 07030 USA	2365-709X			ADV MATER TECHNOL-US	Adv. Mater. Technol.	2024 NOV 19	2024
9	J	Cao, ZY; Sai, H; Wang, WW; Yang, KC; Wang, LL; Lv, PY; Duan, HL; Huang, TY				Cao, Zi-Yi; Sai, Huayang; Wang, Weiwei; Yang, Kai-Cheng; Wang, Linlin; Lv, Pengyu; Duan, Huiling; Huang, Tian-Yun			Bioinspired Microhinged Actuators for Active Mechanism-Based Metamaterials	ADVANCED SCIENCE			English	Article; Early Access						bioinspired microhinge; compliant mechanism; mechanism-based metamaterials; shape-morphing; two-photon direct laser writing	DESIGN	Mechanism-based metamaterials, comprising rigid elements interconnected by flexible hinges, possess the potential to develop intelligent micromachines with programmable motility and morphology. However, the absence of efficient microactuators has constrained the ability to achieve multimodal locomotion and active shape-morphing behaviors at the micro and nanoscale. In this study, inspiration from…	[Cao, Zi-Yi; Sai, Huayang; Wang, Weiwei; Yang, Kai-Cheng; Wang, Linlin; Lv, Pengyu; Duan, Huiling; Huang, Tian-Yun] Peking Univ, Coll Engn, State Key Lab Turbulence & Complex Syst, Dept Adv Mfg & Robot,BIC ESAT, Beijing 100871, Peoples R China; [Huang, Tian-Yun] Natl Key Lab Adv Micro & Nano Manufacture Technol, Beijing 100871, Peoples R China	Peking University	Huang, TY (corresponding author), Peking Univ, Coll Engn, State Key Lab Turbulence & Complex Syst, Dept Adv Mfg & Robot,BIC ESAT, Beijing 100871, Peoples R China.;Huang, TY (corresponding author), Natl Key Lab Adv Micro & Nano Manufacture Technol, Beijing 100871, Peoples R China.	huangtianyun@pku.edu.cn	Wang, Weiwei/IAP-1785-2023; Cao, Ziyi/IVU-8619-2023; Wang, Linlin/JNS-4602-2023; Huang, Tian-Yun/AAV-5494-2021; Lv, Pengyu/U-5689-2019; Duan, Huiling/C-3517-2012	Duan, Huiling/0000-0003-1478-5649; Yang, Kai-Cheng/0009-0006-0639-5180; Lv, Pengyu/0000-0003-2265-4366; Huang, Tian-Yun/0000-0002-1148-1669	National Natural Science Foundation of China; National Key Research and Development Program of China [2023YFB3507003]; State Key Laboratory of Robotics and Systems (HIT) [SKLRS-2021-KF-03]; Fundamental Research Funds for the Central Universities; Beijing Municipal Natural Science Foundation [7232140]; National High-Level Hospital Clinical Research Funding [2023IR05]; Peking Nanofiber; [12293000];…	National Natural Science Foundation of China(National Natural Science Foundation of China (NSFC)); National Key Research and Development Program of China(National Key Research & Development Program of China); State Key Laboratory of Robotics and Systems (HIT); Fundamental Research Funds for the Central Universities(Fundamental Research Funds for the Central Universities); Beijing Municipal Natura…	The authors acknowledge financial support from the National Natural Science Foundation of China (12293000, 12293001, 11988102, 12202009), the National Key Research and Development Program of China (2023YFB3507003), the State Key Laboratory of Robotics and Systems (HIT) (SKLRS-2021-KF-03), the Clinical Medicine Plus X-Young Scholars Project (Peking University, the Fundamental Research Funds for th…		40	0	0	31	31	WILEY	HOBOKEN	111 RIVER ST, HOBOKEN 07030-5774, NJ USA		2198-3844		ADV SCI	Adv. Sci.	2024 NOV 18	2024
10	J	Haake, M; Reuillard, B; Chavarot-Kerlidou, M; Costentin, C; Artero, V				Haake, Matthieu; Reuillard, Bertrand; Chavarot-Kerlidou, Murielle; Costentin, Cyrille; Artero, Vincent			Proton Relays in Molecular Catalysis for Hydrogen Evolution and Oxidation: Lessons From the Mimicry of Hydrogenases and Electrochemical Kinetic Analyses	ANGEWANDTE CHEMIE-INTERNATIONAL EDITION			English	Review						hydrogen; electrocatalysis; bioinspiration; hydrogenases; proton-coupled electron transfer processes	FE-ONLY HYDROGENASE; DIIMINE-DIOXIME COMPLEXES; HETEROLYTIC CLEAVAGE; H-2 EVOLUTION; PENDANT AMINES; ELECTROCATALYTIC REDUCTION; CRYSTAL-STRUCTURE; IRON HYDROGENASE; COBALT COMPLEX; ACTIVE-SITE	The active sites of metalloenzymes involved in small molecules activation often contain pendant bases that act as proton relay promoting proton-coupled electron-transfer processes. Here we focus on hydrogenases and on the reactions they catalyze, i.e. the hydrogen evolution and oxidation reactions. After a short description of these enzymes, we review some of the various biomimetic and bioinspire…	[Haake, Matthieu; Reuillard, Bertrand; Chavarot-Kerlidou, Murielle; Artero, Vincent] Univ Grenoble Alpes, CNRS, CEA, IRIG,Lab Chim & Biol Metaux, F-38000 Grenoble, France; [Costentin, Cyrille] Univ Grenoble Alpes, CNRS, Dept Chim Mol, F-38000 Grenoble, France	Communaute Universite Grenoble Alpes; Universite Grenoble Alpes (UGA); CEA; Centre National de la Recherche Scientifique (CNRS); Communaute Universite Grenoble Alpes; Universite Grenoble Alpes (UGA); Centre National de la Recherche Scientifique (CNRS)	Artero, V (corresponding author), Univ Grenoble Alpes, CNRS, CEA, IRIG,Lab Chim & Biol Metaux, F-38000 Grenoble, France.;Costentin, C (corresponding author), Univ Grenoble Alpes, CNRS, Dept Chim Mol, F-38000 Grenoble, France.	cyrille.costentin@univ-grenoble-alpes.fr; vincent.artero@cea.fr	Artero, Vincent/C-6853-2008; Reuillard, Bertrand/L-9999-2017		French National Research Agency [ANR-17-EURE-0003, ANR-22-CE07-0045-02]	French National Research Agency(Agence Nationale de la Recherche (ANR))	This work received funding from the French National Research Agency (Labex ARCANE, CBH-EUR-GS, ANR-17-EURE-0003; SelectO2 project; ANR-22-CE07-0045-02).		174	0	0	16	16	WILEY-V C H VERLAG GMBH	WEINHEIM	POSTFACH 101161, 69451 WEINHEIM, GERMANY	1433-7851	1521-3773		ANGEW CHEM INT EDIT	Angew. Chem.-Int. Edit.	DEC 20	2024	63	52
11	J	Jeon, SH; Hwang, GW; Kim, J; Lim, D; Son, Y; Yang, TH; Kim, DW; Pang, C				Jeon, Seung Hwan; Hwang, Gui Won; Kim, Jinhyung; Lim, Dohyun; Son, Yong; Yang, Tae-Heon; Kim, Da Wan; Pang, Changhyun			Super-adaptive electroactive programmable adhesive materials to challenging surfaces: From intelligent soft robotics to XR haptic interfaces	INFOMAT			English	Review; Early Access						biomimetics; dry adhesive; haptic interfaces; soft robotics	MIMICKING; ACTUATOR; DESIGN; HEATER; PATCH; NANOCOMPOSITE; ELASTOMERS; SMART; HAIRS; FORCE	Recently, the intelligent strategies for adapting to multiple challengeable surfaces of electroactive programmable materials integrated with bio-inspired architectures offer expanded directions beyond traditional limitations in soft grippers, medical mobile robots, and XR (Extended Reality) interfaces. These electroactive programmable adhesive materials are adaptively designed for a variety of co…	[Jeon, Seung Hwan; Hwang, Gui Won; Kim, Jinhyung; Lim, Dohyun; Pang, Changhyun] Sungkyunkwan Univ SKKU, Sch Chem Engn, 2066 Seobu Ro, Suwon 16419, Gyunggi Do, South Korea; [Jeon, Seung Hwan] Korea Res Inst Stand & Sci, Convergence Res Ctr Meta Touch, Daejeon, South Korea; [Son, Yong] Korea Inst Ind Technol KITECH, Addit Mfg Innovat Ctr KAMIC, Siheung Si, Gyeonggi Do, South Korea; [Yang, Tae-Heon]…	Sungkyunkwan University (SKKU); Korea Research Institute of Standards & Science (KRISS); Korea Institute of Industrial Technology (KITECH); Konkuk University; Korea National University of Transportation; Samsung; Sungkyunkwan University (SKKU)	Pang, C (corresponding author), Sungkyunkwan Univ SKKU, Sch Chem Engn, 2066 Seobu Ro, Suwon 16419, Gyunggi Do, South Korea.;Kim, DW (corresponding author), Korea Natl Univ Transportat, Dept Elect Engn, Chungju Si 27469, Chungbuk, South Korea.	dawankim@ut.ac.kr; chpang@skku.edu	Pang, Changhyun/AAS-9096-2020	Pang, Changhyun/0000-0001-8339-7880; Yang, Tae-Heon/0000-0003-4316-4323	National Research Foundation of Korea; Ministry of Trade, Industry & Energy (MOTIE, Korea); National Research Council of Science & Technology (NST) grant by the Korea government (MSIT) [CRC230231-000]; [NRF-2022R1A4A3032923]; [RS-2023-00214236]; [RS-2024-00352352]; [RS-2022-00154781]	National Research Foundation of Korea(National Research Foundation of Korea); Ministry of Trade, Industry & Energy (MOTIE, Korea)(Ministry of Trade, Industry & Energy (MOTIE), Republic of Korea); National Research Council of Science & Technology (NST) grant by the Korea government (MSIT)(Ministry of Science & ICT (MSIT), Republic of KoreaNational Research Council of Science & Technology (NST), Re…	The authors gratefully acknowledge support from the National Research Foundation of Korea (NRF-2022R1A4A3032923, RS-2023-00214236, RS-2024-00352352) and Market-led K-sensor technology program (RS-2022-00154781, Development of large-area wafer-level flexible/stretchable hybrid sensor platform technology for form factor-free highly integrated convergence sensor), funded By the Ministry of Trade, In…		141	0	0	22	22	WILEY	HOBOKEN	111 RIVER ST, HOBOKEN 07030-5774, NJ USA		2567-3165		INFOMAT	InfoMat	2024 NOV 17	2024
12	J	Hughes, MDG; Cook, KR; Cussons, S; Boroumand, A; Tyler, AII; Head, D; Brockwell, DJ; Dougan, L				Hughes, Matt D. G.; Cook, Kalila R.; Cussons, Sophie; Boroumand, Ahmad; Tyler, Arwen I. I.; Head, David; Brockwell, David J.; Dougan, Lorna			Capturing Dynamic Assembly of Nanoscale Proteins During Network Formation	SMALL			English	Article						biomaterials; biomimetic and bioinspired materials; hierarchical biomechanics; network formation	SMALL-ANGLE SCATTERING; IN-SITU; MECHANICAL-PROPERTIES; HYDROGELS; ELASTICITY; SINGLE; STIFFNESS	The structural evolution of hierarchical structures of nanoscale biomolecules is crucial for the construction of functional networks in vivo and in vitro. Despite the ubiquity of these networks, the physical mechanisms behind their formation and self-assembly remains poorly understood. Here, this study uses photochemically cross-linked folded protein hydrogels as a model biopolymer network system…	[Hughes, Matt D. G.; Cook, Kalila R.; Boroumand, Ahmad; Dougan, Lorna] Univ Leeds, Fac Engn & Phys Sci, Sch Phys & Astron, Leeds LS2 9JT, England; [Cussons, Sophie; Brockwell, David J.; Dougan, Lorna] Univ Leeds, Astbury Ctr Struct Mol Biol, Leeds LS29JT, England; [Cussons, Sophie; Brockwell, David J.] Univ Leeds, Fac Biol Sci, Sch Mol & Cellular Biol, Leeds LS2 9JT, England; [Tyler, Arwen I. I.]…	University of Leeds; University of Leeds; University of Leeds; University of Leeds; University of Leeds	Dougan, L (corresponding author), Univ Leeds, Fac Engn & Phys Sci, Sch Phys & Astron, Leeds LS2 9JT, England.;Dougan, L (corresponding author), Univ Leeds, Astbury Ctr Struct Mol Biol, Leeds LS29JT, England.	L.Dougan@leeds.ac.uk			EPSRC; DANSE project under NSF [EP/R042683/1]; European Research Council (ERC) [DMR 0520547]; [SM32045]; [UKRI EP/X023524/1]	EPSRC(UK Research & Innovation (UKRI)Engineering & Physical Sciences Research Council (EPSRC)); DANSE project under NSF; European Research Council (ERC)(European Research Council (ERC)); ;	The authors acknowledge Diamond Light Source for access to the DL-SAXS equipment (experiment number SM32045) supported by an EPSRC grant (EP/R042683/1), and instrument scientists Drs Sam Burholt, Tim Snow, and Paul Wady for their help and support during beamtime. This work benefitted from the SasView software, originally developed by the DANSE project under NSF award DMR 0520547. The authors woul…		78	1	1	2	2	WILEY-V C H VERLAG GMBH	WEINHEIM	POSTFACH 101161, 69451 WEINHEIM, GERMANY	1613-6810	1613-6829		SMALL	Small	JAN	2025	21	1
13	J	Pu, S; Zan, GT; Zhou, HM; Dong, KZ; Mao, XG; Wu, QS; Wu, T				Pu, Shu; Zan, Guangtao; Zhou, Hongmin; Dong, Kangze; Mao, Xiaoge; Wu, Qingsheng; Wu, Tong			Sustaining 500,000 Folding Cycles Through Bioinspired Stress Dispersion Design in Sodium-Ion Batteries	ANGEWANDTE CHEMIE-INTERNATIONAL EDITION			English	Article						biomimetic fabrication; super-foldable; sodium-ion batteries; stress dispersion; mechanical simulation		Developing super-foldable electronic materials and devices presents a significant challenge, as intrinsic conductive materials are unable to achieve numerous true-folding operations (super-foldable) due to limitations from short-range forces of chemical bonds. Consequently, super-foldable batteries remain unexplored. This work focused on sodium-ion batteries as a breakthrough point to advance sup…	[Pu, Shu; Zan, Guangtao; Zhou, Hongmin; Dong, Kangze; Mao, Xiaoge; Wu, Qingsheng; Wu, Tong] Tongji Univ, Inst Adv Study, Sch Chem Sci & Engn,Sch Aerosp Engn & Appl Mech, Shanghai Key Lab Chem Assessment & Sustainabil, Shanghai 200092, Peoples R China	Tongji University	Wu, T (corresponding author), Tongji Univ, Inst Adv Study, Sch Chem Sci & Engn,Sch Aerosp Engn & Appl Mech, Shanghai Key Lab Chem Assessment & Sustainabil, Shanghai 200092, Peoples R China.	wutong2020@tongji.edu.cn	Zhou, Hongmin/LIF-0964-2024		National Natural Science Foundation of China; Fundamental Research Funds for the Central Universities [22120240399]; State Key Laboratory of Fine Chemicals, Dalian University of Technology; [22176145]; [22205165]	National Natural Science Foundation of China(National Natural Science Foundation of China (NSFC)); Fundamental Research Funds for the Central Universities(Fundamental Research Funds for the Central Universities); State Key Laboratory of Fine Chemicals, Dalian University of Technology; ;	We appreciate the financial support of the National Natural Science Foundation of China (No. 22176145, 22205165), the Fundamental Research Funds for the Central Universities (22120240399), and the State Key Laboratory of Fine Chemicals, Dalian University of Technology (KF 2001).		40	4	4	8	8	WILEY-V C H VERLAG GMBH	WEINHEIM	POSTFACH 101161, 69451 WEINHEIM, GERMANY		1521-3773		ANGEW CHEM INT EDIT	Angew. Chem.-Int. Edit.	JAN 27	2025	64	5
14	J	van Holthe, NJW; Wang, Z; Lauko, J; Gilbert, EP; Gangasandra, V; Rowan, AE				van Holthe, Nicholas J. Westra; Wang, Zhao; Lauko, Jan; Gilbert, Elliot P.; Gangasandra, Vishaak; Rowan, Alan E.			Controlling ligand density and viscoelasticity in synthetic biomimetic polyisocyanide hydrogels for studying cell behaviours: the key to truly biomimetic hydrogels	MATERIALS ADVANCES			English	Article								Many cell types within whole living organisms continuously sense external forces from their microenvironment through an extracellular matrix that orchestrates biophysically-cued cellular processes and mechanosensitive cell behaviours. Studying cells in 3D environments rather than in conventional 2D, is increasingly seen as a necessity for obtaining a comprehensive understanding of the dynamic and…	[van Holthe, Nicholas J. Westra; Wang, Zhao; Lauko, Jan; Gangasandra, Vishaak; Rowan, Alan E.] Univ Queensland, Australian Inst Bioengn & Nanotechnol, Brisbane, Qld 4072, Australia; [Gilbert, Elliot P.] Australian Nucl Sci & Technol Org, Australian Ctr Neutron Scattering, Lucas Heights, NSW 2234, Australia; [van Holthe, Nicholas J. Westra; Rowan, Alan E.] ARC Ctr Excellence Quantum Biotechnol, St…	University of Queensland; Australian Nuclear Science & Technology Organisation	van Holthe, NJW; Rowan, AE (corresponding author), Univ Queensland, Australian Inst Bioengn & Nanotechnol, Brisbane, Qld 4072, Australia.;van Holthe, NJW; Rowan, AE (corresponding author), ARC Ctr Excellence Quantum Biotechnol, St Lucia, Qld, Australia.	n.westravanholthe@uq.edu.au; alan.rowan@uq.edu.au	Gilbert, Elliot/A-5566-2010	Gilbert, Elliot/0000-0001-6413-7813	Australian Research Council Laureate Fellowship [FL160100139]; Australian Nuclear Science and Technology Organisation (ANSTO) [8534]; Australian Research Council Centre of Excellence in Quantum Biotechnology (QUBIC) [CE230100021]; Australian Research Council [FL160100139] Funding Source: Australian Research Council	Australian Research Council Laureate Fellowship(Australian Research Council); Australian Nuclear Science and Technology Organisation (ANSTO); Australian Research Council Centre of Excellence in Quantum Biotechnology (QUBIC)(Australian Research Council); Australian Research Council(Australian Research Council)	Research was funded by financial support from the Australian Research Council Laureate Fellowship (A. E. R.: FL160100139), Australian Nuclear Science and Technology Organisation (ANSTO) proposal grant no. 8534 and the Australian Research Council Centre of Excellence in Quantum Biotechnology (QUBIC, CE230100021). This work was performed in part at the Queensland node of the Australian National Fab…		57	0	0	4	4	ROYAL SOC CHEMISTRY	CAMBRIDGE	THOMAS GRAHAM HOUSE, SCIENCE PARK, MILTON RD, CAMBRIDGE CB4 0WF, CAMBS, ENGLAND		2633-5409		MATER ADV	Mater. Adv.	NOV 25	2024	5	23
15	J	Pan, TH; Huang, YT; Wei, JF; Lai, C; Chen, YJ; Nan, KH; Wu, WC				Pan, Tonghe; Huang, Yate; Wei, Jinfei; Lai, Chen; Chen, Yangjun; Nan, Kaihui; Wu, Wencan			Implantation of biomimetic polydopamine nanocomposite scaffold promotes optic nerve regeneration through modulating inhibitory microenvironment	JOURNAL OF NANOBIOTECHNOLOGY			English	Article						Biomimetic scaffold; Reactive oxygen species; Polydopamine nanoparticles; Microenvironment modulation; Optic nerve regeneration	AXON REGENERATION; NANOPARTICLES; PROTECTION; INJURY; MODEL	Optic nerve regeneration remains challenging worldwide due to the limited intrinsic regenerative capacity of retinal ganglion cells (RGCs) and the inhibitory microenvironment. Oxidative stress, induced by excessive reactive oxygen species (ROS) following optic nerve injury, is associated with prolonged neuroinflammation, resulting in a secondary injury of RGCs and the impairment of axon regenerat…	[Pan, Tonghe; Huang, Yate; Wei, Jinfei; Chen, Yangjun; Nan, Kaihui; Wu, Wencan] Wenzhou Med Univ, Eye Hosp, Sch Ophthalmol & Optometry, State Key Lab Ophthalmol Optometry & Vis Sci, Wenzhou 325027, Zhejiang, Peoples R China; [Pan, Tonghe; Huang, Yate; Chen, Yangjun; Nan, Kaihui] Wenzhou Med Univ, Eye Hosp, Inst Biomed Engn, Natl Engn Res Ctr Ophthalmol & Optometry, Wenzhou 325027, Zhejiang, Peopl…	Wenzhou Medical University; Wenzhou Medical University; Peking University; Hong Kong University of Science & Technology; PKU-HKUST Shenzhen HongKong Institution; Wenzhou Medical University; Oujiang Laboratory	Chen, YJ; Nan, KH; Wu, WC (corresponding author), Wenzhou Med Univ, Eye Hosp, Sch Ophthalmol & Optometry, State Key Lab Ophthalmol Optometry & Vis Sci, Wenzhou 325027, Zhejiang, Peoples R China.;Chen, YJ; Nan, KH (corresponding author), Wenzhou Med Univ, Eye Hosp, Inst Biomed Engn, Natl Engn Res Ctr Ophthalmol & Optometry, Wenzhou 325027, Zhejiang, Peoples R China.;Wu, WC (corresponding author), …	chenyj@wmu.edu.cn; nankh@wmu.edu.cn; wuwencan@wmu.edu.cn	Nan, Kaihui/F-7235-2011; Chen, Yangjun/GQP-4649-2022		International Education Research Foundation	International Education Research Foundation	The authors thank all the study participants and all collaborators for data collection.		78	1	1	13	13	BMC	LONDON	CAMPUS, 4 CRINAN ST, LONDON N1 9XW, ENGLAND		1477-3155		J NANOBIOTECHNOL	J. Nanobiotechnol.	NOV 7	2024	22	1
16	J	Lopez, VM; Polidori, C; Ferreira, RG				Lopez, Vinicius Marques; Polidori, Carlo; Ferreira, Rhainer Guillermo			Hymenoptera and biomimetic surfaces: insights and innovations	BEILSTEIN JOURNAL OF NANOTECHNOLOGY			English	Article						arthropods; bio-inspired surfaces; bioengineering; cuticle; nanoscale structures	WASPS HYMENOPTERA; STRUCTURAL COLORATION; PHORETIC COPULATION; ANTENNAL SENSILLA; ANTS HYMENOPTERA; DRAG REDUCTION; BEES; MORPHOLOGY; EVOLUTION; GENUS	The extraordinary adaptations that Hymenoptera (sawflies, wasps, ants, and bees) exhibit on their body surfaces has long intrigued biologists. These adaptations, which enabled the immense success of these insects in a wide range of environments and habitats, include an amazing array of specialized structures facilitating attachment, penetration of substrates, production of sound, perception of vo…	[Lopez, Vinicius Marques; Ferreira, Rhainer Guillermo] Univ Fed Triangulo Mineiro, Lestes Lab, Uberaba, MG, Brazil; [Polidori, Carlo] Univ Milan, Dept Environm Sci & Policy ESP, Via Celoria 26, I-20133 Milan, Italy	Universidade Federal do Triangulo Mineiro; University of Milan	Lopez, VM (corresponding author), Univ Fed Triangulo Mineiro, Lestes Lab, Uberaba, MG, Brazil.	ovinicius.lopez@gmail.com	Ferreira, Rhainer/HPH-1939-2023; Marques Lopez, Vinicius/GYJ-3471-2022; Polidori, Carlo/G-4382-2010	Guillermo Ferreira, Rhainer/0000-0001-7774-5252; Marques Lopez, Vinicius/0000-0001-9445-6540; Polidori, Carlo/0000-0003-4834-0752	National Council for Scientific and Technological Development-CNPq [.142299/2020-0]; Minas Gerais State Research Support Foundation-FAPEMIG [APQ-05401-23]; CNPq [312847/2022-0]	National Council for Scientific and Technological Development-CNPq(Conselho Nacional de Desenvolvimento Cientifico e Tecnologico (CNPQ)); Minas Gerais State Research Support Foundation-FAPEMIG(Fundacao de Amparo a Pesquisa do Estado de Minas Gerais (FAPEMIG)); CNPq(Conselho Nacional de Desenvolvimento Cientifico e Tecnologico (CNPQ))	This study was supported by the National Council for Scientific and Technological Development-CNPq (proc.142299/2020-0) and Minas Gerais State Research Support Foundation-FAPEMIG (proc. APQ-05401-23) . RGF thanks CNPq (Proc. 312847/2022-0) for a productivity grant.		202	0	0	4	4	BEILSTEIN-INSTITUT	FRANKFURT AM MAIN	TRAKEHNER STRASSE 7-9, FRANKFURT AM MAIN, 60487, GERMANY	2190-4286			BEILSTEIN J NANOTECH	Beilstein J. Nanotechnol.	NOV 5	2024	15
17	J	Yao, N; Wu, J; Liu, GM; Hua, Z				Yao, Nan; Wu, Jiang; Liu, Guangming; Hua, Zan			Bioinspired and biomimetic nucleobase-containing polymers: the effect of selective multiple hydrogen bonds	CHEMICAL SCIENCE			English	Review							CONTAINING SYNTHETIC-POLYMERS; RADICAL POLYMERIZATION; BLOCK-COPOLYMERS; DNA; THYMINE; ADENINE; SEQUENCE; RECOGNITION; CYTOSINE; RNA	Bioinspired and biomimetic nucleobase-containing polymers are a series of polydisperse nucleic acid analogs, mainly obtaining through highly efficient and scalable step-growth or chain polymerizations. The combination of pendant nucleobase groups and various backbones endows the polymers/materials with selective multiple H-bonds under distinct conditions, demonstrating the broad applicability of …	[Yao, Nan; Hua, Zan] Anhui Normal Univ, Sch Chem & Mat Sci, Dept Mat Chem, Key Lab Funct Mol Solids,Minist Educ, Wuhu 241002, Peoples R China; [Wu, Jiang; Liu, Guangming] Univ Sci & Technol China, Hefei Natl Res Ctr Phys Sci Microscale, Dept Chem Phys, Key Lab Surface & Interface Chem & Energy Catalysi, Hefei 230026, Peoples R China	Anhui Normal University; Chinese Academy of Sciences; University of Science & Technology of China, CAS	Hua, Z (corresponding author), Anhui Normal Univ, Sch Chem & Mat Sci, Dept Mat Chem, Key Lab Funct Mol Solids,Minist Educ, Wuhu 241002, Peoples R China.;Liu, GM (corresponding author), Univ Sci & Technol China, Hefei Natl Res Ctr Phys Sci Microscale, Dept Chem Phys, Key Lab Surface & Interface Chem & Energy Catalysi, Hefei 230026, Peoples R China.	gml@ustc.edu.cn; zanhua23@ahnu.edu.cn			Natural Science Foundation of Anhui Province [22373003, 22273098, 22103002, 52033001]; National Natural Science Foundation of China [2408085Y004]; Anhui Provincial Natural Science Foundation	Natural Science Foundation of Anhui Province(Natural Science Foundation of Anhui Province); National Natural Science Foundation of China(National Natural Science Foundation of China (NSFC)); Anhui Provincial Natural Science Foundation(Natural Science Foundation of Anhui Province)	This work was financially supported by the National Natural Science Foundation of China (22373003, 22273098, 22103002, 52033001). Z. H. also acknowledged the financial support of Anhui Provincial Natural Science Foundation (No. 2408085Y004).		118	1	1	29	29	ROYAL SOC CHEMISTRY	CAMBRIDGE	THOMAS GRAHAM HOUSE, SCIENCE PARK, MILTON RD, CAMBRIDGE CB4 0WF, CAMBS, ENGLAND	2041-6520	2041-6539		CHEM SCI	Chem. Sci.	NOV 20	2024	15	45
18	J	Knorr, N; Auth, P; Kruppert, S; Stahl, CA; Lücking, KM; Tauber, F; Speck, T				Knorr, N.; Auth, P.; Kruppert, S.; Stahl, C. A.; Luecking, K. M.; Tauber, F.; Speck, T.			Speaking valve with integrated biomimetic overpressure release and acoustic warning signal	SCIENTIFIC REPORTS			English	Article						Bioinspired; Biomimetic; GLMM; 3D-printing; Speaking valve; Tracheostomy; Utricularia; Overpressure release	UTRICULARIA-VULGARIS; WATER EXTRUSION; TRAP BLADDERS	Speaking valves enable tracheostomy patients to speak naturally. However, improper use may cause dangerous overpressure, leading to severe complications or even patient's death. We address this life-threatening issue by creating a biomimetic speaking valve, which incorporates an integrated overpressure valve that automatically opens when reaching critical pressure levels. To enhance safety, we in…	[Knorr, N.; Auth, P.; Kruppert, S.; Tauber, F.; Speck, T.] Univ Freiburg, Bot Garden, Plant Biomech Grp, Freiburg, Germany; [Knorr, N.; Auth, P.; Kruppert, S.; Tauber, F.; Speck, T.] Univ Freiburg, Cluster Excellence LivMatS FIT, Freiburg Ctr Interact Mat & Bioinspired Technol, Freiburg, Germany; [Knorr, N.] Univ Freiburg, Fac Med, Med Ctr, Div Med Phys,Dept Diagnost & Intervent Radiol, Freiburg,…	University of Freiburg; University of Freiburg; University of Freiburg; University of Hamburg; University of Freiburg; University of Freiburg	Tauber, F (corresponding author), Univ Freiburg, Bot Garden, Plant Biomech Grp, Freiburg, Germany.;Tauber, F (corresponding author), Univ Freiburg, Cluster Excellence LivMatS FIT, Freiburg Ctr Interact Mat & Bioinspired Technol, Freiburg, Germany.	falk.tauber@biologie.uni-freiburg.de			Albert-Ludwigs-Universitt Freiburg im Breisgau (1016) [EXC-2193/1 - 390951807]; Deutsche Forschungsgemeinschaft (DFG, German Research Foundation)	Albert-Ludwigs-Universitt Freiburg im Breisgau (1016); Deutsche Forschungsgemeinschaft (DFG, German Research Foundation)(German Research Foundation (DFG))	We would like to express our gratitude to our colleagues from the Cluster of Excellence Living, Adaptive and Energy-autonomous Materials Systems (livMatS @ FIT) for their interdisciplinary exchange and valuable discussions. Additionally, we would like to thank Laura Mahoney from the livMatS Writer's Studio for improving the English language of our manuscript. Funding: Funded by the Deutsche Forsc…		45	0	0	3	3	NATURE PORTFOLIO	BERLIN	HEIDELBERGER PLATZ 3, BERLIN, 14197, GERMANY	2045-2322			SCI REP-UK	Sci Rep	NOV 4	2024	14	1
19	J	Mayerl, CJ; Kaczmarek, EB; Smith, AE; Shideler, HE; Blilie, ME; Edmonds, CE; Steer, KE; Adjerid, K; Howe, S; Johnson, ML; Danos, N; German, RZ				Mayerl, C. J.; Kaczmarek, E. B.; Smith, A. E.; Shideler, H. E.; Blilie, M. E.; Edmonds, C. E.; Steer, K. E.; Adjerid, K.; Howe, S.; Johnson, M. L.; Danos, N.; German, R. Z.			A Ducted, Biomimetic Nipple Improves Aspects of Infant Feeding Physiology and Performance in an Animal Model	DYSPHAGIA			English	Article; Early Access						Feeding; Bioinspiration; Biomimetic; Dysphagia; Aspiration	ETHNIC DISPARITIES; BREATHING PATTERNS; IMAGING EVALUATION; INTRAORAL VACUUM; TONGUE MOVEMENT; BREAST; SUCKING; DYSPHAGIA; PRETERM; MILK	Breastfeeding is widely regarded as the optimal form of feeding infants, as it provides both nutritional and physiological benefits. For example, breastfed infants generate greater intraoral suction and have higher amplitude muscle activities compared to bottle-fed infants, with downstream implications for motor function, development, and health. One mechanism that might explain these physiologic…	[Mayerl, C. J.; Kaczmarek, E. B.; Smith, A. E.; Shideler, H. E.; Blilie, M. E.] No Arizona Univ, Dept Biol Sci, Flagstaff, AZ 86011 USA; [Edmonds, C. E.; Steer, K. E.; Howe, S.; Johnson, M. L.; German, R. Z.] Northeast Ohio Med Univ, Dept Anat & Neurobiol, Rootstown, OH USA; [Edmonds, C. E.] Kent State Univ, Dept Biomed Sci, Kent, OH USA; [Steer, K. E.] Case Western Reserve Univ, Dept Psychol Sci…	Northern Arizona University; University System of Ohio; Northeast Ohio Medical University (NEOMED); University System of Ohio; Kent State University; Kent State University Salem; Kent State University Kent; University System of Ohio; Case Western Reserve University; Tulane University; University of San Diego	Mayerl, CJ (corresponding author), No Arizona Univ, Dept Biol Sci, Flagstaff, AZ 86011 USA.	Christopher.mayerl@nau.edu	Mayerl, Christopher/JDM-4608-2023	Mayerl, Christopher/0000-0003-0402-8388	NIH [K99/R00 HD105922, R01HD096881, R21HD105294]	NIH(United States Department of Health & Human ServicesNational Institutes of Health (NIH) - USA)	NIH K99/R00 HD105922 to CJM, R01HD096881 to RZG and R21HD105294 to RZG and CJM.		94	0	0	0	0	SPRINGER	NEW YORK	ONE NEW YORK PLAZA, SUITE 4600, NEW YORK, NY, UNITED STATES	0179-051X	1432-0460		DYSPHAGIA	Dysphagia	2024 NOV 2	2024
20	J	Rodríguez-Sevillano, AA; Bardera, R; Barroso-Barderas, E; Matías-García, JC; López-Cuervo-Alcaraz, A				Rodriguez-Sevillano, Angel Antonio; Bardera, Rafael; Barroso-Barderas, Estela; Matias-Garcia, Juan Carlos; Lopez-Cuervo-Alcaraz, Alejandra			From conventional to bioinspired: Evolution of tail surface designs in micro air vehicles	RESULTS IN ENGINEERING			English	Article						Micro air vehicles; Morphing wing; Bioinspired MAV; Bioinspired tail; Biomimicry		The paper presents the evolution of the tail surface design of a micro air vehicle based on adaptive wing geometry. The initial prototype was conceived as a tailless aircraft geometry, waiting for future innovations and stability augmentations. An initial experimental test bench will be presented to characterize the variation of wing profile curvature as a function of the voltage, through MFC act…	[Bardera, Rafael; Barroso-Barderas, Estela; Matias-Garcia, Juan Carlos] Inst Nacl Tecn Aeroespacial, Torrejon De Ardoz, Spain; [Rodriguez-Sevillano, Angel Antonio; Lopez-Cuervo-Alcaraz, Alejandra] Univ Politecn Madrid UPM, Madrid, Spain	Universidad Politecnica de Madrid	Rodríguez-Sevillano, AA (corresponding author), Univ Politecn Madrid UPM, Madrid, Spain.	angel.rodriguez.sevillano@upm.es	Matias Garcia, Juan Carlos/JXL-7445-2024; Barroso, Estela/LKM-7882-2024; Rodriguez-Sevillano, Angel Antonio/H-8927-2015	Rodriguez-Sevillano, Angel Antonio/0000-0003-0685-3875					6	0	0	0	0	ELSEVIER	AMSTERDAM	RADARWEG 29, 1043 NX AMSTERDAM, NETHERLANDS	2590-1230			RESULTS ENG	Results Eng.	DEC	2024	24
21	J	Macário-Soares, A; Sousa-Oliveira, I; Correia, M; Pires, PC; Sharma, A; Jha, NK; Zare, EN; Veiga, F; Gowda, BHJ; Borzacchiello, A; Sethi, G; Makvandi, P; Paiva-Santos, AC				Macario-Soares, Ana; Sousa-Oliveira, Ines; Correia, Mafalda; Pires, Patricia C.; Sharma, Ankur; Kumar Jha, Niraj; Zare, Ehsan Nazarzadeh; Veiga, Francisco; Gowda, Benachakal Honnegowda Jaswanth; Borzacchiello, Assunta; Sethi, Gautam; Makvandi, Pooyan; Paiva-Santos, Ana Claudia			Cell membrane and extracellular vesicle membrane-coated nanoparticles: An envisaged approach for the management of skin conditions	VIEW			English	Review						biomimetic nanoparticle; drug delivery system; exosome; extracellular vesicle; nanoparticle; skin-related condition	CAMOUFLAGED NANOPARTICLES; BIOMIMETIC PLATFORM; GOLD NANOPARTICLES; STEM-CELLS; DELIVERY; EXOSOMES; THERAPY; BIOLOGY; NANOCARRIERS; REGENERATION	Cell membrane-coated biomimetic nanosystems have been recognized as promising drug delivery vehicles in recent years for the management of diverse skin conditions. Nanoparticles (NPs) coated with biomembranes, derived from either cell membranes or subcellular structures (e.g., extracellular vesicles), offer an opportunity to combine the biological interfacial characteristics of the coating alongs…	[Macario-Soares, Ana; Sousa-Oliveira, Ines; Correia, Mafalda; Pires, Patricia C.; Veiga, Francisco; Paiva-Santos, Ana Claudia] Univ Coimbra, Fac Pharm, Dept Pharmaceut Technol, P-3000548 Coimbra, Portugal; [Sousa-Oliveira, Ines; Correia, Mafalda; Pires, Patricia C.; Veiga, Francisco; Paiva-Santos, Ana Claudia] Univ Coimbra, Fac Pharm, Dept Pharmaceut Technol, LAQV,REQUIMTE, Coimbra, Portugal; [Pi…	Universidade de Coimbra; Universidade de Coimbra; Universidade da Beira Interior; University of Strathclyde; Saveetha Institute of Medical & Technical Science; Saveetha Medical College & Hospital; Lovely Professional University; Uttaranchal University; Damghan University; Chitkara University, Punjab; Yenepoya (Deemed to be University); Consiglio Nazionale delle Ricerche (CNR); Istituto per i Poli…	Paiva-Santos, AC (corresponding author), Univ Coimbra, Fac Pharm, Dept Pharmaceut Technol, P-3000548 Coimbra, Portugal.;Zare, EN (corresponding author), Damghan Univ, Sch Chem, Damghan 3671645667, Iran.;Makvandi, P (corresponding author), Chitkara Univ, Chitkara Ctr Res & Dev, Baddi 174103, Himachal Prades, India.	ehsan.nazarzadehzare@gmail.com; pooyanmakvandi@gmail.com; acsantos@ff.uc.pt	Nazarzadeh Zare, Ehsan/W-1076-2019; Gowda, B.H. Jaswanth/AAZ-6972-2020; Pires, Patrícia/JBJ-6518-2023; Paiva-Santos, Ana Cláudia/B-5780-2019; Veiga, Francisco/AAH-7884-2021; Jha, Niraj/AEN-2948-2022; Veiga, Francisco/L-4884-2014	Pires, Patricia/0000-0003-0036-4894; Macario Soares, Ana Margarida/0000-0003-0415-8828; Rodrigues Luis Correia, Mafalda/0000-0002-6894-1283; Jha, Dr. Niraj Kumar/0000-0001-9486-4069; Veiga, Francisco/0000-0002-1041-0068; Nazarzadeh Zare, Ehsan/0000-0002-0446-4385	Fundacao para a Ciencia e a Tecnologia I.P. (FCT) [2022.05270.PTDC]	Fundacao para a Ciencia e a Tecnologia I.P. (FCT)(Fundacao para a Ciencia e a Tecnologia (FCT))	Fundacao para a Ciencia e a Tecnologia I.P. (FCT), Grant/Award Number:2022.05270.PTDC		172	0	0	5	5	WILEY	HOBOKEN	111 RIVER ST, HOBOKEN 07030-5774, NJ USA	2688-3988	2688-268X		VIEW-CHINA	View-China	DEC	2024	5	6
22	J	Palacios, A; Chiriatti, L; Poppinga, S; Speck, T; Le Houérou, V				Palacios, Alejandro; Chiriatti, Leon; Poppinga, Simon; Speck, Thomas; Le Houerou, Vincent			Smart Bioinspired Material-Based Actuators: Current Challenges and Prospects	ADVANCED INTELLIGENT SYSTEMS			English	Article; Early Access						autonomous movements; biomimetics; environmental stimuli; self-triggered responses	CRITICAL SOLUTION TEMPERATURE; BENDING ACTUATORS; SHAPE; DEFORMATION; COMPOSITES; FILMS	This research review discusses several examples of plant movements, either depending on the direction of the triggering stimuli (tropisms) or not (nastic responses), which have served as inspiration to develop smart biomimetic actuators. In addition, it presents an overview of the multiple approaches for the development of autonomous actuators based on synthetic materials, as well as of their adv…	[Palacios, Alejandro; Chiriatti, Leon; Le Houerou, Vincent] Univ Strasbourg, CNRS, ICube, UMR 7357, F-67000 Strasbourg, France; [Poppinga, Simon] Tech Univ Darmstadt, Dept Biol, Bot Garden, D-64287 Darmstadt, Germany; [Poppinga, Simon; Speck, Thomas] Univ Freiburg, Cluster Excellence LivMatS FIT, Freiburg Ctr Interact Mat & Bioinspired Technol, D-79104 Freiburg, Germany; [Palacios, Alejandro; Spe…	Centre National de la Recherche Scientifique (CNRS); CNRS - Institute for Engineering & Systems Sciences (INSIS); Universites de Strasbourg Etablissements Associes; Universite de Strasbourg; Technical University of Darmstadt; University of Freiburg; University of Freiburg	Le Houérou, V (corresponding author), Univ Strasbourg, CNRS, ICube, UMR 7357, F-67000 Strasbourg, France.		; LE HOUEROU, Vincent/AAU-8043-2021; Poppinga, Simon/B-7260-2012	Speck, Thomas/0000-0002-2245-2636; LE HOUEROU, Vincent/0000-0001-7189-242X; Poppinga, Simon/0000-0001-5341-9188	Deutsche Forschungsgemeinschaft (DFG, German Research Foundation) under Germany's Excellence Strategy [EXC-2193/1-390951807]; Ministere de l'Enseignement Superieur, de la Recherche et de l'Innovation (MESRI, France); Centre National de la Recherche Scientifique (CNRS, France)	Deutsche Forschungsgemeinschaft (DFG, German Research Foundation) under Germany's Excellence Strategy(German Research Foundation (DFG)); Ministere de l'Enseignement Superieur, de la Recherche et de l'Innovation (MESRI, France); Centre National de la Recherche Scientifique (CNRS, France)(Centre National de la Recherche Scientifique (CNRS))	S.P. and T.S. acknowledge funding by the Deutsche Forschungsgemeinschaft (DFG, German Research Foundation) under Germany's Excellence Strategy-EXC-2193/1-390951807. A.P., L.C., and V.L.H. acknowledge the Ministere de l'Enseignement Superieur, de la Recherche et de l'Innovation (MESRI, France) and the Centre National de la Recherche Scientifique (CNRS, France) for their support.		126	1	1	5	5	WILEY	HOBOKEN	111 RIVER ST, HOBOKEN 07030-5774, NJ USA		2640-4567		ADV INTELL SYST-GER	Adv. Intell. Syst.	2024 OCT 28	2024
23	J	Wang, X; Zhao, C; Yang, MY; Baek, JH; Meng, Z; Sun, B; Yuan, AH; Baek, JB; He, X; Jiang, Y; Zhu, MF				Wang, Xu; Zhao, Chong; Yang, Mingyu; Baek, Jae-Hoon; Meng, Zheng; Sun, Bin; Yuan, Aihua; Baek, Jong-Beom; He, Xiao; Jiang, Yi; Zhu, Meifang			Bioinspired Photothermal Metal-Organic Framework Cocrystal with Ultra-Fast Water Transporting Channels for Solar-Driven Interfacial Water Evaporation	SMALL			English	Article						bioinspired; metal-organic framework (MOF) cocrystal; photothermal property; solar-driven interfacial water evaporation; ultra-fast water transporting channels	HIGHLY EFFICIENT	Herein, a bioinspired metal-organic framework (MOF) cocrystal produced from the co-assembly of a MOF [Ni3(hexaiminobenzene)2, Ni3(HIB)2] and p-chloranils (CHLs) is reported. Because of the 2D conjugation nature and the formation of persistent anion radicals, this cocrystal shows an excellent photothermal property, and is further used as an absorber in solar-driven interfacial water evaporation. T…	[Wang, Xu; Sun, Bin; Jiang, Yi; Zhu, Meifang] Donghua Univ, Coll Mat Sci & Engn, State Key Lab Modificat Chem Fibers & Polymer Mat, Shanghai 201620, Peoples R China; [Zhao, Chong; He, Xiao] East China Normal Univ, Shanghai Engn Res Ctr Mol Therapeut & New Drug Dev, Shanghai Frontiers Sci Ctr Mol Intelligent Synth, Sch Chem & Mol Engn, Shanghai 200062, Peoples R China; [Zhao, Chong; He, Xiao] Chon…	Donghua University; East China Normal University; NYU Shanghai; Chinese Academy of Sciences; University of Science & Technology of China, CAS; Ulsan National Institute of Science & Technology (UNIST); Jiangsu University of Science & Technology	Jiang, Y; Zhu, MF (corresponding author), Donghua Univ, Coll Mat Sci & Engn, State Key Lab Modificat Chem Fibers & Polymer Mat, Shanghai 201620, Peoples R China.;He, X (corresponding author), East China Normal Univ, Shanghai Engn Res Ctr Mol Therapeut & New Drug Dev, Shanghai Frontiers Sci Ctr Mol Intelligent Synth, Sch Chem & Mol Engn, Shanghai 200062, Peoples R China.;He, X (corresponding autho…	jbbaek@unist.ac.kr; xiaohe@phy.ecnu.edu.cn; jiangyi@dhu.edu.cn; zmf@dhu.edu.cn	Sun, Bin/V-5860-2018; Baek, Jong-Beom/E-5883-2010; Yang, Mingyu/HII-2795-2022; Xiaohua, He/AAG-4449-2021		National Key R&D Program of China; National Natural Science Foundation of China [52090033, 22279047, 22273023]; National Research Foundation of Korea [2014R1A3A2069102]; Shanghai Municipal Natural Science Foundation [23ZR1418200]; Natural Science Foundation of Chongqing of China [CSTB2023NSCQ-MSX0616]; Shanghai Frontiers Science Center of Molecule Intelligent Syntheses; Fundamental Research Funds…	National Key R&D Program of China; National Natural Science Foundation of China(National Natural Science Foundation of China (NSFC)); National Research Foundation of Korea(National Research Foundation of Korea); Shanghai Municipal Natural Science Foundation; Natural Science Foundation of Chongqing of China(Natural Science Foundation of Chongqing); Shanghai Frontiers Science Center of Molecule Int…	X.W., C.Z., and M.Y. contributed equally to this work. This work was supported by the National Key R&D Program of China (2023YFB3712500 and 2019YFA0905200), the National Natural Science Foundation of China (No. 52090033, 22279047 and 22273023) and the National Research Foundation of Korea (2014R1A3A2069102), Shanghai Municipal Natural Science Foundation (Grant No. 23ZR1418200), and Natural Scienc…		56	2	2	36	36	WILEY-V C H VERLAG GMBH	WEINHEIM	POSTFACH 101161, 69451 WEINHEIM, GERMANY	1613-6810	1613-6829		SMALL	Small	JAN	2025	21	1
24	J	Zhang, ZJ; Qian, LM; Zhang, N; Wang, XY; Fu, YS; Gao, GB; Sun, TL				Zhang, Zijun; Qian, Limei; Zhang, Nan; Wang, Xinyue; Fu, Yunshen; Gao, Guanbin; Sun, Taolei			Advances in Spiky Antibacterial Materials: From Bioinspired Design to Application	SMALL STRUCTURES			English	Article						antibacterial materials; bacterial infections; bioinspired; spiky structures	ENHANCED ANTIBACTERIAL; BACTERICIDAL ACTIVITY; PATHOGENIC BACTERIA; LOW-ADHESION; GECKO SKIN; SURFACE; NANOPARTICLES; MICRONEEDLES; GRAPHENE; NANOHYBRIDS	Bacterial infections, particularly those caused by drug-resistant bacteria, pose a significant threat to human life and health safety. Despite the preparation and application of numerous antibacterial and disinfection materials, addressing their low efficiency and the emergence of drug resistance remains an urgent concern. Inspired by natural spike antibacterial structures such as those found on …	[Zhang, Zijun; Qian, Limei; Zhang, Nan; Wang, Xinyue; Fu, Yunshen; Gao, Guanbin; Sun, Taolei] Wuhan Univ Technol, State Key Lab Adv Technol Mat Synth & Proc, 122 Luoshi Rd, Wuhan 430070, Peoples R China; [Zhang, Zijun; Qian, Limei; Zhang, Nan; Wang, Xinyue; Fu, Yunshen; Gao, Guanbin; Sun, Taolei] Wuhan Univ Technol, Sch Chem Chem Engn & Life Sci, Hubei Key Lab Nanomed Neurodegenerat Dis, 122 Luos…	Wuhan University of Technology; Wuhan University of Technology	Gao, GB; Sun, TL (corresponding author), Wuhan Univ Technol, State Key Lab Adv Technol Mat Synth & Proc, 122 Luoshi Rd, Wuhan 430070, Peoples R China.;Gao, GB; Sun, TL (corresponding author), Wuhan Univ Technol, Sch Chem Chem Engn & Life Sci, Hubei Key Lab Nanomed Neurodegenerat Dis, 122 Luoshi Rd, Wuhan 430070, Peoples R China.	gbgao@whut.edu.cn; suntl@whut.edu.cn	Wang, Xinyue/GYQ-5453-2022; Zhang, Zijun/HNR-1911-2023; Guanbin, Gao/E-8059-2017	Guanbin, Gao/0000-0001-6839-8770	National Natural Science Foundation of China; Youth Top Talent Project of Hubei Provence; Knowledge Innovation Program of Wuhan-Shuguang Project; Fundamental Research Funds for the Central Universities (WUT) [2023III013GX]; [52273110]; [21975191]; [52372271]	National Natural Science Foundation of China(National Natural Science Foundation of China (NSFC)); Youth Top Talent Project of Hubei Provence; Knowledge Innovation Program of Wuhan-Shuguang Project; Fundamental Research Funds for the Central Universities (WUT); ; ;	The work was supported by the National Natural Science Foundation of China (grant nos. 52273110 (GGB), 21975191 (GGB), and 52372271 (STL)), the Youth Top Talent Project of Hubei Provence (GGB), the Knowledge Innovation Program of Wuhan-Shuguang Project (GGB), and the Fundamental Research Funds for the Central Universities (WUT no. 2023III013GX (GGB)).		122	0	0	14	14	WILEY	HOBOKEN	111 RIVER ST, HOBOKEN 07030-5774, NJ USA		2688-4062		SMALL STRUCT	Small Struct.	JAN	2025	6	1
25	J	Guo, J; Guo, ZG; Liu, WM				Guo, Jie; Guo, Zhiguang; Liu, Weimin			Bio-Inspired Wettability Integrated System for Environmentally Adaptable Fog Harvesting	ADVANCED MATERIALS TECHNOLOGIES			English	Article; Early Access						active fog harvesting; environmentally adaptable; multi-bioinspired; wettability integrated	COLLECTION EFFICIENCY; WATER COLLECTION; DESIGN; DESERT; SURFACE; PRESSURE	Fog represents an underestimated water resource, particularly in arid coastal areas where the abundance of fog makes fog harvesting a highly viable and operational option. In response to the limitations of traditional fog harvesting techniques, biomimetic fog harvesting materials with special wettable surfaces have emerged as a promising solution, offering a notable enhancement in water collectio…	[Guo, Jie; Guo, Zhiguang] Hubei Univ, Key Lab Green Preparat & Applicat Funct Mat, Minist Educ, Wuhan 430062, Peoples R China; [Guo, Zhiguang; Liu, Weimin] Chinese Acad Sci, Lanzhou Inst Chem Phys, State Key Lab Solid Lubricat, Lanzhou 730000, Peoples R China	Hubei University; Chinese Academy of Sciences; Lanzhou Institute of Chemical Physics, CAS	Guo, ZG (corresponding author), Hubei Univ, Key Lab Green Preparat & Applicat Funct Mat, Minist Educ, Wuhan 430062, Peoples R China.;Guo, ZG (corresponding author), Chinese Acad Sci, Lanzhou Inst Chem Phys, State Key Lab Solid Lubricat, Lanzhou 730000, Peoples R China.	zguo@licp.cas.cn	guo, zhiguang/GRY-2858-2022	guo, zhi guang/0000-0002-4438-3344	National Natural Science Foundation of China [51735013]; National Nature Science Foundation of China	National Natural Science Foundation of China(National Natural Science Foundation of China (NSFC)); National Nature Science Foundation of China(National Natural Science Foundation of China (NSFC))	This work was supported by the National Nature Science Foundation of China (No. 51735013).		47	0	0	11	11	WILEY	HOBOKEN	111 RIVER ST, HOBOKEN, NJ 07030 USA	2365-709X			ADV MATER TECHNOL-US	Adv. Mater. Technol.	2024 OCT 24	2024
26	J	Hong, Y; Li, X; Yan, ZM; Liu, ZL; Zhuang, Z				Hong, Yang; Li, Xiang; Yan, Ziming; Liu, Zhanli; Zhuang, Zhuo			Designing spongy-bone-like cellular materials: Matched topology and anisotropy	INTERNATIONAL JOURNAL OF MECHANICAL SCIENCES			English	Article						Cellular material; Anisotropic properties; Data-driven; Spongy bone; SliceGAN; Fourier neural operator (FNO)	VERTEBRAL TRABECULAR BONE; BIO-INSPIRED DESIGN; MECHANICAL-PROPERTIES; OPTIMIZATION; MODEL; MICROSTRUCTURES; CONSTRUCTION; COMPOSITES; ULTRALIGHT	Bone is a natural material with properties such as high specific stiffness and strength. These exceptional mechanical properties are attributed to the meso-scale structure and elastic anisotropy of spongy bone. Replicating the topological traits and mechanical properties of spongy bone presents a novel opportunity to develop highperformance cellular materials. To achieve this, we propose an innov…	[Yan, Ziming; Liu, Zhanli; Zhuang, Zhuo] Tsinghua Univ, Sch Aerosp, Dept Engn Mech, Appl Mech Lab, Beijing 100084, Peoples R China; [Hong, Yang; Li, Xiang] Hainan Normal Univ, Sch Informat Sci & Technol, Haikou 570206, Peoples R China	Tsinghua University; Hainan Normal University	Liu, ZL (corresponding author), Tsinghua Univ, Sch Aerosp, Dept Engn Mech, Appl Mech Lab, Beijing 100084, Peoples R China.;Li, X (corresponding author), Hainan Normal Univ, Sch Informat Sci & Technol, Haikou 570206, Peoples R China.	li_xiang@hainnu.edu.cn; liuzhanli@mail.tsinghua.edu.cn			National Natural Science Foundation of China [12162012]; Hainan Provincial Natural Science Foundation of China [121RC536]	National Natural Science Foundation of China(National Natural Science Foundation of China (NSFC)); Hainan Provincial Natural Science Foundation of China	This work is supported by the National Natural Science Foundation of China, under Grant No. 12162012, Hainan Provincial Natural Science Foundation of China, under Grant No. 121RC536.		82	0	0	14	14	PERGAMON-ELSEVIER SCIENCE LTD	OXFORD	THE BOULEVARD, LANGFORD LANE, KIDLINGTON, OXFORD OX5 1GB, ENGLAND	0020-7403	1879-2162		INT J MECH SCI	Int. J. Mech. Sci.	JAN 1	2025	285
27	J	Chen, XY; Chen, JY; Song, XY; Du, TJ; Deng, XR; Deng, ZP; Hu, XG; Zeng, XP; Yang, Z; Yang, H; Lan, RC				Chen, Xinyu; Chen, Jingyu; Song, Xinyue; Du, Tongji; Deng, Xinrui; Deng, Zhaoping; Hu, Xiang-Guo; Zeng, Xingping; Yang, Zhen; Yang, Huai; Lan, Ruochen			Bioinspired Mechanochromic Liquid Crystal Materials: From Fundamentals to Functionalities and Applications	ADVANCED MATERIALS			English	Review						liquid crystal polymers; mechanochromic material; sensor; smart biomimetic devices	CELLULOSE NANOCRYSTALS; REVERSIBLE MECHANOCHROMISM; BLUE PHASES; MAIN-CHAIN; MECHANICS; DEFORMATION; ACTIVATION; ELASTOMERS; HYDROGELS; POLYMERS	Inspired by intriguing color changeable ability of natural animals, the design and fabrication of artificial mechanochromic materials capable of changing colors upon stretching or pressing have attracted intense scientific interest. Liquid crystal (LC) is a self-organized soft matter with anisotropic molecular alignment. Due to the sensitivity to various external stimulations, LC has been conside…	[Chen, Xinyu; Song, Xinyue; Du, Tongji; Yang, Zhen; Lan, Ruochen] Jiangxi Normal Univ, Inst Adv Mat, Coll Chem & Chem Engn, Nanchang 330022, Peoples R China; [Chen, Jingyu; Deng, Xinrui; Deng, Zhaoping; Zeng, Xingping] Jiangxi Normal Univ, Coll Chem & Chem Engn, Nanchang 330022, Peoples R China; [Hu, Xiang-Guo] Jiangxi Normal Univ, Natl Res Ctr Carbohydrate Synth, 99 Ziyang Ave, Nanchang 330022, …	Jiangxi Normal University; Jiangxi Normal University; Jiangxi Normal University; Peking University	Lan, RC (corresponding author), Jiangxi Normal Univ, Inst Adv Mat, Coll Chem & Chem Engn, Nanchang 330022, Peoples R China.;Yang, H (corresponding author), Peking Univ, Sch Mat Sci & Engn, Beijing 100871, Peoples R China.	yanghuai@pku.edu.cn; lanruochen@pku.edu.cn	Lan, Ruochen/GQG-9695-2022		National Natural Science Foundation of China [52202081, 52073028, 52073081]; Natural Science Foundation of Jiangxi Province [20232BAB204030]	National Natural Science Foundation of China(National Natural Science Foundation of China (NSFC)); Natural Science Foundation of Jiangxi Province(Natural Science Foundation of Jiangxi Province)	This work was supported by the National Natural Science Foundation of China (Grant Nos. 52202081, 52073028, and 52073081) and Natural Science Foundation of Jiangxi Province (Grant No. 20232BAB204030).		194	3	4	126	160	WILEY-V C H VERLAG GMBH	WEINHEIM	POSTFACH 101161, 69451 WEINHEIM, GERMANY	0935-9648	1521-4095		ADV MATER	Adv. Mater.	DEC	2024	36	50
28	J	Ma, ZY; Wang, J; Qin, LG; Chortos, A				Ma, Zeyu; Wang, Jue; Qin, Liguo; Chortos, Alex			3D printing in biofabrication: From surface textures to biological engineering	CHEMICAL ENGINEERING JOURNAL			English	Review						3D printing; Texture; Surface engineering; Tissue engineering	MICRO/NANO STRUCTURE; CELL-ADHESION; LARGE-SCALE; LASER; TISSUE; FABRICATION; COMPOSITE; HYDROGELS; DESIGN; BIO	On-demand printing through additive manufacturing (AM) has become a mainstream method for fabricating bioinspired and biological systems. The rapid development of new printing approaches provides capabilities for prototyping precise 3D structures that recapitulate features of biological systems. To address challenges posed by the living environment, natural organisms have evolved a series of mult…	[Ma, Zeyu; Qin, Liguo] Xi An Jiao Tong Univ, Inst Design Sci & Basic Components, Sch Mech Engn, Key Lab,Educ Minist Modern Design & Rotor Bearing, Xian 710049, Peoples R China; [Ma, Zeyu; Wang, Jue; Chortos, Alex] Purdue Univ, Sch Mech Engn, W Lafayette, IN 47907 USA	Xi'an Jiaotong University; Purdue University System; Purdue University	Qin, LG (corresponding author), Xi An Jiao Tong Univ, Inst Design Sci & Basic Components, Sch Mech Engn, Key Lab,Educ Minist Modern Design & Rotor Bearing, Xian 710049, Peoples R China.;Chortos, A (corresponding author), Purdue Univ, Sch Mech Engn, W Lafayette, IN 47907 USA.	liguoqin@xjtu.edu.cn; achortos@purdue.edu	Ma, Zeyu/JGM-6358-2023; Chortos, Alex/AEM-4720-2022	Ma, Zeyu/0000-0002-6925-5162; Qin, Liguo/0000-0002-8818-5112	Xi'an Jiaotong University Innovative Leading Talents	Xi'an Jiaotong University Innovative Leading Talents	Z. M gratefully acknowledge the support of Xi'an Jiaotong University Innovative Leading Talents.		177	0	0	19	19	ELSEVIER SCIENCE SA	LAUSANNE	PO BOX 564, 1001 LAUSANNE, SWITZERLAND	1385-8947	1873-3212		CHEM ENG J	Chem. Eng. J.	NOV 15	2024	500
29	J	Odella, E; Fetherolf, JH; Secor, M; DiPaola, L; Dominguez, RE; Gonzalez, EJ; Khmelnitskiy, AY; Kodis, G; Groy, TL; Moore, TA; Hammes-Schiffer, S; Moore, AL				Odella, Emmanuel; Fetherolf, Jonathan H.; Secor, Maxim; DiPaola, Lydia; Dominguez, Rodrigo E.; Gonzalez, Edwin J.; Khmelnitskiy, Anton Y.; Kodis, Gerdenis; Groy, Thomas L.; Moore, Thomas A.; Hammes-Schiffer, Sharon; Moore, Ana L.			When a Twist Makes a Difference: Exploring PCET and ESIPT on a Nonplanar Hydrogen-Bonded Donor-Acceptor System	JOURNAL OF PHYSICAL CHEMISTRY LETTERS			English	Article							INTRAMOLECULAR PROTON-TRANSFER; COUPLED ELECTRON-TRANSFER; EXCITED-STATE PROTON; PHENOXYL RADICALS; ELECTROCHEMICAL OXIDATION; SOLVENT CONTROL; PHOTOSYSTEM-II; TYROSINE; REDOX; 2-(2'-HYDROXYPHENYL)BENZIMIDAZOLE	Bioinspired benzimidazole-phenol constructs with an intramolecular hydrogen bond connecting the phenol and the benzimidazole have been synthesized to study both proton-coupled electron transfer (PCET) and excited-state intramolecular proton transfer (ESIPT) processes. Strategic incorporation of a methyl group disrupts the coplanarity between the aromatic units, causing a pronounced twist, weakeni…	[Odella, Emmanuel; DiPaola, Lydia; Dominguez, Rodrigo E.; Gonzalez, Edwin J.; Khmelnitskiy, Anton Y.; Kodis, Gerdenis; Groy, Thomas L.; Moore, Thomas A.; Moore, Ana L.] Arizona State Univ, Sch Mol Sci, Tempe, AZ 85287 USA; [Odella, Emmanuel] Univ Nacl Rio Cuarto UNRC, Consejo Nacl Invest Cientif & Tecnol CONICET, Inst Invest Tecnol Energet & Mat Avanzados IITEMA, RA-X5804BYA Rio Cuarto, Cordoba, …	Arizona State University; Arizona State University-Tempe; Universidad Nacional Rio Cuarto; Princeton University	Odella, E; Moore, AL (corresponding author), Arizona State Univ, Sch Mol Sci, Tempe, AZ 85287 USA.;Odella, E (corresponding author), Univ Nacl Rio Cuarto UNRC, Consejo Nacl Invest Cientif & Tecnol CONICET, Inst Invest Tecnol Energet & Mat Avanzados IITEMA, RA-X5804BYA Rio Cuarto, Cordoba, Argentina.;Hammes-Schiffer, S (corresponding author), Princeton Univ, Dept Chem, Princeton, NJ 08544 USA.	eodella@exa.unrc.edu.ar; shs566@princeton.edu; amoore@asu.edu	Fetherolf, Jonathan/ABC-3219-2020; Dominguez, Rodrigo/GQH-5592-2022; Hammes-Schiffer, Sharon/B-7325-2013	Fetherolf, Jonathan/0000-0001-6470-1461; Odella, Emmanuel/0000-0002-7021-400X; Secor, Maxim/0000-0003-2569-2384; Moore, Thomas/0000-0002-1577-7117; DiPaola, Lydia/0009-0006-2559-1304	National Institutes of Health [DE-FG02-03ER15393]; U.S. Department of Energy, Office of Science, Office of Basic Energy Sciences; U.S. Department of Energy, Office of Science, Basic Energy Sciences [R35 GM139449]; National Institutes of Health	National Institutes of Health(United States Department of Health & Human ServicesNational Institutes of Health (NIH) - USA); U.S. Department of Energy, Office of Science, Office of Basic Energy Sciences(United States Department of Energy (DOE)); U.S. Department of Energy, Office of Science, Basic Energy Sciences(United States Department of Energy (DOE)); National Institutes of Health(United State…	This research was supported by the U.S. Department of Energy, Office of Science, Office of Basic Energy Sciences, under Award DE-FG02-03ER15393 (A.L.M. and T.A.M). The computational portion of this research was supported as part of the Center for Molecular Electrocatalysis, an Energy Frontier Research Center funded by the U.S. Department of Energy, Office of Science, Basic Energy Sciences for the…		54	0	0	13	13	AMER CHEMICAL SOC	WASHINGTON	1155 16TH ST, NW, WASHINGTON, DC 20036 USA	1948-7185			J PHYS CHEM LETT	J. Phys. Chem. Lett.	OCT 22	2024	15	43
30	J	Zhang, X; Aziz, S; Salahuddin, B; Zhu, ZH				Zhang, Xi; Aziz, Shazed; Salahuddin, Bidita; Zhu, Zhonghua			Bioinspired Hydro- and Hydrothermally Responsive Tubular Soft Actuators	ACS APPLIED MATERIALS & INTERFACES			English	Article						soft actuators; bioinspiration; biomimicry; thermoresponsive polymers; soft robotics	POLYMERS	Soft actuators made of thermoresponsive polymers have great potential for intelligent robotics and biomedical devices due to their reversible deformation capability in response to temperature fluctuations. However, they are constrained by a predefined phase transition temperature, limited directional deformation, and nonbiocompatible formulations, thereby restricting their practical utility. Here…	[Zhang, Xi; Aziz, Shazed; Salahuddin, Bidita; Zhu, Zhonghua] Univ Queensland, Sch Chem Engn, Brisbane, Qld 4072, Australia	University of Queensland	Aziz, S; Zhu, ZH (corresponding author), Univ Queensland, Sch Chem Engn, Brisbane, Qld 4072, Australia.	shazed.aziz@uq.edu.au; z.zhu@uq.edu.au	Aziz, Shazed/P-4640-2019; Salahuddin, Bidita Binte/HIR-2487-2022; Zhu, Zhonghua/A-7047-2019; Aziz, Shazed/P-4450-2018	Zhang, Xi/0000-0003-0044-8780; Salahuddin, Bidita/0000-0003-0595-6741; Zhu, Zhonghua/0000-0003-2144-8093; Aziz, Shazed/0000-0002-8834-0397	Department of Education and Training; University of Queensland (UQ); UQ Research Training Program Scholarship [DP200101397]; Australian Research Council	Department of Education and Training; University of Queensland (UQ)(University of Queensland); UQ Research Training Program Scholarship; Australian Research Council(Australian Research Council)	The authors gratefully acknowledge the facilities, and the scientific and technical assistance, provided by the Australian Microscopy & Microanalysis Research Facility at the Centre for Microscopy and Microanalysis, and by Dr David Knight of the School of Biomedical Sciences-Analytical Core Facility, The University of Queensland (UQ). X.Z. would like to thank UQ Research Training Program Scholars…		62	1	1	7	7	AMER CHEMICAL SOC	WASHINGTON	1155 16TH ST, NW, WASHINGTON, DC 20036 USA	1944-8244	1944-8252		ACS APPL MATER INTER	ACS Appl. Mater. Interfaces	OCT 22	2024	16	43
31	J	Chao, MR; Sun, CY; Zhang, X; Shen, DY				Chao, Mianran; Sun, Chaoyue; Zhang, Xuan; Shen, Duyi			Synthesis, Structure, and Catalytic Reactivity of Bioinspired Models of Calcium- and Lanthanide-Dependent Methanol Dehydrogenase	CHEMCATCHEM			English	Review; Early Access						Bioinspired alcohol oxidation; Calcium; Lanthanide; Methanol dehydrogenase; Pyrroloquinoline quinone	SOLUBLE GLUCOSE-DEHYDROGENASE; RARE-EARTH-ELEMENTS; ACTIVE-SITE MODEL; COENZYME PQQ; PYRROLOQUINOLINE QUINONE; ALCOHOL-DEHYDROGENASE; COPPER(II) COMPLEXES; ADDITION-ELIMINATION; AEROBIC OXIDATION; CRYSTAL-STRUCTURE	It has been a long-standing goal for chemists to develop selective catalytic oxidation systems with molecular oxygen as a green terminal oxidant from the inspiration of active sites in natural metalloenzymes. Lanthanide-centered methanol dehydrogenase (Ln-MDH), which contains the same pyrroloquinoline quinone (PQQ) redox cofactor as the analogous calcium-based MDH (Ca-MDH) and exhibits good react…	[Chao, Mianran; Sun, Chaoyue; Zhang, Xuan; Shen, Duyi] Qufu Normal Univ, Sch Chem & Chem Engn, Key Lab Life Organ Anal Shandong Prov, 57 JingxuanWest Rd, Qufu 273165, Shandong, Peoples R China	Qufu Normal University	Shen, DY (corresponding author), Qufu Normal Univ, Sch Chem & Chem Engn, Key Lab Life Organ Anal Shandong Prov, 57 JingxuanWest Rd, Qufu 273165, Shandong, Peoples R China.	shendy@qfnu.edu.cn		Chao, Mianran/0000-0002-9864-0633; Shen, Duyi/0000-0001-8244-9909	Youth Innovation Team Program for Colleges and Universities of Shandong Province [2023KJ200]; National Natural Science Foundation of China [21802084, 51805295]; Natural Science Foundation of Shandong Province [ZR2019BB021]	Youth Innovation Team Program for Colleges and Universities of Shandong Province; National Natural Science Foundation of China(National Natural Science Foundation of China (NSFC)); Natural Science Foundation of Shandong Province(Natural Science Foundation of Shandong Province)	The authors gratefully acknowledge the financial support from the Youth Innovation Team Program for Colleges and Universities of Shandong Province (2023KJ200), the National Natural Science Foundation of China (21802084 and 51805295), and the Natural Science Foundation of Shandong Province (ZR2019BB021).		112	0	0	12	12	WILEY-V C H VERLAG GMBH	WEINHEIM	POSTFACH 101161, 69451 WEINHEIM, GERMANY	1867-3880	1867-3899		CHEMCATCHEM	ChemCatChem	2024 OCT 21	2024
32	J	Huang, SG; Wang, Y; Si, S; Yan, M; Zhang, WM; Ji, WH; Chen, J; Nam, W; Wang, B				Huang, Songgang; Wang, Yan; Si, Si; Yan, Mei; Zhang, Weimin; Ji, Wenhua; Chen, Jie; Nam, Wonwoo; Wang, Bin			Electrochemically driven nonheme iron complex-catalyzed oxidation reactions using water as an oxygen source	JOURNAL OF CATALYSIS			English	Article						Bioinspired catalysis; Electrochemical oxidation; High-valent metal-oxo intermediates; Nonheme iron catalyst; Water as an oxygen source	C-H BONDS; MECHANISTIC INSIGHT; OXO COMPLEXES; ALCOHOL OXIDATION; ELECTRON-TRANSFER; HYDROGEN-ATOM; GENERATION; REACTIVITY; ELECTROCATALYSTS; DIOXYGENASE	High-valent metal-oxo species have been invoked as key intermediates in enzymatic and biomimetic oxidation reactions. The generation of high-valent metal-oxo species using water (H2O) as an oxygen source represents one of the most environmentally friendly approaches in developing biologically inspired oxidation catalysis. Herein, we report the electrochemical oxidation of benzylic C-H bonds and a…	[Huang, Songgang; Wang, Yan; Si, Si; Yan, Mei; Zhang, Weimin; Chen, Jie; Wang, Bin] Univ Jinan, Sch Chem & Chem Engn, Jinan 250022, Peoples R China; [Nam, Wonwoo] Ewha Womans Univ, Dept Chem & Nano Sci, Seoul 03760, South Korea; [Ji, Wenhua] Qilu Univ Technol, Shandong Acad Sci, Key Lab Appl Technol Sophisticated Analyt Instrum, Shandong Anal & Test Ctr, Jinan 250014, Peoples R China	University of Jinan; Ewha Womans University; Qilu University of Technology	Chen, J; Wang, B (corresponding author), Univ Jinan, Sch Chem & Chem Engn, Jinan 250022, Peoples R China.;Nam, W (corresponding author), Ewha Womans Univ, Dept Chem & Nano Sci, Seoul 03760, South Korea.	chm_chenj@ujn.edu.cn; wwnam@ewha.ac.kr; chm_wangb@ujn.edu.cn	Wang, Bin/AAC-2103-2021	Wang, Bin/0000-0002-7331-2959	National Natural Science Foundation of China [22372071, 21703080, 52173168]; NSF of Shandong Province [ZR2022MB005, ZR2022MB072]; Taishan Scholar Program of Shandong Province [tstp20221131, tsqn202306252]; NRF of Korea [NRF-2021R1A3B1076539, NRF-2023K2A9A2A11098996]	National Natural Science Foundation of China(National Natural Science Foundation of China (NSFC)); NSF of Shandong Province; Taishan Scholar Program of Shandong Province; NRF of Korea	This work was supported by the National Natural Science Foundation of China (22372071 to B.W., 21703080 to J.C., and 52173168 to M.Y.) , the NSF of Shandong Province (ZR2022MB005 to J.C. and ZR2022MB072 to M.Y.) , Taishan Scholar Program of Shandong Province (tstp20221131 to M.Y. and tsqn202306252 to W.J.) , and the NRF of Korea (NRF-2021R1A3B1076539 and NRF-2023K2A9A2A11098996 to W.N.) .		78	0	0	9	9	ACADEMIC PRESS INC ELSEVIER SCIENCE	SAN DIEGO	525 B ST, STE 1900, SAN DIEGO, CA 92101-4495 USA	0021-9517	1090-2694		J CATAL	J. Catal.	DEC	2024	440
33	J	Yu, ZT; Yang, FC; Tang, PC; Guo, ZG				Yu, Zhengting; Yang, Fuchao; Tang, Pengcheng; Guo, Zhiguang			Double bioinspired of robust BaSO4/SnO2 membrane with anti-crude oil adhesion and remarkable emulsion separation	SEPARATION AND PURIFICATION TECHNOLOGY			English	Article						Underwater superoleophobic; Emulsion separation; Oil resistance; Biomimicry; Stainless steel mesh material	FABRICATE; SNO2	Pollution from oily waste water is a serious environmental problem worldwide, causing serious damage to the environment and human health. At the same time, emulsifiers also cause great difficulties in wastewater treatment. Although efforts have been made to develop many high performance emulsion separation membranes, it is difficult to have the ability to resist crude oil pollution in practical a…	[Yu, Zhengting; Yang, Fuchao; Tang, Pengcheng; Guo, Zhiguang] Hubei Univ, Sch Mat Sci & Engn, Key Lab Green Preparat & Applicat Funct Mat, Minist Educ,Hubei Key Lab Polymer Mat, Wuhan 430062, Peoples R China; [Yang, Fuchao; Guo, Zhiguang] Chinese Acad Sci, Lanzhou Inst Chem Phys, State Key Lab Solid Lubricat, Lanzhou 730000, Peoples R China	Hubei University; Chinese Academy of Sciences; Lanzhou Institute of Chemical Physics, CAS	Yang, FC; Guo, ZG (corresponding author), Hubei Univ, Sch Mat Sci & Engn, Key Lab Green Preparat & Applicat Funct Mat, Minist Educ,Hubei Key Lab Polymer Mat, Wuhan 430062, Peoples R China.;Yang, FC; Guo, ZG (corresponding author), Chinese Acad Sci, Lanzhou Inst Chem Phys, State Key Lab Solid Lubricat, Lanzhou 730000, Peoples R China.	yfc@hubu.edu.cn; zguo@licp.cas.cn	Guo, Zhiguang/C-9105-2009	Yang, Fuchao/0000-0002-1400-8041	National Nature Science Foundation of China [52275188]; Open Research Fund of State Key Laboratory of Solid Lubrication [LSL-2309]	National Nature Science Foundation of China(National Natural Science Foundation of China (NSFC)); Open Research Fund of State Key Laboratory of Solid Lubrication	This work is funded by National Nature Science Foundation of China (No. 52275188) and Open Research Fund of State Key Laboratory of Solid Lubrication (LSL-2309) .		56	0	0	14	14	ELSEVIER	AMSTERDAM	RADARWEG 29, 1043 NX AMSTERDAM, NETHERLANDS	1383-5866	1873-3794		SEP PURIF TECHNOL	Sep. Purif. Technol.	MAY 1	2025	357
34	J	Schmidt, A; Greenhalgh, A; Jockenhoevel, S; Fernández-Colino, A; Frydrych, M				Schmidt, Amanda; Greenhalgh, Alexander; Jockenhoevel, Stefan; Fernandez-Colino, Alicia; Frydrych, Martin			Manufacturing of Anisotropic Protein-Based Scaffolds to Precisely Mimic Native-Tissue Mechanics	ADVANCED MATERIALS TECHNOLOGIES			English	Article; Early Access						anisotropy; bioinspired; biomaterial; fiber; regenerative medicine; scaffold; tissue engineering	SILK FIBROIN; EXTRACELLULAR-MATRIX; TENSILE PROPERTIES; PERIPHERAL-NERVE; CROSS-LINKING; HEART-VALVE; BIOMATERIALS; RIBOFLAVIN; STIFFNESS	Biological and mechanical mismatches between engineered scaffolds and native tissues poses widespread challenges for tissue restoration. Native-like anisotropy is a critical characteristic for functional tissue replacements, yet it is an often-overlooked aspect when designing new scaffolds. In this study, fiber-reinforced tubular scaffolds are developed, mimicking the anisotropic characteristics …	[Schmidt, Amanda; Jockenhoevel, Stefan; Fernandez-Colino, Alicia] Rhein Westfal TH Aachen, AME Inst Appl Med Engn, Helmholtz Inst, Dept Biohybrid & Med Text BioTex, Forckenbeckstr 55, D-52074 Aachen, Germany; [Schmidt, Amanda; Greenhalgh, Alexander; Frydrych, Martin] Wood Ctr Innovat, Spintex Engn, Quarry Rd, Oxford OX3 8SB, England	RWTH Aachen University; Helmholtz Association	Fernández-Colino, A (corresponding author), Rhein Westfal TH Aachen, AME Inst Appl Med Engn, Helmholtz Inst, Dept Biohybrid & Med Text BioTex, Forckenbeckstr 55, D-52074 Aachen, Germany.;Frydrych, M (corresponding author), Wood Ctr Innovat, Spintex Engn, Quarry Rd, Oxford OX3 8SB, England.	fernandez@ame.rwth-aachen.de; martin.frydrych@spintex.co.uk	Fernández-Colino, Alicia/GLT-3592-2022		H2020 Marie Sklstrok;odowska-Curie Actions [956621]; European Union's Horizon 2020 research and innovation program under Marie Skolodowska-Curie [13XP5136]; NanoMatFutur Program of the German Ministry of Education and Research (BMBF); Marie Curie Actions (MSCA) [956621] Funding Source: Marie Curie Actions (MSCA)	H2020 Marie Sklstrok;odowska-Curie Actions(European Union (EU)); European Union's Horizon 2020 research and innovation program under Marie Skolodowska-Curie; NanoMatFutur Program of the German Ministry of Education and Research (BMBF)(Federal Ministry of Education & Research (BMBF)); Marie Curie Actions (MSCA)(Marie Curie Actions)	This project was supported by the European Union's Horizon 2020 research and innovation program under Marie Skolodowska-Curie grant agreement ID: 956621. A.F.-C. acknowledges the financial support of the NanoMatFutur Program of the German Ministry of Education and Research (BMBF, grant number 13XP5136).		80	0	0	5	5	WILEY	HOBOKEN	111 RIVER ST, HOBOKEN, NJ 07030 USA	2365-709X			ADV MATER TECHNOL-US	Adv. Mater. Technol.	2024 OCT 18	2024
35	J	Feng, W; Zhu, SY; Guo, YJ; Zhou, Y; Bu, JD; Fan, MY; Yue, ZD; Chen, YW; Liu, YJ; Du, AH				Feng, Wei; Zhu, Shaoyi; Guo, Yujie; Zhou, Yuang; Bu, Jindi; Fan, Mingyang; Yue, Zhedong; Chen, Yawei; Liu, Yingjun; Du, Aihua			Biomimetic design of elastomers with improved mechanical properties by integrating hydrogen bonds with covalent crosslinking bonds	REACTIVE & FUNCTIONAL POLYMERS			English	Article						Carboxyl nitrile rubber; Hydrogen bond; Triazolinedione click chemistry; Strengthen and toughness	CLICK CHEMISTRY; PERFORMANCE; NETWORKS; POLYMERS; ROBUST	It is an important issue for rubber to realize reinforcement and expand application gallery in material science and engineering. In the present work, we initiated a bioinspired design to introduce sacrificial hydrogen bonds by post-modifying sulfur crosslinked carboxyl nitrile rubber with pendent urazole through triazolinedione click chemistry. The post-modification of the crosslinked rubber can …	[Feng, Wei; Guo, Yujie; Zhou, Yuang; Bu, Jindi; Fan, Mingyang; Yue, Zhedong; Chen, Yawei; Liu, Yingjun; Du, Aihua] Qingdao Univ Sci & Technol, Sch Polymer Sci & Engn, Key Lab Rubber Plast, Minist Educ, Qingdao 266042, Peoples R China; [Liu, Yingjun] South China Univ Technol, Key Lab Polymer Proc Engn, Minist Educ, Guangzhou 510610, Peoples R China; [Zhu, Shaoyi] Tianjin Zhongying New Mat Technol …	Qingdao University of Science & Technology; South China University of Technology	Liu, YJ; Du, AH (corresponding author), Qingdao Univ Sci & Technol, Sch Polymer Sci & Engn, Key Lab Rubber Plast, Minist Educ, Qingdao 266042, Peoples R China.	yjliu@qust.edu.cn; aihuadu@qust.edu.cn			National Natural Science Foundation of China [52103058]; Natural Science Foundation of Shandong Province of China [ZR2021QE104]; Opening Project of Key Laboratory of Polymer Processing Engineering (South China University of Technology) , Ministry of Education [KFKT2301]; Cultivation Plan of Young Innovative Talents in Colleges and Universities of Shandong Province [2022KJ154]	National Natural Science Foundation of China(National Natural Science Foundation of China (NSFC)); Natural Science Foundation of Shandong Province of China(Natural Science Foundation of Shandong Province); Opening Project of Key Laboratory of Polymer Processing Engineering (South China University of Technology) , Ministry of Education; Cultivation Plan of Young Innovative Talents in Colleges and …	This study was supported by National Natural Science Foundation of China (52103058) , Natural Science Foundation of Shandong Province of China (ZR2021QE104) , Opening Project of Key Laboratory of Polymer Processing Engineering (South China University of Technology) , Ministry of Education (KFKT2301) and the Cultivation Plan of Young Innovative Talents in Colleges and Universities of Shandong Prov…		53	0	0	17	17	ELSEVIER	AMSTERDAM	RADARWEG 29, 1043 NX AMSTERDAM, NETHERLANDS	1381-5148	1873-166X		REACT FUNCT POLYM	React. Funct. Polym.	DEC	2024	205
36	J	Perricone, V; Sarmiento, E; Nguyen, A; Hughes, NC; Kisailus, D				Perricone, Valentina; Sarmiento, Ezra; Nguyen, Andrew; Hughes, Nigel C.; Kisailus, David			The convergent design evolution of multiscale biomineralized structures in extinct and extant organisms	COMMUNICATIONS MATERIALS			English	Review							BIOLOGICAL-MATERIALS; MECHANICAL-BEHAVIOR; ARCHITECTURED MATERIALS; BIOINSPIRED MATERIALS; SUTURES; 3D; CRYSTALLIZATION; MICROSTRUCTURE; BIOMIMETICS; LIGHTWEIGHT	Evolution has generated a sophisticated convergence of material components, ultrastructural designs, and fabrication processes in response to similar selective pressures across a diverse array of extinct and extant species. This review explores three key convergent design strategies: struts for lightweight structures with load-bearing efficiency, sutures for increased flexibility and stress manag…	[Perricone, Valentina; Sarmiento, Ezra; Nguyen, Andrew; Kisailus, David] Univ Calif Irvine, Dept Mat Sci & Engn, Irvine, CA 92697 USA; [Hughes, Nigel C.] Univ Calif Riverside, Dept Earth & Planetary Sci, Riverside, CA USA	University of California System; University of California Irvine; University of California System; University of California Riverside	Kisailus, D (corresponding author), Univ Calif Irvine, Dept Mat Sci & Engn, Irvine, CA 92697 USA.	david.k@uci.edu	Kisailus, David/AAW-9736-2021; Perricone, Valentina/KBC-1627-2024	Kisailus, David/0000-0001-9976-485X	Air Force Office of Scientific Research [FA9550-15-1-0009, FA9550-23-1-0292]; National Science Foundation (NSF) [EAR-1849963]	Air Force Office of Scientific Research(United States Department of DefenseAir Force Office of Scientific Research (AFOSR)); National Science Foundation (NSF)(National Science Foundation (NSF))	The authors would like to acknowledge funding from the Air Force Office of Scientific Research (FA9550-15-1-0009) and (FA9550-23-1-0292), as well as the National Science Foundation (NSF EAR-1849963).		150	0	0	1	1	SPRINGERNATURE	LONDON	CAMPUS, 4 CRINAN ST, LONDON, N1 9XW, ENGLAND		2662-4443		COMMUN MATER	Commun. Mater.	OCT 13	2024	5	1
37	J	Zhang, SC; Gao, HL; Zhang, L; Zhu, YB; Wu, YD; Liu, JW; Mao, LB; Feng, M; Dong, L; Pan, Z; Meng, XS; Lu, Y; Yu, SH				Zhang, Si-Chao; Gao, Huai-Ling; Zhang, Long; Zhu, Yin-Bo; Wu, Ya-Dong; Liu, Jian-Wei; Mao, Li-Bo; Feng, Mei; Dong, Liang; Pan, Zhao; Meng, Xiang-Sen; Lu, Yang; Yu, Shu-Hong			Mechanically Stable and Damage Resistant Freestanding Ultrathin Silver Nanowire Films with Closely Packed Crossed-Lamellar Structure	PRECISION CHEMISTRY			English	Article						Biomimetics; hierarchical structure; structuralstability; damage resistance; functional nanowireassemblies	THIN-FILMS; FRACTURE; TOUGHNESS; STRENGTH; BONE	One-dimensional (1D) functional nanowires are widely used as nanoscale building blocks for assembling advanced nanodevices due to their unique functionalities. However, previous research has mainly focused on nanowire functionality, while neglecting the structural stability and damage resistance of nanowire assemblies, which are critical for the long-term operation of nanodevices. Biomaterials ac…	[Zhang, Si-Chao; Gao, Huai-Ling; Zhang, Long; Liu, Jian-Wei; Mao, Li-Bo; Feng, Mei; Dong, Liang; Pan, Zhao; Meng, Xiang-Sen; Yu, Shu-Hong] Univ Sci & Technol China, Inst Biomimet Mat & Chem, Div Nanomat & Chem, Hefei Natl Res Ctr Phys Sci Microscale,Anhui Engn, Hefei 230026, Peoples R China; [Gao, Huai-Ling; Zhu, Yin-Bo] Univ Sci & Technol China, CAS Ctr Excellence Complex Syst Mech, Dept Modern …	Chinese Academy of Sciences; University of Science & Technology of China, CAS; Chinese Academy of Sciences; University of Science & Technology of China, CAS; Hefei University of Technology; Southern University of Science & Technology	Yu, SH (corresponding author), Univ Sci & Technol China, Inst Biomimet Mat & Chem, Div Nanomat & Chem, Hefei Natl Res Ctr Phys Sci Microscale,Anhui Engn, Hefei 230026, Peoples R China.;Lu, Y (corresponding author), Hefei Univ Technol, Sch Chem & Chem Engn, Anhui Key Lab Controllable Chem React & Mat Chem E, Hefei 230009, Anhui, Peoples R China.;Yu, SH (corresponding author), Southern Univ Sci & T…	yanglu@hfut.edu.cn; shyu@ustc.edu.cn	Zhu, Yanwu/C-8979-2012; Gao, Huai-Ling/P-9709-2019; 张, 思超/KBD-0469-2024; Meng, Xiang-Sen/HGE-7999-2022; Yadong, Wu/JUF-8003-2023; Mao, Libo/W-3794-2019; Yu, Shu-Hong/A-1903-2010; Liu, Jian-Wei/C-5013-2008	Zhu, YinBo/0000-0001-9204-9300; Liu, Jian-Wei/0000-0001-9237-1025	National Key Research and Development Program of China [2021YFA0715700]; Strategic Priority Research Program of the Chinese Academy of Sciences [XDB0450402]; National Natural Science Foundation of China [22293044, 21975241, 22222508]; Fundamental Research Funds for the Central Universities [WK2340000112]; Major Basic Research Project of Anhui Province [2023z04020009]; New Cornerstone Investigator…	National Key Research and Development Program of China(National Key Research & Development Program of China); Strategic Priority Research Program of the Chinese Academy of Sciences(Chinese Academy of Sciences); National Natural Science Foundation of China(National Natural Science Foundation of China (NSFC)); Fundamental Research Funds for the Central Universities(Fundamental Research Funds for th…	This work was supported by the National Key Research and Development Program of China (2021YFA0715700), the Strategic Priority Research Program of the Chinese Academy of Sciences (Grants XDB0450402), the National Natural Science Foundation of China (22293044, 21975241, 22222508), the Fundamental Research Funds for the Central Universities (WK2340000112), the Major Basic Research Project of Anhui …		48	0	0	10	10	AMER CHEMICAL SOC	WASHINGTON	1155 16TH ST, NW, WASHINGTON, DC 20036 USA		2771-9316		PRECIS CHEM	Precis. Chem.	OCT 13	2024	2	12
38	J	Fu, JR; Zhang, H; Xiang, Z; Wu, LY; Jin, SW				Fu, Junrong; Zhang, Hui; Xiang, Zhen; Wu, Laiyan; Jin, Shiwei			Biologically Inspired Superwetting Surface Enhanced Raman Scattering (SERS) Substrates	ACS APPLIED NANO MATERIALS			English	Review						SERS; superwetting; biomimetic; preparation; biosensing	IN-SITU FABRICATION; PESTICIDE-RESIDUES; GOLD NANOPARTICLES; SPECTROSCOPY SERS; SINGLE-MOLECULE; RAPID DETECTION; LOTUS-LEAF; NANOSPHERE LITHOGRAPHY; BIOINSPIRED SURFACES; FACILE FABRICATION	Raman analysis has great application prospects in chemical analysis, environmental monitoring, biomedical and other fields due to its powerful molecular recognition ability. With the rise of nanomaterials and biomimetic wettable materials, substrates with superwettable surface structures show excellent surface-enhanced Raman scattering (SERS) performance, which is beneficial to reduce the detecti…	[Fu, Junrong; Zhang, Hui; Xiang, Zhen; Jin, Shiwei] South Cent Minzu Univ, Sch Chem & Mat Sci, Key Lab Catalysis & Energy Mat Chem, Minist Educ,Key Lab Analyt Chem State, Wuhan 430074, Peoples R China; [Wu, Laiyan] South Cent Minzu Univ, Coll Resources & Environm, Wuhan 430074, Peoples R China	South Central Minzu University; South Central Minzu University	Jin, SW (corresponding author), South Cent Minzu Univ, Sch Chem & Mat Sci, Key Lab Catalysis & Energy Mat Chem, Minist Educ,Key Lab Analyt Chem State, Wuhan 430074, Peoples R China.;Wu, LY (corresponding author), South Cent Minzu Univ, Coll Resources & Environm, Wuhan 430074, Peoples R China.	wulaiyan@scuec.edu.cn; jinsw@mail.scuec.edu.cn		Fu, Junrong/0009-0006-6233-0939	Fundamental Research Funds for the Central Universities of South-Central MinZu University [CZZ23014]	Fundamental Research Funds for the Central Universities of South-Central MinZu University	This work was supported by the Fundamental Research Funds for the Central Universities of South-Central MinZu University (Grant Number: CZZ23014).		284	1	1	24	24	AMER CHEMICAL SOC	WASHINGTON	1155 16TH ST, NW, WASHINGTON, DC 20036 USA		2574-0970		ACS APPL NANO MATER	ACS Appl. Nano Mater.	OCT 11	2024	7	20
39	J	Gao, HP; Qian, HY; Meng, Z; Chang, SY; Wang, X; Han, ZW; Liu, Y				Gao, Hanpeng; Qian, Haiyu; Meng, Zong; Chang, Siyu; Wang, Xi; Han, Zhiwu; Liu, Yan			Bioinspired interlaced wetting surfaces for continuous on-demand emulsion separation	JOURNAL OF HAZARDOUS MATERIALS			English	Article						Biomimetic; Multi-hierarchical structure; Interlaced wettability; Interface behavior; Emulsion separation	WATER; NANOPARTICLES; AEROGELS	Maintaining high separation performance during continuous emulsion separation remains a challenge. Herein, based on biomimetic coupling ideas, hole array interlaced wetting surfaces (HAIWSs) and mastoid array interlaced wetting surfaces (MAIWSs) were prepared by laser processing, electroless silver deposition, thiol modification, and spraying for on-demand emulsion separation. When the separation…	[Gao, Hanpeng; Qian, Haiyu; Meng, Zong; Chang, Siyu] Yanshan Univ, Sch Elect Engn, Qinhuangdao 066004, Peoples R China; [Wang, Xi] Yancheng Inst Technol, Sch Mech Engn, Yancheng 224051, Peoples R China; [Han, Zhiwu; Liu, Yan] Jilin Univ, Key Lab Bion Engn, Minist Educ, Changchun 130022, Peoples R China; [Liu, Yan] Liaoning Acad Mat, Inst Struct & Architected Mat, Shenyang 110167, Peoples R China	Yanshan University; Yancheng Institute of Technology; Jilin University; Liaoning Academy Materials	Liu, Y (corresponding author), Jilin Univ, Key Lab Bion Engn, Minist Educ, Changchun 130022, Peoples R China.	lyyw@jlu.edu.cn	Meng, Zong/AGW-0716-2022; liu, yan/HGV-1365-2022	Liu, Yan/0000-0002-2523-997X	National Natural Science Foundation of China [52205318, U22A0183]; S & T Program of Hebei [226Z3601G]; Innovative Research Groups of the National Natural Science Foundation of China [52021003]; Hebei Natural Science Foundation [E2021203007]; Science Research Project of Hebei Education Department [QN2022130]; Yanshan Uni-versity Characteristic Cultivation Project [UH202204]	National Natural Science Foundation of China(National Natural Science Foundation of China (NSFC)); S & T Program of Hebei; Innovative Research Groups of the National Natural Science Foundation of China(National Natural Science Foundation of China (NSFC)); Hebei Natural Science Foundation(Natural Science Foundation of Hebei Province); Science Research Project of Hebei Education Department; Yanshan…	This work was supported by the National Natural Science Foundation of China (Nos. 52205318 and U22A0183) , the S & T Program of Hebei (No. 226Z3601G) , the Innovative Research Groups of the National Natural Science Foundation of China (No. 52021003) , the Hebei Natural Science Foundation (No. E2021203007) , the Science Research Project of Hebei Education Department (No. QN2022130) and the Yanshan…		62	1	1	26	26	ELSEVIER	AMSTERDAM	RADARWEG 29, 1043 NX AMSTERDAM, NETHERLANDS	0304-3894	1873-3336		J HAZARD MATER	J. Hazard. Mater.	DEC 5	2024	480
40	J	Shen, BQ; Wu, Q; Guo, YG; Qin, J; Chen, HL; Yang, Y; Liu, ZJ; Li, LH; Li, WB; Zhu, CZ				Shen, Bingqing; Wu, Qian; Guo, Yanguo; Qin, Jie; Chen, Hailong; Yang, Ying; Liu, Zhenjiang; Li, Longhua; Li, Weibin; Zhu, Chengzhou			Modulating the Hydrophilic-Hydrophobic Microenvironment of MOF-Stabilized Pt Nanozymes: the Role of H2O in the Peroxidase-Like Catalyzed Reaction	ADVANCED FUNCTIONAL MATERIALS			English	Article; Early Access						biomimetic binding pocket; biosensors; hydrophilicity-hydrophobicity; nanozymes; role of H2O		Hydrophilicity-hydrophobicity modulation of active sites provides a promising strategy for enhancing catalytic performance. Current researches focus on the influence of substrate molecules, however, the role of H2O molecules is often overlooked in nanozyme-catalyzed reactions. Herein, bioinspired Pt@ZIF-R (R = -90, -8, -8@TMS, where TMS is tetraethoxysilane) nanozymes are designed as model cataly…	[Shen, Bingqing; Wu, Qian; Guo, Yanguo; Qin, Jie; Chen, Hailong; Yang, Ying; Liu, Zhenjiang; Li, Weibin] Jiangsu Univ, Sch Environm & Safety, Zhenjiang 212013, Peoples R China; [Li, Longhua] Jiangsu Univ, Sch Chem & Chem Engn, Zhenjiang 212013, Peoples R China; [Zhu, Chengzhou] Cent China Normal Univ, Coll Chem, Int Joint Res Ctr Intelligent Biosensing Technol &, State Key Lab Green Pesticide, Wu…	Jiangsu University; Jiangsu University; Central China Normal University	Liu, ZJ; Li, WB (corresponding author), Jiangsu Univ, Sch Environm & Safety, Zhenjiang 212013, Peoples R China.;Li, LH (corresponding author), Jiangsu Univ, Sch Chem & Chem Engn, Zhenjiang 212013, Peoples R China.;Zhu, CZ (corresponding author), Cent China Normal Univ, Coll Chem, Int Joint Res Ctr Intelligent Biosensing Technol &, State Key Lab Green Pesticide, Wuhan 430079, Peoples R China.	lzj1984@ujs.edu.cn; longhuali@ujs.edu.cn; liweibin@ujs.edu.cn; czzhu@ccnu.edu.cn	Li, Weibin/HJB-4411-2022; yang, ziyi/JGD-5349-2023; Zhu, Chengzhou/M-3566-2014	Zhu, Chengzhou/0000-0003-0679-7965	National Natural Science Foundation of China; Key Research and Development Program of Guizhou Anshun Tobacco [2023ASXM05]; Open Foundation of State Key Laboratory for Biology of Plant Diseases and Insect Pest of China [SKLOF202210]; Jiangsu Collaborative Innovation Center of Technology and Material of Water Treatment, China; [NSFC32372601]	National Natural Science Foundation of China(National Natural Science Foundation of China (NSFC)); Key Research and Development Program of Guizhou Anshun Tobacco; Open Foundation of State Key Laboratory for Biology of Plant Diseases and Insect Pest of China; Jiangsu Collaborative Innovation Center of Technology and Material of Water Treatment, China;	The authors thank the National Natural Science Foundation of China (NSFC32372601), the Key Research and Development Program of Guizhou Anshun Tobacco (2023ASXM05), the Open Foundation of State Key Laboratory for Biology of Plant Diseases and Insect Pest of China (SKLOF202210), and Jiangsu Collaborative Innovation Center of Technology and Material of Water Treatment, China.		67	2	2	63	63	WILEY-V C H VERLAG GMBH	WEINHEIM	POSTFACH 101161, 69451 WEINHEIM, GERMANY	1616-301X	1616-3028		ADV FUNCT MATER	Adv. Funct. Mater.	2024 OCT 10	2024
41	J	Murugan, U; Gusain, D; Balasubramani, B; Srivastava, S; Ganesh, S; Raghavannambiar, SA; Ramaraj, K				Murugan, Udhayakumar; Gusain, Dakshesh; Balasubramani, Baskar; Srivastava, Sagar; Ganesh, Sai; Raghavannambiar, Srikrishnan Ambattu; Ramaraj, Kannan			A comprehensive review of environment-friendly biomimetic bionic superhydrophobic surfaces	BIOFOULING			English	Review						Marine fouling; antifouling; superhydrophobic surfaces; biomimetic materials; surface microstructure and environmentally friendly	GREEN-ALGA ULVA; SHARK SKIN; NANOSTRUCTURED SURFACES; BIOINSPIRED SURFACES; MARINE; LOTUS; RESISTANCE; COATINGS; ADHESION; RELEASE	Marine fouling is a global problem that harms the ocean's ecosystem and the marine industrial sector. Traditional antifouling methods use harmful agents that damage the environment. As a result, recent research has focused on developing environmentally friendly, long-lasting, and sustainable antifouling solutions. Scientists have turned to nature for inspiration, particularly the water-repellent …	[Murugan, Udhayakumar; Gusain, Dakshesh; Balasubramani, Baskar; Srivastava, Sagar; Ganesh, Sai; Raghavannambiar, Srikrishnan Ambattu; Ramaraj, Kannan] Amrita Vishwa Vidyapeetham, Amrita Sch Engn, Dept Aerosp Engn, Coimbatore, India	Amrita Vishwa Vidyapeetham; Amrita Vishwa Vidyapeetham Coimbatore	Ramaraj, K (corresponding author), Amrita Vishwa Vidyapeetham, Amrita Sch Engn, Dept Aerosp Engn, Coimbatore, India.	r_kannan@cb.amrita.edu		Gusain, Dakshesh/0009-0001-9067-0125					151	1	1	29	29	TAYLOR & FRANCIS LTD	ABINGDON	2-4 PARK SQUARE, MILTON PARK, ABINGDON OR14 4RN, OXON, ENGLAND	0892-7014	1029-2454		BIOFOULING	Biofouling	NOV 25	2024	40	10
42	J	Rex, T; Baumert, S; Hepp, A; Fernández, G; Strassert, CA				Rex, Tobias; Baumert, Sebastian; Hepp, Alexander; Fernandez, Gustavo; Strassert, Cristian A.			Adaptive photoluminescence through a bioinspired antioxidative mechanism	CHEMICAL SCIENCE			English	Article							LUMINESCENT PT(II) COMPLEXES; SINGLET OXYGEN; ASCORBIC-ACID; PHOTOSTABILITY; PLATINUM(II); CHEMISTRY; DESIGN	Transition metal complexes are archetypal luminescent probes that are widely used for various applications ranging from optoelectronics to biomedicine. However, they face significant challenges such as photobleaching and photooxidative stress, which limit their performance. Herein, we introduce a photosystem-inspired concept based on the use of a vitamin (ascorbic acid, Asc-Ac) to adaptively supp…	[Rex, Tobias; Hepp, Alexander; Strassert, Cristian A.] Univ Munster, Inst Anorgan & Analyt Chem, Corrensstr 28-30, D-48149 Munster, Germany; [Rex, Tobias; Strassert, Cristian A.] Univ Munster, CeNTech, CiMIC, SoN, Heisenbergstr 11, D-48149 Munster, Germany; [Baumert, Sebastian; Fernandez, Gustavo] Univ Munster, Organ Chem Inst, Corrensstr 36, D-48149 Munster, Germany	University of Munster; University of Munster; University of Munster	Strassert, CA (corresponding author), Univ Munster, Inst Anorgan & Analyt Chem, Corrensstr 28-30, D-48149 Munster, Germany.;Strassert, CA (corresponding author), Univ Munster, CeNTech, CiMIC, SoN, Heisenbergstr 11, D-48149 Munster, Germany.;Fernández, G (corresponding author), Univ Munster, Organ Chem Inst, Corrensstr 36, D-48149 Munster, Germany.	ca.s@uni-muenster.de	; Hepp, Alexander/M-7731-2016; Strassert, Cristian Alejandro/M-6459-2014	Baumert, Sebastian/0009-0008-9375-6355; Hepp, Alexander/0000-0003-1288-925X; Strassert, Cristian Alejandro/0000-0002-1964-0169	Deutsche Forschungsgemeinschaft [1450-431460824, CRC 1459-433682494]; Deutsche Forschungsgemeinschaft (DFG, German Research Foundation) - Collaborative Research Centre (CRC) [INST 211/915-1 FUGG, DFG EXC1003]; Integrated Confocal Luminescence Spectrometer with Spatiotemporal Resolution and Multiphoton Excitation (DFG/Land NRW)	Deutsche Forschungsgemeinschaft(German Research Foundation (DFG)); Deutsche Forschungsgemeinschaft (DFG, German Research Foundation) - Collaborative Research Centre (CRC)(German Research Foundation (DFG)); Integrated Confocal Luminescence Spectrometer with Spatiotemporal Resolution and Multiphoton Excitation (DFG/Land NRW)	T. R., G. F. and C. A. S. gratefully acknowledge funding from the Deutsche Forschungsgemeinschaft (DFG, German Research Foundation) - Collaborative Research Centre (CRC) 1450-431460824 inSight. Furthermore, T. R., S. B., G. F. and C. A. S. gratefully acknowledge the CRC 1459-433682494 Intelligent Matter (DFG). C. A. S. gratefully acknowledges the generous financial support for the acquisition of …		52	0	0	2	2	ROYAL SOC CHEMISTRY	CAMBRIDGE	THOMAS GRAHAM HOUSE, SCIENCE PARK, MILTON RD, CAMBRIDGE CB4 0WF, CAMBS, ENGLAND	2041-6520	2041-6539		CHEM SCI	Chem. Sci.	NOV 20	2024	15	45
43	J	Xia, W; Zhou, ZJ; Sheng, LZ; Chen, LH; Shen, FX; Zheng, F; Zhang, ZG; Yang, QW; Ren, QL; Bao, ZB				Xia, Wei; Zhou, Zhijie; Sheng, Liangzheng; Chen, Lihang; Shen, Fuxing; Zheng, Fang; Zhang, Zhiguo; Yang, Qiwei; Ren, Qilong; Bao, Zongbi			Bioinspired recognition in metal-organic frameworks enabling precise sieving separation of fluorinated propylene and propane mixtures	NATURE COMMUNICATIONS			English	Article							ADSORPTION; BINDING; IRON; O-2; TECHNOLOGIES; SELECTIVITY; EMISSIONS; ABATEMENT; SORPTION; DESIGN	The separation of fluorinated propane/propylene mixtures remains a major challenge in the electronics industry. Inspired by biological ion channels with negatively charged inner walls that allow selective transport of cations, we presented a series of formic acid-based metal-organic frameworks (MFA) featuring biomimetic multi-hydrogen confined cavities. These MFA materials, especially the cobalt …	[Xia, Wei; Zhou, Zhijie; Sheng, Liangzheng; Zhang, Zhiguo; Yang, Qiwei; Ren, Qilong; Bao, Zongbi] Zhejiang Univ, Minist Educ, Coll Chem & Biol Engn, Key Lab Biomass Chem Engn, Hangzhou, Zhejiang, Peoples R China; [Xia, Wei; Zhou, Zhijie; Sheng, Liangzheng; Chen, Lihang; Shen, Fuxing; Zheng, Fang; Zhang, Zhiguo; Yang, Qiwei; Ren, Qilong; Bao, Zongbi] Inst Zhejiang Univ Quzhou, Quzhou, Zhejiang, Pe…	Zhejiang University	Bao, ZB (corresponding author), Zhejiang Univ, Minist Educ, Coll Chem & Biol Engn, Key Lab Biomass Chem Engn, Hangzhou, Zhejiang, Peoples R China.;Bao, ZB (corresponding author), Inst Zhejiang Univ Quzhou, Quzhou, Zhejiang, Peoples R China.	baozb@zju.edu.cn	Xia, Wei/LRD-1986-2024; Qiwei, Yang/HQZ-9956-2023; Yang, Qiwei/D-9176-2019	Yang, Qiwei/0000-0002-6469-5126; Xia, Wei/0009-0001-8844-8912	National Natural Science Foundation of China (National Science Foundation of China) [22225802, 22288102, 22141001]; National Natural Science Foundation of China [LZ22B060002]; Zhejiang Provincial Natural Science Foundation of China [IZQ2021KJ2027]; Institute of Zhejiang University-Quzhou	National Natural Science Foundation of China (National Science Foundation of China)(National Natural Science Foundation of China (NSFC)); National Natural Science Foundation of China(National Natural Science Foundation of China (NSFC)); Zhejiang Provincial Natural Science Foundation of China(Natural Science Foundation of Zhejiang Province); Institute of Zhejiang University-Quzhou	We are grateful to Dr. Hanxi Guan and Mr. Yangjian Sun for the fruitful discussion of 2D Solid NMR and in-suit FT-IR results, respectively. This work was supported by the National Natural Science Foundation of China (No. 22225802, No. 22288102, No. 22141001), the Zhejiang Provincial Natural Science Foundation of China (LZ22B060002), and Institute of Zhejiang University-Quzhou (IZQ2021KJ2027).		56	4	4	46	46	NATURE PORTFOLIO	BERLIN	HEIDELBERGER PLATZ 3, BERLIN, 14197, GERMANY		2041-1723		NAT COMMUN	Nat. Commun.	OCT 8	2024	15	1
44	J	You, X; Song, X; Wu, YN; Han, MQ; Liu, WB				You, Xue; Song, Xiao; Wu, Yinna; Han, Mengqi; Liu, Wenbin			Biomimetic conjugation inspired from pheomelanin via thiol-quinone addition for enzymatic functionalization of fibroin	JOURNAL OF BIOSCIENCE AND BIOENGINEERING			English	Article						Fibroin; Enzymatic functionalization; Pheomelanin; Thiol; Tyrosinase]	MORI SILK FIBROINS; CHEMISTRY; BIOCONJUGATION; MELANOGENESIS; ENHANCEMENT; CHITOSAN	Fibroin has been extensively applied in the medicine, therapy, cosmetic, and food fields. Functional modification is a common route way to expand the application potential. Tyrosinase is versatile for enzymatic functionalization of fibroin by oxidizing tyrosine residues into dopaquinone. However, grafting of functional molecules to the protein-bound dopaquinone suffers from self-crosslinking due …	[You, Xue; Song, Xiao; Wu, Yinna; Han, Mengqi; Liu, Wenbin] Sichuan Univ, Sch Chem Engn, Dept Pharmaceut & Biol Engn, Chengdu 610065, Peoples R China	Sichuan University	Liu, WB (corresponding author), Sichuan Univ, Sch Chem Engn, Dept Pharmaceut & Biol Engn, Chengdu 610065, Peoples R China.	wbliu@scu.edu.cn	Liu, Wenbin/KCL-3547-2024	Liu, Wenbin/0000-0002-3780-9394	Central University Basic Research Fund of China	Central University Basic Research Fund of China	This work was supported by the Central University Basic Research Fund of China. The authors declare no conflict of interest.		49	0	0	4	4	SOC BIOSCIENCE BIOENGINEERING JAPAN	OSAKA	OSAKA UNIV, FACULTY ENGINEERING, 2-1 YAMADAOKA, SUITA, OSAKA, 565-0871, JAPAN	1389-1723	1347-4421		J BIOSCI BIOENG	J. Biosci. Bioeng.	NOV	2024	138	5
45	J	Zhou, J; Li, XL; Xu, JY; Ye, H; Wang, YR; Zhao, MY; Yang, B				Zhou, Jing; Li, Xianglong; Xu, Jingying; Ye, Hao; Wang, Yaru; Zhao, Mengyao; Yang, Bin			Direct High-Throughput Fabrication of Meta-Fiber Composites with High Strength and Malleable Toughness via Bioinspired Assemble-Spinning Strategy	ACS APPLIED POLYMER MATERIALS			English	Article						biomimetic; biodegradable; toughening modification; coral-inspired; oil/waterseparation	BIODEGRADABLE POLYMERS; LACTIC-ACID; GREEN; BLENDS; POLYLACTIDE; ULTRATHIN	Synthetic plastics have reshaped the Earth and human life by providing enhanced convenience. However, the accumulation of non-biodegradable white plastic waste imposes significant economic burdens. Biodegradable polylactic acid (PLA) plastics have emerged as eco-friendly and sustainable alternatives. Yet, their application in industry is limited by their inherent brittleness and poor processabili…	[Zhou, Jing; Li, Xianglong; Xu, Jingying; Ye, Hao; Wang, Yaru; Zhao, Mengyao; Yang, Bin] Zhejiang Sci Tech Univ, Int Inst Silk, Coll Text Sci & Engn, Natl Engn Lab Text Fiber Mat & Proc Technol, Zhejiang 310018, Peoples R China	Zhejiang Sci-Tech University	Yang, B (corresponding author), Zhejiang Sci Tech Univ, Int Inst Silk, Coll Text Sci & Engn, Natl Engn Lab Text Fiber Mat & Proc Technol, Zhejiang 310018, Peoples R China.	yangbin5959@zstu.edu.cn	Li, Xiang-Long/AAP-5353-2020	Xianglong, Li/0000-0002-6833-2381	Natural Science Foundation of Zhejiang Province [LY21E030021, LQ21E030011]	Natural Science Foundation of Zhejiang Province(Natural Science Foundation of Zhejiang Province)	We acknowledge the financial support from the Natural Science Foundation of Zhejiang Province (grant numbers: LY21E030021 and LQ21E030011). The authors would like to thank the anonymous reviewers for their valuable comments.		47	0	0	14	14	AMER CHEMICAL SOC	WASHINGTON	1155 16TH ST, NW, WASHINGTON, DC 20036 USA	2637-6105			ACS APPL POLYM MATER	ACS Appl. Polym. Mater.	OCT 8	2024	6	20
46	J	Khosravi, N; Zarabi, M; Dehghan, MM; Farzad-Mohajeri, S; Aminianfar, H; Shafie, M; Shadmehri, N; Houshmand, P; Samiei, N; Moosavi-Movahedi, AA; Habibi-Rezaei, M				Khosravi, Nargess; Zarabi, Mahdi; Dehghan, Mohammad Mehdi; Farzad-Mohajeri, Saeed; Aminianfar, Hossein; Shafie, Maryam; Shadmehri, Nima; Houshmand, Pouya; Samiei, Nazanin; Moosavi-Movahedi, Ali Akbar; Habibi-Rezaei, Mehran			Bioinspired wound dressing: Investigating coelomic fluid-enhanced chitosan/polyvinyl alcohol nanofibers	INTERNATIONAL JOURNAL OF PHARMACEUTICS			English	Article						Biomimetics; Wound dressing; Chitosan; Coelomic fluid; Electrospun nanofiber; Antibacterial	IN-VITRO; ANTIBACTERIAL ACTIVITY; HYALURONIC-ACID; CHITOSAN; EARTHWORM; MEMBRANE; INDUCTION; CHITIN; MAT	The electrospun mats consisting of integrated coelomic fluid (CF) and chitosan (Chs) into polyvinyl alcohol (PVA) nanofibers were produced and evaluated for use as wound dressings. CF was obtained from earthworms (Eisenia andrei (Fetida)) using an electric shock method, while Chs was chemically produced from shrimp chitin and then characterized using titration, Fourier transform infrared (FT-IR) …	[Khosravi, Nargess; Zarabi, Mahdi] Univ Tehran, Fac New Sci & Technol, Dept Life Sci Engn, Tehran, Iran; [Khosravi, Nargess; Shadmehri, Nima; Habibi-Rezaei, Mehran] Univ Tehran, Coll Sci, Sch Biol, Tehran, Iran; [Dehghan, Mohammad Mehdi; Farzad-Mohajeri, Saeed] Univ Tehran, Fac Vet Med, Dept Surg & Radiol, Tehran, Iran; [Aminianfar, Hossein; Samiei, Nazanin] Univ Tehran, Fac Vet Med, Dept Pathol,…	University of Tehran; University of Tehran; University of Tehran; University of Tehran; University of Tehran; University of Tehran; University of Tehran; University of Tehran; University of Tehran	Zarabi, M (corresponding author), Univ Tehran, Fac New Sci & Technol, Dept Life Sci Engn, Tehran, Iran.;Habibi-Rezaei, M (corresponding author), Univ Tehran, Coll Sci, Sch Biol, Tehran, Iran.	mzarabi@ut.ac.ir; mhabibi@ut.ac.ir	Farzad-Mohajeri, Saeed/AAE-4062-2019; Moosavi-Movahedi, Ali/K-7453-2013; Dehghan, Mohammad Mehdi/D-4670-2009	Shadmehri, Nima/0000-0003-3627-1956	University of Tehran - Iran National Science Foundation (INSF) of Iran [98024278]	University of Tehran - Iran National Science Foundation (INSF) of Iran	The Support from the University of Tehran is acknowledged. This study was funded by the Iran National Science Foundation (INSF) of Iran (grant number 98024278) .		102	0	0	9	9	ELSEVIER	AMSTERDAM	RADARWEG 29, 1043 NX AMSTERDAM, NETHERLANDS	0378-5173	1873-3476		INT J PHARMACEUT	Int. J. Pharm.	DEC 5	2024	666
47	J	Arif, A; Khar, MS; Shahid, N; Aman, W; Javed, J; Rubab, A; Nayab, M; Mastoor, K; Arshad, R; Rahdar, A; Fathi-karkan, S; Kharaba, Z; Pandey, S				Arif, Aqsa; Khar, Muhammad Sharif; Shahid, Nariman; Aman, Waqar; Javed, Joham; Rubab, Amina; Nayab, Mashal; Mastoor, Khadija; Arshad, Rabia; Rahdar, Abbas; Fathi-karkan, Sonia; Kharaba, Zelal; Pandey, Sadanand			Progression in nano-botanical oral hygiene solutions: The Dawn of biomimetic nanomaterials	EUROPEAN JOURNAL OF MEDICINAL CHEMISTRY REPORTS			English	Article						Chitosan; Bioinspired nanomaterials; Oral mucosal environment; Dental infection; Enamel remineralization; Bacterial growth suppression; Anti-inflammatory mechanisms; Microbial biofilm formation	SILVER NANOPARTICLES; CHITOSAN NANOPARTICLES; STREPTOCOCCUS-MUTANS; CHLORHEXIDINE; PERSPECTIVES; MOUTHWASH; TRIPHALA; EFFICACY	Pathogenic bacteria consistently pose significant challenges within the oral mucosal environment by altering bioflora, biofilm development, and enamel demineralization, thus leading to extensive clinical resources for treatment. This review aims to gather suitable and novel information in terms of providing advanced bio-inspired therapeutic facilities to alleviate the burden of treatment on both …	[Arif, Aqsa; Khar, Muhammad Sharif] Univ Lahore, Univ Coll Dent, Dept Dent Mat, Lahore, Pakistan; [Aman, Waqar] Univ Management & Technol, Sch Pharm, Lahore, Pakistan; [Rubab, Amina; Nayab, Mashal] Univ Lahore, Univ Coll Med & Dent, Lahore, Pakistan; [Mastoor, Khadija] Univ Lahore, Dept Pharmacol, UCMD, Lahore, Pakistan; [Shahid, Nariman; Javed, Joham; Arshad, Rabia] Univ Lahore, Fac Pharm, Lahor…	University of Lahore; University of Management & Technology (UMT); University of Lahore; University of Lahore; University of Lahore; North Khorasan University of Medical Sciences; North Khorasan University of Medical Sciences; University of Sharjah; Shoolini University	Arshad, R (corresponding author), Univ Lahore, Fac Pharm, Lahore, Pakistan.;Arshad, R (corresponding author), Equator Univ Sci & Technol, Kampala, Uganda.;Rahdar, A (corresponding author), Univ Zabol, Dept Phys, POB 98613-35856, Zabol, Iran.;Fathi-karkan, S (corresponding author), North Khorasan Univ Med Sci, Nat Prod & Med Plants Res Ctr, Bojnurd 9453155166, Iran.;Fathi-karkan, S (corresponding …	rabia.arshad@pharm.uol.edu.pk; a.rahdar@uoz.ac.ir; Soniafathi92@gmail.com; spandey@shooliniuniversity.com	Arshad, Rabia/GLU-9629-2022; Shahid, Nariman/LSI-8613-2024; Rahdar, Abbas/S-1816-2019; Pandey, Sadanand/B-3397-2013	Arshad, Rabia/0000-0001-7654-3456; Aman, Waqar/0000-0002-2942-4339					71	0	0	1	1	ELSEVIER	AMSTERDAM	RADARWEG 29, 1043 NX AMSTERDAM, NETHERLANDS	2772-4174			EUR J MED CHEM REP	Eur. J. Med. Chem. Rep.	DEC	2024	12
48	J	Le Duigou, A; Grabow, M; Scarpa, F; Deschamps, J; Combescure, C; Labstie, K; Dirrenberger, J; Castro, M; Lafont, U				Le Duigou, A.; Grabow, M.; Scarpa, F.; Deschamps, J.; Combescure, C.; Labstie, K.; Dirrenberger, J.; Castro, M.; Lafont, U.			Bioinspired 4D Printed Tubular/Helicoidal Shape Changing Metacomposites for Programmable Structural Morphing	ADVANCED MATERIALS TECHNOLOGIES			English	Article						4D printing; Biomimicry; functional composite	SOFT ACTUATORS; FLAX FIBERS; COMPOSITES; DESIGN; TENSILE; WOOD	Biological structures combine passive shape-changing with force generation through intricate composite architectures. Natural fibers, with their tubular-like structures and responsive components, have inspired the design of pneumatic tubular soft composite actuators. However, no development of passive structural actuation is available despite the recent rise of 4D printing. In this study, a biomi…	[Le Duigou, A.; Grabow, M.; Deschamps, J.; Combescure, C.; Castro, M.] Univ Bretagne Sud, Ctr Rech C Huygens, CNRS, UMR 6027,Bion Grp,IRDL, Lorient, France; [Le Duigou, A.; Dirrenberger, J.] Inst Univ France IUF, Paris, France; [Scarpa, F.] Univ Bristol, Bristol Composites Inst, Sch Civil Aerosp & Design Engn CADE, Aerosp Engn, Bristol BS8 1TR, England; [Combescure, C.] St Cyr Coetquidan Mil Acad…	Centre National de la Recherche Scientifique (CNRS); Institut Universitaire de France; University of Bristol; heSam Universite; Conservatoire National Arts & Metiers (CNAM); Centre National de la Recherche Scientifique (CNRS); Arts et Metiers Institute of Technology; European Space Agency	Le Duigou, A (corresponding author), Univ Bretagne Sud, Ctr Rech C Huygens, CNRS, UMR 6027,Bion Grp,IRDL, Lorient, France.;Le Duigou, A (corresponding author), Inst Univ France IUF, Paris, France.	antoine.le-duigou@univ-ubs.fr	Dirrenberger, Justin/D-1662-2011		European Space Agency and IRT Saint Exupery [ESA 4000133620]; ESA OSIP platform; IRT Saint Exupery	European Space Agency and IRT Saint Exupery; ESA OSIP platform; IRT Saint Exupery	The authors wish to thank ESA OSIP platform (Contract No. ESA 4000133620) and IRT Saint Exupery for fundings. The authors acknowledge Quentin Le Paih for technical development and Julia Fernandez for her involvement.		40	0	0	20	20	WILEY	HOBOKEN	111 RIVER ST, HOBOKEN, NJ 07030 USA	2365-709X			ADV MATER TECHNOL-US	Adv. Mater. Technol.	JAN	2025	10	2
49	J	Fakhari, HE; Barboza, JR; Mardanpour, P				Ebrahimi Fakhari, Hadi; Rosario Barboza, Juan; Mardanpour, Pezhman			Biomimetic Origami: A Biological Influence in Design	BIOMIMETICS			English	Review						origami-inspired structures; biomimetic origami; taxonomy; DNA origami; robotics	DNA; MOTION	Origami, the art of paper folding, has long fascinated researchers and designers in its potential to replicate and tap the complexity of nature. In this paper, we pursue the crossing of origami engineering structures and biology, the realm of biologically-inspired origami structures categorized by the two biggest taxonomy kingdoms and DNA origami. Given the diversity of life forms that Earth comp…	[Ebrahimi Fakhari, Hadi; Rosario Barboza, Juan; Mardanpour, Pezhman] Florida Int Univ, Dept Mech & Mat Engn, 10555 W Flagler St,Suite 3464, Miami, FL 33174 USA	State University System of Florida; Florida International University	Mardanpour, P (corresponding author), Florida Int Univ, Dept Mech & Mat Engn, 10555 W Flagler St,Suite 3464, Miami, FL 33174 USA.	hebra007@fiu.edu; jrosa173@fiu.edu; pezhman.mardanpour@fiu.edu	Ebrahimi Fakhari, Hadi/IQT-4438-2023	Mardanpour, Pezhman/0000-0002-1423-0304	U.S. Air Force Office of Scientific Research (AFOSR); [FA9550-22-1-0525]; [FA9550-23-1-0716]	U.S. Air Force Office of Scientific Research (AFOSR)(United States Department of DefenseAir Force Office of Scientific Research (AFOSR)); ;	This research was supported by the U.S. Air Force Office of Scientific Research (AFOSR) through grant numbers FA9550-22-1-0525 and FA9550-23-1-0716.		67	0	0	12	12	MDPI	BASEL	ST ALBAN-ANLAGE 66, CH-4052 BASEL, SWITZERLAND		2313-7673		BIOMIMETICS-BASEL	Biomimetics	OCT	2024	9	10
50	J	Hollenbeck, AC; Beachy, AJ; Grandhi, RV; Pankonien, AM				Hollenbeck, Alex C.; Beachy, Atticus J.; Grandhi, Ramana V.; Pankonien, Alexander M.			Data-Driven Sparse Sensor Placement Optimization on Wings for Flight-By-Feel: Bioinspired Approach and Application	BIOMIMETICS			English	Article						optimization; sparse sensing; flow sensors; flight control; artificial hair sensors	LEADING-EDGE VORTICES; LIFT; MECHANISMS	Flight-by-feel (FBF) is an approach to flight control that uses dispersed sensors on the wings of aircraft to detect flight state. While biological FBF systems, such as the wings of insects, often contain hundreds of strain and flow sensors, artificial systems are highly constrained by size, weight, and power (SWaP) considerations, especially for small aircraft. An optimization approach is needed…	[Hollenbeck, Alex C.; Beachy, Atticus J.; Grandhi, Ramana V.] Air Force Inst Technol, Dayton, OH 45433 USA; [Pankonien, Alexander M.] Air Force Res Lab, Dayton, OH 45433 USA	Air Force Institute of Technology (AFIT)	Hollenbeck, AC (corresponding author), Air Force Inst Technol, Dayton, OH 45433 USA.	alex.hollenbeck.2@us.af.mil		Hollenbeck, Alex/0000-0001-5536-9663	Air Force Institute of Technology; [FA955024CB001]	Air Force Institute of Technology;	This research was supported in part by an appointment to the NRC Research Associateship Program at the Air Force Institute of Technology, administered by the Fellowships Office of the National Academies of Sciences, Engineering, and Medicine. The contract number for the program is FA955024CB001. The APC was funded by the Air Force Institute of Technology.		54	0	0	17	17	MDPI	BASEL	ST ALBAN-ANLAGE 66, CH-4052 BASEL, SWITZERLAND		2313-7673		BIOMIMETICS-BASEL	Biomimetics	OCT	2024	9	10
51	J	Shi, HK; Tang, RQ; Wang, QM; Song, T				Shi, Hongkai; Tang, Ruiqi; Wang, Qingmeng; Song, Tao			Performance Evaluation of a Bioinspired Geomagnetic Sensor and Its Application for Geomagnetic Navigation in Simulated Environment	SENSORS			English	Article						bioinspired sensor; geomagnetic navigation; finite element; simulated navigation platform	MAGNETIC SENSORS	For geomagnetic navigation technology, taking inspiration from nature and leveraging the principle of animals' utilization of the geomagnetic field for long-distance navigation, and employing biomimetic technology to develop higher-precision geomagnetic sensors and more advanced navigation strategies, has emerged as a new trend. Based on the two widely acknowledged biological magnetic induction m…	[Shi, Hongkai; Tang, Ruiqi; Wang, Qingmeng; Song, Tao] Chinese Acad Sci, Inst Elect Engn, Beijing Key Lab Bioelectromagnetism, Beijing 100190, Peoples R China; [Shi, Hongkai; Song, Tao] Univ Chinese Acad Sci, Beijing 100049, Peoples R China	Chinese Academy of Sciences; Institute of Electrical Engineering, CAS; Chinese Academy of Sciences; University of Chinese Academy of Sciences, CAS	Song, T (corresponding author), Chinese Acad Sci, Inst Elect Engn, Beijing Key Lab Bioelectromagnetism, Beijing 100190, Peoples R China.;Song, T (corresponding author), Univ Chinese Acad Sci, Beijing 100049, Peoples R China.	songtao@mail.iee.ac.cn	Wang, Qingmeng/IQV-8592-2023		National Natural Science Foundation of China; [51937011]	National Natural Science Foundation of China(National Natural Science Foundation of China (NSFC));	This research was funded by the National Natural Science Foundation of China, grant number 51937011.		28	0	0	14	14	MDPI	BASEL	ST ALBAN-ANLAGE 66, CH-4052 BASEL, SWITZERLAND		1424-8220		SENSORS-BASEL	Sensors	OCT	2024	24	19
52	J	Zhang, Y; Xing, HT; Li, J; Han, F; Fan, SA; Zhang, YP				Zhang, Yi; Xing, Hengtuo; Li, Jin; Han, Fang; Fan, Suna; Zhang, Yaopeng			Bioinspired Artificial Intelligent Nociceptive Alarm System Based on Fibrous Biomemristors	ACS SENSORS			English	Article						silk fibroin; fiber; biomemristor; artificial nociceptor; intelligentalarm system	SILK; MEMORY; PAIN	With the advancement of modern medical and brain-computer interface devices, flexible artificial nociceptors with tactile perception hold significant scientific importance and exhibit great potential in the fields of wearable electronic devices and biomimetic robots. Here, a bioinspired artificial intelligent nociceptive alarm system integrating sensing monitoring and transmission functions is co…	[Zhang, Yi; Fan, Suna; Zhang, Yaopeng] Donghua Univ, Coll Mat Sci & Engn, State Key Lab Modificat Chem Fibers & Polymer Mat, Shanghai 201620, Peoples R China; [Zhang, Yi] Natl Inst Extremely Weak Magnet Field Infrastruct, Hangzhou 310051, Peoples R China; [Xing, Hengtuo; Han, Fang] Donghua Univ, Coll Informat Sci & Technol, Shanghai 201620, Peoples R China; [Li, Jin] Beihang Univ, Sch Instrumenta…	Donghua University; Donghua University; Beihang University	Fan, SA; Zhang, YP (corresponding author), Donghua Univ, Coll Mat Sci & Engn, State Key Lab Modificat Chem Fibers & Polymer Mat, Shanghai 201620, Peoples R China.;Han, F (corresponding author), Donghua Univ, Coll Informat Sci & Technol, Shanghai 201620, Peoples R China.	yadiahan@dhu.edu.cn; fsn@dhu.edu.cn; zyp@dhu.edu.cn	Zhang, Yaopeng/P-3921-2014	Zhang, Yaopeng/0000-0002-7175-6150	Shanghai Rising-Star Program [22QA1400400]; Basic Research Project of the Science and Technology Commission of Shanghai Municipality [21JC1400100]; National Natural Science Foundation of China [52173031]; Oriental Talent Plan (Leading Talent Program) [152]	Shanghai Rising-Star Program; Basic Research Project of the Science and Technology Commission of Shanghai Municipality; National Natural Science Foundation of China(National Natural Science Foundation of China (NSFC)); Oriental Talent Plan (Leading Talent Program)	This work was sponsored by the Shanghai Rising-Star Program (22QA1400400), the Basic Research Project of the Science and Technology Commission of Shanghai Municipality (21JC1400100), the National Natural Science Foundation of China (52173031), and the Oriental Talent Plan (Leading Talent Program, No. 152).		41	0	0	47	47	AMER CHEMICAL SOC	WASHINGTON	1155 16TH ST, NW, WASHINGTON, DC 20036 USA	2379-3694			ACS SENSORS	ACS Sens.	OCT 1	2024	9	10
53	J	Huang, S; Liu, S; Wang, DZ; Takao, A; Wu, SJ; Li, C; Xiang, DH; Li, CH				Huang, Shuai; Liu, Sheng; Wang, Dazhong; Takao, Akiyama; Wu, Shujing; Li, Chen; Xiang, Daohui; Li, Changhe			Bionic design and optimization of cutting tools: Applications and processability	JOURNAL OF MANUFACTURING PROCESSES			English	Article						Bionic tools; Bionic design; Cutting tool optimization; Bionic tool characteristic; Cutting performance; Sustainable development	DEVICES APPLICATIONS CHARACTERIZATION; CELL CYTOTOXICITY EVALUATION; GRINDING WHEEL; MECHANICAL-PROPERTIES; CERAMIC TOOL; CEMENTED CARBIDE; SOIL ADHESION; TEXTURED TOOL; SURFACE; PERFORMANCE	Cutting is a fundamental machining method extensively utilized across various fields, including mechanical engineering, agriculture, forestry, biomedical instrumentation, mineral exploration, and extraterrestrial missions. However, during cutting operations, tools are exposed to high temperatures and friction, which result in diminished cutting efficiency, reduced tool life, and compromised workp…	[Huang, Shuai; Liu, Sheng; Wang, Dazhong; Wu, Shujing] Shanghai Univ Engn Sci, Shanghai 201620, Peoples R China; [Takao, Akiyama] Yamagata Univ, Yonezawa 9928510, Japan; [Li, Chen] Harbin Inst Technol, Harbin 150001, Peoples R China; [Xiang, Daohui] Henan Polytech Univ, Jiaozuo 454000, Peoples R China; [Li, Changhe] Qingdao Univ Technol, Qingdao 266520, Peoples R China	Shanghai University of Engineering Science; Yamagata University; Harbin Institute of Technology; Henan Polytechnic University; Qingdao University of Technology	Liu, S; Wang, DZ (corresponding author), Shanghai Univ Engn Sci, Shanghai 201620, Peoples R China.	liusheng@sues.edu.cn; wdzh168@126.com	Li, Changhe/D-6462-2012; Li, Chen/AAX-5422-2020		National Natural Science Foundation of China [52175421]; Natural Science Foundation of Shanghai [23ZR1425600]	National Natural Science Foundation of China(National Natural Science Foundation of China (NSFC)); Natural Science Foundation of Shanghai(Natural Science Foundation of Shanghai)	The authors would like to thank the National Natural Science Foundation of China (52175421) and the Natural Science Foundation of Shanghai (23ZR1425600) for providing financial support for this paper. The authors also wish to express their gratitude to the editor and re-viewers for their constructive suggestions.		285	0	0	52	52	ELSEVIER SCI LTD	London	125 London Wall, London, ENGLAND	1526-6125	2212-4616		J MANUF PROCESS	J. Manuf. Process.	DEC 12	2024	131
54	J	Yan, XS; Weng, PM; Cao, JL; Lin, KX; Qi, YW; Wu, X; Jiang, YB				Yan, Xiaosheng; Weng, Peimin; Cao, Jinlian; Lin, Kexin; Qi, Yuanwei; Wu, Xin; Jiang, Yun-Bao			Simultaneous formation of helical and sheet-like assemblies from short azapeptides enables spontaneous resolution	NANOSCALE			English	Article							CHIRAL AMPLIFICATION; BETA-SHEET; CRYSTALLIZATION; PEPTIDES; ORIGIN	As determined by the homochirality of amino acid building units, protein secondary structures alpha-helix and beta-sheet are single-handed chiral superstructures extending in one and quasi-two dimensions, respectively. Synthetic molecular assemblies that mimic the structural homochirality of proteins would provide insights into the origin of biological homochirality and inform the development of …	[Yan, Xiaosheng; Weng, Peimin; Cao, Jinlian; Jiang, Yun-Bao] Xiamen Univ, Coll Chem & Chem Engn, Dept Chem, MOE Key Lab Spectrochem Anal & Instrumentat, Xiamen 361005, Peoples R China; [Yan, Xiaosheng; Weng, Peimin; Cao, Jinlian; Jiang, Yun-Bao] Xiamen Univ, iChEM, Xiamen 361005, Peoples R China; [Yan, Xiaosheng; Lin, Kexin; Qi, Yuanwei; Wu, Xin] Xiamen Univ, Sch Pharmaceut Sci, Fujian Prov Key L…	Xiamen University; Xiamen University; Xiamen University; Xiamen University	Yan, XS; Jiang, YB (corresponding author), Xiamen Univ, Coll Chem & Chem Engn, Dept Chem, MOE Key Lab Spectrochem Anal & Instrumentat, Xiamen 361005, Peoples R China.;Yan, XS; Jiang, YB (corresponding author), Xiamen Univ, iChEM, Xiamen 361005, Peoples R China.;Yan, XS (corresponding author), Xiamen Univ, Sch Pharmaceut Sci, Fujian Prov Key Lab Innovat Drug Target Res, Xiamen 361102, Fujian, Peop…	xshyan@xmu.edu.cn; ybjiang@xmu.edu.cn	Jiang, YB/G-4095-2010; Lin, Kexin/HTS-9775-2023; Wu, Xin/AAF-9883-2020	Yan, Xiaosheng/0000-0002-4207-9752; Wu, Xin/0000-0002-7715-8784	National Natural Science Foundation of China [21820102006, 22101240, 22241503, 92356308]; Natural Science Foundation of China [20720220005, 20720220121]; Fundamental Research Funds for the Central Universities [2023J01038]; Natural Science Foundation of Fujian Province of China	National Natural Science Foundation of China(National Natural Science Foundation of China (NSFC)); Natural Science Foundation of China(National Natural Science Foundation of China (NSFC)); Fundamental Research Funds for the Central Universities(Fundamental Research Funds for the Central Universities); Natural Science Foundation of Fujian Province of China(Natural Science Foundation of Fujian Prov…	We thank the support of this work by the Natural Science Foundation of China (Grants 21820102006, 22101240, 22241503 and 92356308), the Fundamental Research Funds for the Central Universities (Grants 20720220005 and 20720220121), the Natural Science Foundation of Fujian Province of China (No. 2023J01038) and Nanqiang Youth Scholar Program of Xiamen University.		47	0	0	8	8	ROYAL SOC CHEMISTRY	CAMBRIDGE	THOMAS GRAHAM HOUSE, SCIENCE PARK, MILTON RD, CAMBRIDGE CB4 0WF, CAMBS, ENGLAND	2040-3364	2040-3372		NANOSCALE	Nanoscale	OCT 24	2024	16	41
55	J	Li, Z; Wu, DH; Wang, QC; Zhang, QX; Xu, P; Liu, FN; Xi, SB; Ma, DW; Lu, YZ; Jiang, L; Zhang, Z				Li, Zhe; Wu, Donghai; Wang, Qingchen; Zhang, Qixiang; Xu, Peng; Liu, Fangning; Xi, Shibo; Ma, Dongwei; Lu, Yizhong; Jiang, Lei; Zhang, Zhen			Bioinspired Homonuclear Diatomic Iron Active Site Regulation for Efficient Antifouling Osmotic Energy Conversion	ADVANCED MATERIALS			English	Article						atomic configuration; bioinspired nanozymes; diatomic active sites; membrane antifouling; osmotic energy conversion	SINGLE; OXYGEN; GENERATION; REDUCTION; CATALYSIS; MEMBRANES; NANOZYMES	Membrane-based reverse electrodialysis is globally recognized as a promising technology for harnessing osmotic energy. However, its practical application is greatly restricted by the poor anti-fouling ability of existing membrane materials. Inspired by the structural and functional models of natural cytochrome c oxidases (CcO), the first use of atomically precise homonuclear diatomic iron composi…	[Li, Zhe; Xu, Peng; Liu, Fangning; Lu, Yizhong] Univ Jinan, Sch Mat Sci & Engn, Jinan 250022, Peoples R China; [Li, Zhe; Jiang, Lei; Zhang, Zhen] Univ Sci & Technol China, Sch Chem & Mat Sci, Dept Appl Chem, Key Lab Precis & Intelligent Chem, Hefei 230026, Peoples R China; [Li, Zhe; Wang, Qingchen; Zhang, Qixiang; Jiang, Lei; Zhang, Zhen] Univ Sci & Technol China, Suzhou Inst Adv Res, Suzhou 2151…	University of Jinan; Chinese Academy of Sciences; University of Science & Technology of China, CAS; Chinese Academy of Sciences; University of Science & Technology of China, CAS; Huaibei Normal University; Chinese Academy of Sciences; Technical Institute of Physics & Chemistry, CAS; Huazhong University of Science & Technology; Huazhong University of Science & Technology; Agency for Science Techno…	Lu, YZ (corresponding author), Univ Jinan, Sch Mat Sci & Engn, Jinan 250022, Peoples R China.;Zhang, Z (corresponding author), Univ Sci & Technol China, Sch Chem & Mat Sci, Dept Appl Chem, Key Lab Precis & Intelligent Chem, Hefei 230026, Peoples R China.;Zhang, Z (corresponding author), Univ Sci & Technol China, Suzhou Inst Adv Res, Suzhou 215123, Peoples R China.;Ma, DW (corresponding author), H…	xi_shibo@ices.a-star.edu.sg; madw@chnu.edu.cn; mse_luyz@ujn.edu.cn; zhenzhang@ustc.edu.cn	Wu, Donghai/AFS-3472-2022; zhang, qixiang/KGK-4884-2024; Li, Zhe/LJM-3617-2024; xi, shibo/AGT-5419-2022; Lu, Yizhong/S-8856-2016	Li, Zhe/0000-0003-1708-256X; Lu, Yizhong/0000-0002-0914-2780	National Natural Science Foundation of China; Young Taishan Scholar Program [tsqn201812080]; Independent Cultivation Program of Innovation Team of Ji'nan City [2021GXRC052]; Suzhou Advanced Research Institute of the University of Science and Technology of China [KY2260080023]; Leading Talents of Innovation and Entrepreneurship of Gusu District [ZXL2023341]; Excellent Scientiffc Research and Innov…	National Natural Science Foundation of China(National Natural Science Foundation of China (NSFC)); Young Taishan Scholar Program; Independent Cultivation Program of Innovation Team of Ji'nan City; Suzhou Advanced Research Institute of the University of Science and Technology of China; Leading Talents of Innovation and Entrepreneurship of Gusu District; Excellent Scientiffc Research and Innovation…	This work was supported by the National Natural Science Foundation of China (22172063), the Young Taishan Scholar Program (tsqn201812080), the Independent Cultivation Program of Innovation Team of Ji'nan City (2021GXRC052), the start-up funding for Suzhou Advanced Research Institute of the University of Science and Technology of China (KY2260080023), the Leading Talents of Innovation and Entrepre…		55	4	4	56	56	WILEY-V C H VERLAG GMBH	WEINHEIM	POSTFACH 101161, 69451 WEINHEIM, GERMANY	0935-9648	1521-4095		ADV MATER	Adv. Mater.	NOV	2024	36	46
56	J	Azman, N; Goh, PS; Khoo, YS; Ismail, AF; Lau, WJ; Hashim, N; Kerisnan, ND; Yahaya, NKEM; Mohamed, A; Yusoff, MAM; Karim, J; Abdullah, NS				Azman, Nurfirzanah; Goh, Pei Sean; Khoo, Ying Siew; Ismail, Ahmad Fauzi; Lau, Woei Jye; Hashim, Norbaya; Kerisnan, Nirmala Devi; Yahaya, Nasehir Khan E. M.; Mohamed, Alias; Yusoff, Muhammad Azroie Mohamed; Karim, Jamilah; Abdullah, Nor Salmi			Nanovesicle liposomes-coated nanofiltration thin film nanocomposite membrane for removal of bisphenol-A and caffeine	EMERGENT MATERIALS			English	Article; Early Access						Endocrine disrupting compound; bisphenol-A; Caffeine; Liposome; Thin-film nanocomposite membrane	DRINKING-WATER TREATMENT; ACTIVE COMPOUNDS PHACS; REVERSE-OSMOSIS; BIOMIMETIC MEMBRANES; PERFORMANCE EVALUATION; COMPOSITE MEMBRANE; LIPID-BILAYER; PHARMACEUTICALS; SURFACE; DESALINATION	Bisphenol-A (BPA) and caffeine, which classified as endocrine disrupting compounds (EDCs), pose risks the human health and environmental safety through their improper removal and failure of treatment by the conventional water treatment facilities. Although membrane technologies such as reverse osmosis and nanofiltration, have been extensively used to remove EDC from water bodies, it still falls s…	[Azman, Nurfirzanah; Goh, Pei Sean; Khoo, Ying Siew; Ismail, Ahmad Fauzi; Lau, Woei Jye] Univ Teknol Malaysia, Fac Engn, Adv Membrane Technol Res Ctr AMTEC, Sch Chem & Energy Engn, Skudai 81310, Malaysia; [Hashim, Norbaya; Yahaya, Nasehir Khan E. M.; Yusoff, Muhammad Azroie Mohamed; Karim, Jamilah; Abdullah, Nor Salmi] Natl Water Res Inst Malaysia NAHRIM, Jalan Putra Permai 5377, Lot 43300, Malay…	Universiti Teknologi Malaysia	Goh, PS; Ismail, AF (corresponding author), Univ Teknol Malaysia, Fac Engn, Adv Membrane Technol Res Ctr AMTEC, Sch Chem & Energy Engn, Skudai 81310, Malaysia.	peisean@petroleum.utm.my; afauzi@utm.my	khoo, ying/ABI-7058-2020; Mohamed Yusoff, Muhammad Azroie/HKO-0425-2023		Ministry of Higher Education under HiCOE Grant [4J660]; National Water Research Institute of Malaysia (NAHRIM) [4C499]	Ministry of Higher Education under HiCOE Grant; National Water Research Institute of Malaysia (NAHRIM)	The research was funded by Ministry of Higher Education under HiCOE Grant (4J660) and National Water Research Institute of Malaysia (NAHRIM) under Contract Research Grant (4C499).		75	0	0	8	8	SPRINGERNATURE	LONDON	CAMPUS, 4 CRINAN ST, LONDON, N1 9XW, ENGLAND	2522-5731	2522-574X		EMERGENT MATER	Emerg. Mater.	2024 SEP 26	2024
57	J	Wang, Q; Guo, ZG				Wang, Qiong; Guo, Zhiguang			Durability improvement strategies for wettable fog harvesting devices inspired by spider silk fibers: a review	NANOSCALE			English	Review							MECHANICAL-PROPERTIES; WATER COLLECTION; BIOINSPIRED FIBERS; CROSS-LINKING; COLLAGEN-FIBERS; PROTEIN; CAPTURE; POLYMER; ABILITY; NANOSTRUCTURE	Water scarcity is a persistent challenge, and in this case, the freshwater content in the air and water collection phenomena observed in nature provide ideas for fog harvesting. The fog-harvesting capabilities of natural spider silk have long attracted attention. Thus, researchers have undertaken significant efforts for the preparation of wettable biomimetic knotted fibers. However, the fragility…	[Wang, Qiong; Guo, Zhiguang] Hubei Univ, Minist Educ, Key Lab Green Preparat & Applicat Funct Mat, Wuhan 430062, Peoples R China; [Guo, Zhiguang] Chinese Acad Sci, Lanzhou Inst Chem Phys, State Key Lab Solid Lubricat, Lanzhou 730000, Peoples R China	Hubei University; Chinese Academy of Sciences; Lanzhou Institute of Chemical Physics, CAS	Guo, ZG (corresponding author), Hubei Univ, Minist Educ, Key Lab Green Preparat & Applicat Funct Mat, Wuhan 430062, Peoples R China.;Guo, ZG (corresponding author), Chinese Acad Sci, Lanzhou Inst Chem Phys, State Key Lab Solid Lubricat, Lanzhou 730000, Peoples R China.	zguo@licp.cas.cn	Guo, Zhiguang/C-9105-2009; Wang, Qiong/AAF-1760-2019	guo, zhi guang/0000-0002-4438-3344	National Natural Science Foundation of China [51522510, 51675513, 51735013]; National Nature Science Foundation of China	National Natural Science Foundation of China(National Natural Science Foundation of China (NSFC)); National Nature Science Foundation of China(National Natural Science Foundation of China (NSFC))	This work is supported by the National Nature Science Foundation of China (No. 51522510, 51675513, and 51735013).		175	0	0	19	19	ROYAL SOC CHEMISTRY	CAMBRIDGE	THOMAS GRAHAM HOUSE, SCIENCE PARK, MILTON RD, CAMBRIDGE CB4 0WF, CAMBS, ENGLAND	2040-3364	2040-3372		NANOSCALE	Nanoscale	NOV 13	2024	16	44
58	J	Zhu, K; Yan, B				Zhu, Kai; Yan, Bing			Bioinspired Photoluminescent Spider Web as Ultrafast and Ultrasensitive Airflow-Acoustic Bimodal Sensor for Human-Computer Interaction and Intelligent Recognition	ACS CENTRAL SCIENCE			English	Article							SENSITIVITY	Nature provides massive biomimetic design inspiration for constructing structural materials with desired performances. Spider webs can perceive vibrations generated by airflow and acoustic waves from prey and transfer the corresponding information to spiders. Herein, by mimicking the perception capability and structure of a spider web, an ultrafast and ultrasensitive airflow-acoustic bimodal sens…	[Zhu, Kai; Yan, Bing] Tongji Univ, Sch Chem Sci & Engn, Shanghai 200092, Peoples R China	Tongji University	Yan, B (corresponding author), Tongji Univ, Sch Chem Sci & Engn, Shanghai 200092, Peoples R China.	byan@tongji.edu.cn	Yan, Bing/B-7903-2009		National Natural Science Foundation of China [22375150]; Developing Science Funds of Tongji University [1380219059]	National Natural Science Foundation of China(National Natural Science Foundation of China (NSFC)); Developing Science Funds of Tongji University	This work was supported by the National Natural Science Foundation of China (22375150) and the Developing Science Funds of Tongji University (1380219059).		73	1	1	20	20	AMER CHEMICAL SOC	WASHINGTON	1155 16TH ST, NW, WASHINGTON, DC 20036 USA	2374-7943	2374-7951		ACS CENTRAL SCI	ACS Central Sci.	SEP 26	2024	10	10
59	J	Raman; Labisch, S; Dirks, JH				Raman, Susanna; Labisch, Susanna; Dirks, Jan-Henning			A starfish-inspired 4D self-healing morphing structure	SCIENTIFIC REPORTS			English	Article							MUTABLE COLLAGENOUS TISSUE; POLYMER MATRIX COMPOSITES; MAGNESIUM	Inspired by the starfish's unique ability to achieve flexibility and posture-holding with minimal energy expenditure, we present a novel bioinspired morphing structure. Our two-component design, consisting of a thermoplastic mesh and elastomeric jacket, effectively mimics the functions of the starfish's ossicles, mutable collagenous tissues, and derma. This structure exhibits a remarkable combina…	[Raman, Susanna; Labisch, Susanna; Dirks, Jan-Henning] Hsch Bremen City Univ Appl Sci, Biomimet Innovat Ctr, Bremen, Germany	Bremen University of Applied Sciences	Dirks, JH (corresponding author), Hsch Bremen City Univ Appl Sci, Biomimet Innovat Ctr, Bremen, Germany.	jan-henning.dirks@hs-bremen.de	Dirks, Jan-Henning/B-9706-2011	, Raman/0000-0002-8981-0661	Projekt DEAL; Hochschule Bremen PhD scholarship; German Federal Ministry of Education and Research (BMBF) FHprofUnt 2018 program [13FH150PX8]; Airbus GmbH; University of Bremen, MAPEX Core Facility for Materials Analytics [434618658]	Projekt DEAL; Hochschule Bremen PhD scholarship; German Federal Ministry of Education and Research (BMBF) FHprofUnt 2018 program(Federal Ministry of Education & Research (BMBF)); Airbus GmbH; University of Bremen, MAPEX Core Facility for Materials Analytics	Open Access funding enabled and organized by Projekt DEAL. This study was funded by a Hochschule Bremen PhD scholarship (R) and the German Federal Ministry of Education and Research (BMBF) FHprofUnt 2018 program, project number 13FH150PX8 (JHD, SL) in collaboration with Airbus GmbH. MicroCT scans were performed at the University of Bremen, MAPEX Core Facility for Materials Analytics (DFG project …		39	0	0	9	9	NATURE PORTFOLIO	BERLIN	HEIDELBERGER PLATZ 3, BERLIN, 14197, GERMANY	2045-2322			SCI REP-UK	Sci Rep	SEP 25	2024	14	1
60	J	Engbers, S; van Langevelde, PH; Hetterscheid, DGH; Klein, JEMN				Engbers, Silene; van Langevelde, Phebe H.; Hetterscheid, Dennis G. H.; Klein, Johannes E. M. N.			Discussing the Terms Biomimetic and Bioinspired within Bioinorganic Chemistry	INORGANIC CHEMISTRY			English	Editorial Material							COPPER-NITRITE REDUCTASE; ACTIVE-SITE; ELECTROCHEMICAL REDUCTION; SUPEROXIDE REDUCTASE; ELECTROCATALYTIC REDUCTION; MOLECULAR-STRUCTURE; OXIDATION REACTIONS; ELECTRON-TRANSFER; OXIDE GENERATION; SUBSTRATE ADDUCT	The terms biomimetic and bioinspired are very relevant in the field of bioinorganic chemistry and have been widely applied. Although they were defined by the International Organization for Standardization in 2015, these terms have at times been used rather ambiguously in the literature. This may be due to the inherent complexity of bioinorganic systems where, for example, a structural model of an…	[Engbers, Silene; van Langevelde, Phebe H.; Hetterscheid, Dennis G. H.] Leiden Univ, Leiden Inst Chem, NL-2333 CC Leiden, Netherlands; [Klein, Johannes E. M. N.] Univ Groningen, Stratingh Inst Chem, Fac Sci & Engn, Mol Inorgan Chem, NL-9747 AG Groningen, Netherlands	Leiden University - Excl LUMC; Leiden University; University of Groningen	Engbers, S; van Langevelde, PH (corresponding author), Leiden Univ, Leiden Inst Chem, NL-2333 CC Leiden, Netherlands.	silene.engbers@rug.nl; p.h.van.langevelde@lic.leidenuniv.nl	Klein, Johannes E. M. N./AAA-4137-2022	Engbers, Silene/0000-0001-6033-8351	The Netherlands Organization for Scientific Research (NWO ENW-KLEIN grant); European Research Council (ERC) [899535]; European Research Council (ERC) [899535] Funding Source: European Research Council (ERC)	The Netherlands Organization for Scientific Research (NWO ENW-KLEIN grant)(Netherlands Organization for Scientific Research (NWO)); European Research Council (ERC)(European Research Council (ERC)); European Research Council (ERC)(European Research Council (ERC))	J.E.M.N.K. acknowledges funding from The Netherlands Organization for Scientific Research (NWO ENW-KLEIN grant) and D.G.H.H. acknowledges funding of the European Research Council (ERC Proof of Concept grant 899535). We thank Taegeun Jo for bringing the importance of spin state in the example of cytochrome P450 and superoxide reductase to our attention. We thank the reviewers for their extensive f…		111	2	2	3	3	AMER CHEMICAL SOC	WASHINGTON	1155 16TH ST, NW, WASHINGTON, DC 20036 USA	0020-1669	1520-510X		INORG CHEM	Inorg. Chem.	SEP 23	2024	63	43
61	J	Cui, PC; Chen, JD; Fu, KW; Deng, J; Sun, TL; Chen, K; Yin, PC				Cui, Pengcheng; Chen, Jiadong; Fu, Kewen; Deng, Jie; Sun, Taolin; Chen, Kun; Yin, Panchao			Bioinspired Bouligand-Structured Cellulose Nanocrystals/Poly(vinyl alcohol) Composite Hydrogel for Enhanced Impact Resistance	ACS APPLIED MATERIALS & INTERFACES			English	Article						composite hydrogel; impact resistance; bioinspired; Bouligand structure; hierarchical structure	ULTRASTRONG; FATIGUE	Impact-protective materials are gaining importance because of the widespread occurrence of impact damage. Hydrogels have emerged as promising candidates owing to their lightweight and flexible nature. However, achieving soft impact-resistant hydrogels with exceptional stiffness, strength, and toughness remains a challenge. Inspired by the Bouligand structure found in the smasher dactyl club of st…	[Cui, Pengcheng; Chen, Jiadong; Fu, Kewen; Deng, Jie; Sun, Taolin; Chen, Kun; Yin, Panchao] South China Univ Technol, Sch Emergent Soft Matter, South China Adv Inst Soft Matter Sci & Technol, Guangzhou 510641, Peoples R China; [Cui, Pengcheng; Chen, Jiadong; Fu, Kewen; Deng, Jie; Sun, Taolin; Chen, Kun; Yin, Panchao] South China Univ Technol, Guangdong Prov Key Lab Funct & Intelligent Hybrid, Gua…	South China University of Technology; South China University of Technology; South China University of Technology	Chen, K (corresponding author), South China Univ Technol, Sch Emergent Soft Matter, South China Adv Inst Soft Matter Sci & Technol, Guangzhou 510641, Peoples R China.;Chen, K (corresponding author), South China Univ Technol, Guangdong Prov Key Lab Funct & Intelligent Hybrid, Guangzhou 510641, Peoples R China.;Chen, K (corresponding author), South China Univ Technol, Guangdong Prov Key Lab Tech & …	mschenk@scut.edu.cn	Wang, Zhaohui/O-3251-2019; Yin, Panchao/AAB-5757-2019; Yin, Panchao/J-3322-2013	Yin, Panchao/0000-0003-2902-8376; Sun, Taolin/0000-0001-6006-5859; Chen, Kun/0000-0001-7650-3673	National Natural Science Foundation of China [22101086]; Guangdong Basic and Applied Basic Research Foundation [2023A1515140030, 2024A1515030212]	National Natural Science Foundation of China(National Natural Science Foundation of China (NSFC)); Guangdong Basic and Applied Basic Research Foundation	This study was financially supported by the National Natural Science Foundation of China (No. 22101086) and Guangdong Basic and Applied Basic Research Foundation (No. 2023A1515140030 and 2024A1515030212).		49	2	2	39	39	AMER CHEMICAL SOC	WASHINGTON	1155 16TH ST, NW, WASHINGTON, DC 20036 USA	1944-8244	1944-8252		ACS APPL MATER INTER	ACS Appl. Mater. Interfaces	SEP 22	2024	16	39
62	J	Li, L; Ning, BK; Mao, YM; Yang, ZH; Gan, ZH; Chen, YN; Wang, N; Gao, GR; Hou, ZM				Li, Lei; Ning, Bingkun; Mao, Yamei; Yang, Zehui; Gan, Zuhong; Chen, Yongnan; Wang, Nan; Gao, Guangrui; Hou, Zhimin			Synthesis of bioinspired gradient MoS2/TiO2 coatings for enhancing tribological performance of titanium alloys	APPLIED SURFACE SCIENCE			English	Article						Biomimetic structures; Grain size gradient; Plasma electrolytic oxidation; Friction; Titanium alloys	MOS2 NANOPARTICLES; FRICTION; BEHAVIOR; TI-6AL-4V; SIZE	To enhance the tribological performance of titanium alloys under high frictional load, a MoS2/TiO2 composite coating with grain size gradient (GSG) distribution was presented. Inspired by the design principles of dental structures, the coating was fabricated through precise control of step-up voltage during plasma electrolytic oxidation (PEO). The variation in the frequency distribution of MoS2 g…	[Li, Lei; Ning, Bingkun; Mao, Yamei; Yang, Zehui; Gan, Zuhong; Chen, Yongnan; Wang, Nan] Changan Univ, Sch Mat Sci & Engn, Xian 710064, Peoples R China; [Gao, Guangrui] Xian Surface Mat Protect Co Ltd, Xian 710018, Shanxi, Peoples R China; [Yang, Zehui; Hou, Zhimin] Western Titanium Ind Co Ltd, Xian 710016, Peoples R China	Chang'an University	Chen, YN; Wang, N (corresponding author), Changan Univ, Sch Mat Sci & Engn, Xian 710064, Peoples R China.;Hou, ZM (corresponding author), Western Titanium Ind Co Ltd, Xian 710016, Peoples R China.	frank_cyn@163.com; wangnanchd@163.com; houzhimin1981@126.com			National Natural Science Foundation of China [52271051]; Shaanxi Province technological innovation guide special projects 'three reforms' [2024ZC-YYDP-109]; QINCHUANGYUAN PLATFORM Team Construction Project [2023KXJ-272]; Fundamental Research Funds for the Central Universities, CHD [300102312407]	National Natural Science Foundation of China(National Natural Science Foundation of China (NSFC)); Shaanxi Province technological innovation guide special projects 'three reforms'; QINCHUANGYUAN PLATFORM Team Construction Project; Fundamental Research Funds for the Central Universities, CHD	The authors acknowledge financial support by National Natural Science Foundation of China (Grant No. 52271051) , Shaanxi Province technological innovation guide special projects 'three reforms' (Grant No. 2024ZC-YYDP-109) , QINCHUANGYUAN PLATFORM Team Construction Project (Grant No. 2023KXJ-272) and Fundamental Research Funds for the Central Universities, CHD (Grant No. 300102312407) .		47	0	0	10	10	ELSEVIER	AMSTERDAM	RADARWEG 29, 1043 NX AMSTERDAM, NETHERLANDS	0169-4332	1873-5584		APPL SURF SCI	Appl. Surf. Sci.	JAN 15	2025	679
63	J	Demirci, G; Niedzwiedz, MJ; Stefaniak, N; Sobolewski, P; El Fray, M				Demirci, Gokhan; Niedzwiedz, Malwina J.; Stefaniak, Nina; Sobolewski, Peter; El Fray, Miroslawa			Injectable and photocurable precursors with their improved adhesive elastomeric films by nature-inspired marine mussels chemistry	PROGRESS IN ORGANIC COATINGS			English	Article						Fatty acid dimers; Telechelic macromonomer; Marine mussel adhesives; Methacrylated L-DOPA; Water contact angle; Adhesiveness; Fluorescence microscopy	BIOCOMPATIBILITY	Photocurable materials, capable of being delivered as liquids and rapidly cured in situ within seconds using UV light, are garnering increased interest in advanced minimally invasive procedures. Examining living organisms to extract novel principles and technologies, and subsequently applying them into synthetic materials to enhance their performances holds a central position in biomimetics (bioi…	[Demirci, Gokhan; Niedzwiedz, Malwina J.; Stefaniak, Nina; Sobolewski, Peter; El Fray, Miroslawa] West Pomeranian Univ Technol Szczecin, Fac Chem Technol & Engn, Dept Polymer & Biomat Sci, Al Piastow 45, PL-70311 Szczecin, Poland; [Sobolewski, Peter] Jackson Lab, 10 Discovery Dr, Farmington, CT 06032 USA	West Pomeranian University of Technology; Jackson Laboratory	El Fray, M (corresponding author), West Pomeranian Univ Technol Szczecin, Fac Chem Technol & Engn, Dept Polymer & Biomat Sci, Al Piastow 45, PL-70311 Szczecin, Poland.	mirfray@zut.edu.pl	Demirci, Gokhan/ABE-1120-2020; Fray, Miroslawa/ABG-3928-2020	Demirci, Gokhan/0000-0003-0106-5407; Niedzwiedz, Malwina Julita/0000-0003-3370-1893	Polish National Science Center (Narodowe Centrum Nauki) [OPUS17, UMO-2019/33/B/ST5/01445]	Polish National Science Center (Narodowe Centrum Nauki)	This work has been supported by research project OPUS17 from the Polish National Science Center (Narodowe Centrum Nauki) Hybrid and elastomeric polymer networks: synthesis, structure and properties, UMO-2019/33/B/ST5/01445. The authors thank Krzysztof Goracy for performing peeling test, Prof. Karol Fijalkowski, (Faculty of Biotechnology and Animal Husbandry, ZUT) for access to the multi-functiona…		51	1	1	6	6	ELSEVIER SCIENCE SA	LAUSANNE	PO BOX 564, 1001 LAUSANNE, SWITZERLAND	0300-9440	1873-331X		PROG ORG COAT	Prog. Org. Coat.	DEC	2024	197
64	J	Ma, L; Zhang, TX; Li, MC; Zhang, X; Li, LQ; Shi, YS; Cai, R; Yang, XM; Duan, CY				Ma, Lin; Zhang, Tiexin; Li, Mochen; Zhang, Xu; Li, Lanqiao; Shi, Yusheng; Cai, Rui; Yang, Xueming; Duan, Chunying			Electron transport chain-inspired coordination polymers for macroscopic spatiotemporal scales of charge separation and transport in photocatalysis	CHEMICAL SCIENCE			English	Article							COVALENT ORGANIC FRAMEWORKS; MOLECULAR-OXYGEN; ENERGY	Classic homogeneous photocatalysis is limited by the temporal transience and the spatial proximity of photoinduced charge separation and transport. The electron transfer chain (ETC) in cellular respiration can mediate unidirectional and long-range electron transfer to isolate the oxidation and reduction centres. Inspired by this, we modified electron-accepting (A) viologen with pi-extending thiaz…	[Ma, Lin; Zhang, Tiexin; Li, Mochen; Zhang, Xu; Li, Lanqiao; Cai, Rui] Dalian Univ Technol, Frontier Sci Ctr Smart Mat, Sch Chem, Sch Chem Engn,State Key Lab Fine Chem, Dalian 116024, Peoples R China; [Shi, Yusheng] Chinese Acad Sci, Fujian Inst Res Struct Matter, State Key Lab Struct Chem, Fuzhou 350002, Peoples R China; [Yang, Xueming] Chinese Acad Sci, Dalian Inst Chem Phys, State Key Lab Mol …	Dalian University of Technology; STATE KEY LABORATORY SURFACTANT FINE CHEMISTRY; Chinese Academy of Sciences; Fujian Institute of Research on the Structure of Matter, CAS; Chinese Academy of Sciences; Dalian Institute of Chemical Physics, CAS; Nanjing University	Zhang, TX (corresponding author), Dalian Univ Technol, Frontier Sci Ctr Smart Mat, Sch Chem, Sch Chem Engn,State Key Lab Fine Chem, Dalian 116024, Peoples R China.	zhangtiexin@dlut.edu.cn			China Postdoctoral Science Foundation [21971031, 22301028, 21820102001, 21890381, 21231003]; National Natural Science Foundation of China [2023JH2/101700297]; Liaoning Province Science and Technology Plan Joint Project [QN2023127001L]; Foreign Youth Talent Program [2022M710577]; China Postdoctoral Science Foundation [DUT24YG123]; Central University Basic Research Business Funding Project	China Postdoctoral Science Foundation(China Postdoctoral Science Foundation); National Natural Science Foundation of China(National Natural Science Foundation of China (NSFC)); Liaoning Province Science and Technology Plan Joint Project; Foreign Youth Talent Program; China Postdoctoral Science Foundation(China Postdoctoral Science Foundation); Central University Basic Research Business Funding Pr…	This project was funded by the National Natural Science Foundation of China (No. 21971031, 22301028, 21820102001, 21890381, and 21231003), Liaoning Province Science and Technology Plan Joint Project (No. 2023JH2/101700297), Foreign Youth Talent Program (No. QN2023127001L), the China Postdoctoral Science Foundation (No. 2022M710577), and Central University Basic Research Business Funding Project (…		58	0	0	39	39	ROYAL SOC CHEMISTRY	CAMBRIDGE	THOMAS GRAHAM HOUSE, SCIENCE PARK, MILTON RD, CAMBRIDGE CB4 0WF, CAMBS, ENGLAND	2041-6520	2041-6539		CHEM SCI	Chem. Sci.	OCT 23	2024	15	41
65	J	Wu, ZX; Mo, L; Wang, ZL; Song, LS; Kobatake, E; Ito, Y; Wang, Y; Zhang, PB				Wu, Zhenxu; Mo, Li; Wang, Zongliang; Song, Liangsong; Kobatake, Eiry; Ito, Yoshihiro; Wang, Yi; Zhang, Peibiao			Biointerface engineering through amalgamation of gene technology and site-specific growth factor conjugation for efficient osteodifferentiation	BIOTECHNOLOGY AND BIOENGINEERING			English	Article						biomimetic materials; microbial engineering; osteodifferentiation; PLGA/HA; Sortase A	SORTASE-A; POLY(DOPAMINE)-ASSISTED IMMOBILIZATION; DUAL DELIVERY; BONE; PROTEIN; HYDROXYAPATITE; OSTEOGENESIS; FUNCTIONALIZATION; ENHANCEMENT; GENERATION	The development of bone implants through bioinspired immobilization of growth factors remains a key issue in the generation of biological interfaces, especially in enhancing osteodifferentiation ability. In this study, we developed a strategy for surface functionalization of poly(lactide-glycolide) (PLGA) and hydroxyapatite (HA) composite substrates through site-specific conjugation of bone morph…	[Wu, Zhenxu; Mo, Li; Wang, Zongliang; Zhang, Peibiao] Chinese Acad Sci, Changchun Inst Appl Chem, Key Lab Polymer Ecomat, Changchun 130022, Peoples R China; [Mo, Li; Wang, Yi] Jilin Univ, Sch Pharmaceut Sci, Changchun 130021, Peoples R China; [Song, Liangsong] First Hosp Jilin Univ, Dept Hand & Foot Surg, Changchun 130021, Peoples R China; [Kobatake, Eiry] Tokyo Inst Technol, Sch Life Sci & Techn…	Chinese Academy of Sciences; Changchun Institute of Applied Chemistry, CAS; Jilin University; Jilin University; Institute of Science Tokyo; Tokyo Institute of Technology; RIKEN	Wang, ZL; Zhang, PB (corresponding author), Chinese Acad Sci, Changchun Inst Appl Chem, Key Lab Polymer Ecomat, Changchun 130022, Peoples R China.;Song, LS (corresponding author), First Hosp Jilin Univ, Dept Hand & Foot Surg, Changchun 130021, Peoples R China.	wangzl@ciac.ac.cn; sls@jlu.edu.cn; zhangpb@ciac.ac.cn	Wang, Zongliang/L-8740-2019; Ito, Yoshihiro/F-4370-2012		Key Projects of Military Logistics Opening Research; Jilin Provincial Scientific and Technological Development Program [YDZJ202301ZYTS062]; National Natural Science Foundation of China [52173146]; [BLB20J011]	Key Projects of Military Logistics Opening Research; Jilin Provincial Scientific and Technological Development Program; National Natural Science Foundation of China(National Natural Science Foundation of China (NSFC));	This work was financially supported by the Jilin Provincial Scientific and Technological Development Program (YDZJ202301ZYTS062), the National Natural Science Foundation of China (52173146) and the Key Projects of Military Logistics Opening Research (BLB20J011).		59	0	0	11	11	WILEY	HOBOKEN	111 RIVER ST, HOBOKEN 07030-5774, NJ USA	0006-3592	1097-0290		BIOTECHNOL BIOENG	Biotechnol. Bioeng.	JAN	2025	122	1
66	J	Mustafa, T; Khan, SU; Khan, MN; Amin, M				Mustafa, Tufail; Khan, Saif Ullah; Khan, Muhammad Najam; Amin, Muhammad			Recent progress in graphene-reinforced biomimetic ceramic composites: a review	JOURNAL OF THE KOREAN CERAMIC SOCIETY			English	Review						Ceramic; Biomimetic structure; Graphene; Composites; Mechanical properties	SILICON-NITRIDE COMPOSITES; THERMAL-SHOCK RESISTANCE; WALLED CARBON NANOTUBES; MECHANICAL-PROPERTIES; ARTIFICIAL NACRE; ELECTRICAL-CONDUCTIVITY; ALUMINA NANOCOMPOSITES; BIOINSPIRED DESIGN; ELASTIC PROPERTIES; CROSS-LINKING	Monolithic ceramic and ceramic composites have been widely used in aerospace, energy storage devices, energy transportation, and tissue engineering; however, their high brittleness limits their structural applications. Improving the mechanical properties by designing a microstructure or adding reinforcement in a ceramic matrix is imperative. Natural materials such as bamboo, bone, and nacre conta…	[Mustafa, Tufail; Khan, Muhammad Najam; Amin, Muhammad] Balochistan Univ Informat Technol Engn & Managemen, Dept Chem Engn, Quetta 87300, Pakistan; [Khan, Saif Ullah] Balochistan Univ Informat Technol Engn & Managemen, Dept Text Engn, Quetta 87300, Pakistan		Mustafa, T (corresponding author), Balochistan Univ Informat Technol Engn & Managemen, Dept Chem Engn, Quetta 87300, Pakistan.	tufail.mustafa@buitms.edu.pk	Mustafa, Tufail/HJP-7552-2023	MUSTAFA, TUFAIL/0000-0002-2653-2334					196	1	1	21	21	SPRINGER HEIDELBERG	HEIDELBERG	TIERGARTENSTRASSE 17, D-69121 HEIDELBERG, GERMANY	1229-7801	2234-0491		J KOREAN CERAM SOC	J. Korean Ceram. Soc.	NOV	2024	61	6
67	J	Shashikumar, U; Tsai, PC; Wang, CT; Lay, CH; Ponnusamy, VK				Shashikumar, Uday; Tsai, Pei-Chien; Wang, Chin-Tsan; Lay, Chyi-How; Ponnusamy, Vinoth Kumar			Beyond biomimicry: Innovative bioinspired materials strategies and perspectives for high-performance energy storage devices	PROCESS SAFETY AND ENVIRONMENTAL PROTECTION			English	Article						Bioinspired materials; Biotemplates; Electrode fabrication; Sustainable storage technologies; High-performance energy storage devices; Supercapacitors and fuel cells	ANODE MATERIAL; ELECTROLYTE; COMPOSITE; BATTERIES; PARTICLES; POLYMERS; CATHODE; CHITIN	Bioinspired materials hold great potential for transforming energy storage devices due to escalating demand for high-performance energy storage. Beyond biomimicry, recent advances adopt nature-inspired design principles and use synthetic chemistry techniques to develop innovative hybrids that merge the strengths of biological and engineered materials. The multifaceted role of hierarchical structu…	[Shashikumar, Uday; Ponnusamy, Vinoth Kumar] Kaohsiung Med Univ KMU, Dept Med & Appl Chem, Kaohsiung 807, Taiwan; [Tsai, Pei-Chien] Saveetha Inst Med & Tech Sci, Saveetha Sch Engn, Inst Bioinformat, Dept Computat Biol, Chennai 602105, Tamil Nadu, India; [Wang, Chin-Tsan] Natl Ilan Univ, Dept Mech & Electromech Engn, Yilan, Taiwan; [Wang, Chin-Tsan] India Inst Technol Guwahati, Dept Chem Engn, Gau…	Kaohsiung Medical University; Saveetha Institute of Medical & Technical Science; Saveetha School of Engineering; National Ilan University; Indian Institute of Technology System (IIT System); Indian Institute of Technology (IIT) - Guwahati; Feng Chia University; Kaohsiung Medical University; Kaohsiung Medical University; National Kaohsiung University of Science & Technology	Ponnusamy, VK (corresponding author), Kaohsiung Med Univ KMU, Dept Med & Appl Chem, Kaohsiung 807, Taiwan.;Wang, CT (corresponding author), Natl Ilan Univ, Dept Mech & Electromech Engn, Yilan, Taiwan.;Lay, CH (corresponding author), Feng Chia Univ, Masters Program Green Energy Sci & Technol, Taichung, Taiwan.;Ponnusamy, VK (corresponding author), Kaohsiung Med Univ KMU, Res Ctr Precis Environm Me…	ctwang@niu.edu.tw; kfc0612@gmail.com; kumar@kmu.edu.tw	LAY, CHYIHOW/D-1816-2012; Ponnusamy, Vinoth Kumar/G-5540-2011; Lay, Chyi-How/AAH-2625-2020	Lay, Chyi-How/0000-0002-2114-7082	National Science and Technology Council, Taiwan [NSTC 111-2221-E-197-015, NSTC 111-2221-E-035-021-MY3, NSTC110-2113-M-037-009-, NSTC 112-2113-M-037-005-]; Research Center for Precision Environmental Medicine, Kaohsiung Medical University, Kaohsiung, Taiwan; Ministry of Education (MOE) in Taiwan; Kaohsiung Medical University Research Center Grant [KMU-TC113A01]	National Science and Technology Council, Taiwan; Research Center for Precision Environmental Medicine, Kaohsiung Medical University, Kaohsiung, Taiwan; Ministry of Education (MOE) in Taiwan(Ministry of Education, Taiwan); Kaohsiung Medical University Research Center Grant	The authors thank the funding grant (NSTC 111-2221-E-197-015 and NSTC 111-2221-E-035-021-MY3) supported by the National Science and Technology Council, Taiwan. In addition, the authors also thank Sanyukta Sinha, Tarun Kataray, Aishwarya Mallampati, Utkarsh Chadha, and Kathiravan Srinivasan for their related efforts. This work was partially supported by the Research Center for Precision Environmen…		186	1	1	8	8	ELSEVIER	AMSTERDAM	RADARWEG 29, 1043 NX AMSTERDAM, NETHERLANDS	0957-5820	1744-3598		PROCESS SAF ENVIRON	Process Saf. Environ. Protect.	NOV	2024	191
68	J	Yan, XT; Duan, WH; Cui, HZ				Yan, Xiantong; Duan, Wenhui; Cui, Hongzhi			Reinforcing biomimetic cementitious composites by aligned hierarchical carbon fibers	CONSTRUCTION AND BUILDING MATERIALS			English	Article						Carbon-based fiber; Chemical grafting; Alignment; Hierarchical reinforcing structure; Biomimetic cementitious composites; Mechanical properties; Multiscale toughening mechanisms	MECHANICAL-PROPERTIES; SURFACE MODIFICATION; NANOTUBES; PERFORMANCE; STRENGTH; GRAPHENE; FUNCTIONALIZATION; DISPERSION; FRACTURE; ENERGY	Cementitious composites reinforced by carbon-based fibers of varied length scales still face limitations of a single dimension, anisotropic alignment, smooth surface, or poor dispersion. In this study, we developed a bioinspired, hierarchical reinforcing structure that enables multiscale coupling of mechanical properties and directional fiber alignment, significantly improving the load-bearing ca…	[Yan, Xiantong; Cui, Hongzhi] Shenzhen Univ, State Key Lab Subtrop Bldg & Uran Sci, Shenzhen 518060, Peoples R China; [Yan, Xiantong; Cui, Hongzhi] Shenzhen Univ, Coll Civil & Transportat Engn, Key Lab Resilient Infrastruct Coastal Cities MOE, Shenzhen 518060, Peoples R China; [Duan, Wenhui] Monash Univ, Dept Civil Engn, Clayton, Vic 3800, Australia	Shenzhen University; Shenzhen University; Monash University	Cui, HZ (corresponding author), Shenzhen Univ, State Key Lab Subtrop Bldg & Uran Sci, Shenzhen 518060, Peoples R China.	h.z.cui@szu.edu.cn	Yan, Yan Xiantong/LRU-8167-2024	Xiantong, YAN/0000-0002-8156-4101	National Natural Science Foundation of China [52308270, 51925804]; China Postdoctoral Science Foundation [2022M722189]	National Natural Science Foundation of China(National Natural Science Foundation of China (NSFC)); China Postdoctoral Science Foundation(China Postdoctoral Science Foundation)	The work described in this paper was fully supported by grants from the National Natural Science Foundation of China (No.52308270, No.51925804) and China Postdoctoral Science Foundation (No. 2022M722189) .		70	0	0	11	11	ELSEVIER SCI LTD	London	125 London Wall, London, ENGLAND	0950-0618	1879-0526		CONSTR BUILD MATER	Constr. Build. Mater.	OCT 25	2024	449
69	J	Ding, L; Xiao, HY; Wang, YQ; Zhao, YF; Zhu, JS; Du, B; Chen, SG; Wang, YF				Ding, Lei; Xiao, Haoyuan; Wang, Yuqi; Zhao, Yuanfang; Zhu, Jingshuai; Du, Bing; Chen, Shiguo; Wang, Yuanfeng			Self-flickering bioinspired actuator with autonomous motion and structural color switching	JOURNAL OF COLLOID AND INTERFACE SCIENCE			English	Article						Bioinspired actuator; Structural color; Autonomous regulation; Humidity gradient; Visual display	HUMIDITY	Color-tunable actuators with motion and color-changing functions have attracted considerable attention in recent years, yet it remains a challenge to achieve the autonomous regulation of motion and color. Inspired by Apatura ilia butterfly with dynamic structural color and Pelargonium carnosum plant with moisture responsive bilayer structure, an automatic color-tunable actuator is developed by in…	[Ding, Lei; Xiao, Haoyuan; Wang, Yuqi; Zhu, Jingshuai; Du, Bing; Chen, Shiguo; Wang, Yuanfeng] Shenzhen Univ, Coll Mat Sci & Engn, Shenzhen 518060, Peoples R China; [Ding, Lei] Shenzhen Univ, Coll Phys & Optoelect Engn, Shenzhen 518060, Peoples R China; [Zhao, Yuanfang] Shenzhen Univ, Coll Art & Design, Shenzhen 518060, Peoples R China; [Wang, Yuanfeng] Natl Innovat Ctr Adv Dyeing & Finishing Tec…	Shenzhen University; Shenzhen University; Shenzhen University	Wang, YF (corresponding author), Shenzhen Univ, Coll Mat Sci & Engn, Shenzhen 518060, Peoples R China.	wangyuanfeng@szu.edu.cn	; chen, shiguo/J-3076-2014; ZHAO, Yuanfang/AAH-8308-2019	Zhu, Jingshuai/0009-0003-3686-8573; chen, shiguo/0000-0002-5338-690X; ZHAO, Yuanfang/0000-0001-5934-2433	National Natural Science Foundation of China [52003159]; Guangdong Basic and Applied Basic Research Foundation [2023A1515010775]; Shenzhen Science and Technology Research Grant [JCYJ20220818100014029]	National Natural Science Foundation of China(National Natural Science Foundation of China (NSFC)); Guangdong Basic and Applied Basic Research Foundation; Shenzhen Science and Technology Research Grant	This work was supported by the National Natural Science Foundation of China (Grant No. 52003159), the Guangdong Basic and Applied Basic Research Foundation (Grant No. 2023A1515010775) and the Shenzhen Science and Technology Research Grant (Grant No. JCYJ20220818100014029).		53	0	0	33	33	ACADEMIC PRESS INC ELSEVIER SCIENCE	SAN DIEGO	525 B ST, STE 1900, SAN DIEGO, CA 92101-4495 USA	0021-9797	1095-7103		J COLLOID INTERF SCI	J. Colloid Interface Sci.	JAN 15	2025	678
70	J	Miao, CQ; Song, QQ; Fu, R; Yang, X; Gu, J; Wang, YX; Liang, RZ; Wang, JL; Sai, H				Miao, Changqing; Song, Qiqi; Fu, Rui; Yang, Xin; Gu, Jie; Wang, Yaxiong; Liang, Ruze; Wang, Jili; Sai, Huazheng			Bioinspired hierarchical and dual-morphology humic-acid/pectin/chitosan composite aerogels for efficient removal of pollutants from wastewater	INTERNATIONAL JOURNAL OF BIOLOGICAL MACROMOLECULES			English	Article						Humic acid; Dual-morphology; Aerogels; Green; Efficient cultivation	HEAVY-METAL IONS; ADSORPTION; CARBON; PB(II); SILICA; FIBER; ACID; DYE	How to solve the contradiction between the efficiency and adsorption rate of porous materials in adsorbing pollutants has always been one of the focus issues. In this study, the small landscape cypress trees structure like biomimetic of a hierarchical and dual morphology 3D porous HA-based aerogel was designed and synthesized to use humic acid (HA), pectin (PE) and chitosan (CTS) as raw materials…	[Miao, Changqing; Song, Qiqi; Fu, Rui; Yang, Xin; Gu, Jie; Wang, Yaxiong; Liang, Ruze; Wang, Jili; Sai, Huazheng] Inner Mongolia Univ Sci & Technol, Sch Chem & Chem Engn, Baotou 014010, Peoples R China; [Miao, Changqing; Song, Qiqi; Yang, Xin; Gu, Jie; Wang, Yaxiong; Liang, Ruze; Wang, Jili] Inner Mongolia Key Lab Coal Chem Engn & Comprehens, Baotou 014010, Peoples R China; [Miao, Changqing; Song…	Inner Mongolia University of Science & Technology; Inner Mongolia University of Science & Technology	Fu, R; Sai, H (corresponding author), Inner Mongolia Univ Sci & Technol, Sch Chem & Chem Engn, Baotou 014010, Peoples R China.	furui14@mails.ucas.edu.cn; shz15@tsinghua.org.cn	Sai, Huazheng/GRR-6491-2022		Fundamental Research Funds for Inner Mongolia University of Science Technology	Fundamental Research Funds for Inner Mongolia University of Science Technology	This research was funded by the Science and Technology Plan Project of Inner Mongolia Autonomous Region (2020GG0152, 2022YFHH0032) , National Natural Science Foundation of China (52164013) , Local Science and Technology Development Fund Projects Guided by the Central Government (2023ZY0022) . We also give thanksr for the financial support from the Fundamental Research Funds for Inner Mongolia Uni…		47	0	0	30	30	ELSEVIER	AMSTERDAM	RADARWEG 29, 1043 NX AMSTERDAM, NETHERLANDS	0141-8130	1879-0003		INT J BIOL MACROMOL	Int. J. Biol. Macromol.	NOV	2024	279
71	J	Farooq, AS; Song, XH; Wei, DH; Liu, LY; Zhang, P				Farooq, Abdul Samad; Song, Xihao; Wei, Duihong; Liu, Leyang; Zhang, Peng			A bioinspired hierarchical gradient structure to maximize resilience and enhanced cooling performance in polymeric radiative cooling coatings	MATERIALS TODAY ENERGY			English	Article						Passive cooling; Biomimetic; Solar energy; Optical performance; Building energy		Despite the extensive advancements in recent years, polymeric daytime radiative cooling (PDRC) coatings face certain challenges, encompassing restricted spectral performance, susceptibility to aging, poor mechanical strength, and so forth. Herein, we proposed a facile biomimetic 500 mu m thick PDRC coating, featuring a gradient distribution of pore sizes throughout the cross-section. The proposed…	[Farooq, Abdul Samad; Song, Xihao; Wei, Duihong; Liu, Leyang; Zhang, Peng] Shanghai Jiao Tong Univ, Inst Refrigerat & Cryogen, Shanghai 200240, Peoples R China	Shanghai Jiao Tong University	Zhang, P (corresponding author), Shanghai Jiao Tong Univ, Inst Refrigerat & Cryogen, Shanghai 200240, Peoples R China.	zhangp@sjtu.edu.cn	Farooq, Abdul Samad/ACQ-7383-2022; Zhang, Peng/F-9792-2010	Farooq, Abdul Samad/0000-0002-4123-1062	Major Science and Technology Program of Yunnan Province [202202AE090011]; National Key Research and Development Program of China [2018YFA070230 0]	Major Science and Technology Program of Yunnan Province; National Key Research and Development Program of China(National Key Research & Development Program of China)	This research is supported by the Major Science and Technology Program of Yunnan Province under the Contract No. 202202AE090011 and the National Key Research and Development Program of China under the Contract No. 2018YFA070230 0. A few characterizations are conducted in the AEMD of Shanghai Jiao Tong University.		45	0	0	11	11	ELSEVIER SCI LTD	London	125 London Wall, London, ENGLAND	2468-6069			MATER TODAY ENERGY	Mater. Today Energy	OCT	2024	45
72	J	Li, TY; Yan, ZD; Chen, SS; Song, Y; Lin, XB; Zhang, ZH; Yang, LS; He, XF; Qian, YC; Zhou, SY; Li, X; Wang, QC; Kong, XY; Jiang, L; Wen, LP				Li, Tingyang; Yan, Zidi; Chen, Shusen; Song, Yan; Lin, Xiangbin; Zhang, Zhehua; Yang, Linsen; He, Xiaofeng; Qian, Yongchao; Zhou, Shengyang; Li, Xin; Wang, Qingchen; Kong, Xiang-Yu; Jiang, Lei; Wen, Liping			Heart Trabeculae-Inspired Superhydrophilic Electrode for Electric-Assisted Uranium Extraction from Seawater	ADVANCED FUNCTIONAL MATERIALS			English	Article						bioinspired fractal structures; cardiac trabeculae; electric-assisted adsorption; uranium extraction from seawater	CAPACITIVE DEIONIZATION; DESALINATION; SPECIATION	Using nuclear power to replace electricity generated from fossil fuels is an effective strategy to reduce global carbon dioxide emissions and also spurs the search for new sources of nuclear fuel. Extracting uranium from seawater has a significant reserve advantage, although its ultralow concentration presents substantial challenges. Here, inspired by the fractal structure of cardiac trabeculae o…	[Li, Tingyang; Yan, Zidi; Lin, Xiangbin; Zhang, Zhehua; Yang, Linsen; He, Xiaofeng; Qian, Yongchao; Zhou, Shengyang; Li, Xin; Wang, Qingchen; Kong, Xiang-Yu; Jiang, Lei; Wen, Liping] Chinese Acad Sci, Tech Inst Phys, CAS Key Lab Bioinspired Mat & Interfacial Sci, Beijing 100190, Peoples R China; [Li, Tingyang; Yan, Zidi; Lin, Xiangbin; Zhang, Zhehua; Yang, Linsen; He, Xiaofeng; Qian, Yongchao; Zh…	Chinese Academy of Sciences; Chinese Academy of Sciences; Chinese Academy of Sciences; University of Chinese Academy of Sciences, CAS; Chinese Academy of Sciences; Qingdao Institute of Bioenergy & Bioprocess Technology, CAS	Yang, LS; Wen, LP (corresponding author), Chinese Acad Sci, Tech Inst Phys, CAS Key Lab Bioinspired Mat & Interfacial Sci, Beijing 100190, Peoples R China.;Yang, LS; Wen, LP (corresponding author), Chinese Acad Sci, Chem Dept, Beijing 100190, Peoples R China.;Wen, LP (corresponding author), Univ Chinese Acad Sci, Sch Future Technol, Beijing 100049, Peoples R China.	yanglinsen@mail.ipc.ac.cn; wen@mail.ipc.ac.cn	He, Xiaofeng/GXG-5467-2022; 孔, 祥宇/AAO-3598-2021	He, Xiaofeng/0000-0002-0559-5707	National Key R&D Program of China; National Natural Science Foundation of China [22122207, 22305256]; CAS Project for Young Scientists in Basic Research [YSBR-039]; China Postdoctoral Science Foundation [2022TQ0345, 2022M723229]; CNNC Key Laboratory on Uranium Extraction from Seawater [KLUES202206]; [2022YFB3805904]; [2022YFB3805900]	National Key R&D Program of China; National Natural Science Foundation of China(National Natural Science Foundation of China (NSFC)); CAS Project for Young Scientists in Basic Research; China Postdoctoral Science Foundation(China Postdoctoral Science Foundation); CNNC Key Laboratory on Uranium Extraction from Seawater; ;	This work was supported by the National Key R&D Program of China (Grant Nos. 2022YFB3805904 and 2022YFB3805900). The authors gratefully acknowledge the financial support from the National Natural Science Foundation of China (Grant Nos. 22122207 and 22305256) and the CAS Project for Young Scientists in Basic Research (Grant No. YSBR-039). The authors gratefully acknowledge the financial support fr…		56	1	1	38	38	WILEY-V C H VERLAG GMBH	WEINHEIM	POSTFACH 101161, 69451 WEINHEIM, GERMANY	1616-301X	1616-3028		ADV FUNCT MATER	Adv. Funct. Mater.	JAN	2025	35	2
73	J	Gao, N; Bai, PF; Fang, CY; Wu, WP; Bi, CP; Wang, JJ; Shan, AS				Gao, Nan; Bai, Pengfei; Fang, Chunyang; Wu, Wanpeng; Bi, Chongpeng; Wang, Jiajun; Shan, Anshan			Biomimetic Peptide Nanonets: Exploiting Bacterial Entrapment and Macrophage Rerousing for Combatting Infections	ACS NANO			English	Article						bacterial infection; biomimetic peptide nanonet; bacteria entrapment; macrophage; antimicrobialimmune	ALPHA-DEFENSIN 6; ESCHERICHIA-COLI; CELLS; LACTOFERRIN; IMMUNE; HOST; RESISTANCE; BINDING; TRIGGER; GROWTH	The alarming rise in global antimicrobial resistance underscores the urgent need for effective antibacterial drugs. Drawing inspiration from the bacterial-entrapment mechanism of human defensin 6, we have fabricated biomimetic peptide nanonets composed of multiple functional fragments for bacterial eradication. These biomimetic peptide nanonets are designed to address antimicrobial resistance cha…	[Gao, Nan; Bai, Pengfei; Fang, Chunyang; Wu, Wanpeng; Bi, Chongpeng; Wang, Jiajun; Shan, Anshan] Northeast Agr Univ, Coll Anim Sci & Technol, Harbin 150030, Peoples R China	Northeast Agricultural University - China	Wang, JJ; Shan, AS (corresponding author), Northeast Agr Univ, Coll Anim Sci & Technol, Harbin 150030, Peoples R China.	wjj1989@neau.edu.cn; asshan@neau.edu.cn	Wang, Jiajun/ADU-5567-2022	Shan, Anshan/0000-0003-2830-7509	National Natural Science Foundation of China [32002215, 32030101, 32272914]; Natural Science Foundation of Heilongjiang Province [YQ2020C009]; China Postdoctoral Science Foundation [2021M690576]; Heilongjiang Postdoctoral Science Foundation [LBH-Z21003, LBH-TZ2305]	National Natural Science Foundation of China(National Natural Science Foundation of China (NSFC)); Natural Science Foundation of Heilongjiang Province(Natural Science Foundation of Heilongjiang Province); China Postdoctoral Science Foundation(China Postdoctoral Science Foundation); Heilongjiang Postdoctoral Science Foundation	This work was supported by the National Natural Science Foundation of China (32002215, 32030101, and 32272914), the Natural Science Foundation of Heilongjiang Province (YQ2020C009), China Postdoctoral Science Foundation (2021M690576), and Heilongjiang Postdoctoral Science Foundation (LBH-Z21003 and LBH-TZ2305). The authors also extend gratitude to Figdraw (www.figdraw.com) and the HOME for Resear…		72	6	6	47	47	AMER CHEMICAL SOC	WASHINGTON	1155 16TH ST, NW, WASHINGTON, DC 20036 USA	1936-0851	1936-086X		ACS NANO	ACS Nano	SEP 6	2024	18	37
74	J	Wilmers, J; Wurmshuber, M; Gescher, C; Graupp, CM; Kiener, D; Bargmann, S				Wilmers, Jana; Wurmshuber, Michael; Gescher, Christoph; Graupp, Celine-Michele; Kiener, Daniel; Bargmann, Swantje			Unraveling the orientation-dependent mechanics of dental enamel in the re d-necke d wallaby	ACTA BIOMATERIALIA			English	Article						Microstructure; Biomechanics; Nanoindentation; Micromechanics; Hierarchical structure; Finite element simulations	INSTRUMENTED INDENTATION; PROPERTY GRADIENTS; ELASTIC-MODULUS; STRENGTH; BEHAVIOR; FRACTURE; HARDNESS; SOLIDS	Dental enamels of different species exhibit a wide variety of microstructural patterns that are attractive to mimic in bioinspired composites to simultaneously achieve high stiffness and superior toughness. Non-human enamel types, however, have not yet received the deserved attention and their mechanical behaviour is largely unknown. Using nanoindentation tests and finite element modelling, we in…	[Wilmers, Jana; Gescher, Christoph; Bargmann, Swantje] Univ Wuppertal, Chair Solid Mech, Wuppertal, Germany; [Wilmers, Jana; Bargmann, Swantje] Univ Wuppertal, Wuppertal Ctr Smart Mat, Wuppertal, Germany; [Wurmshuber, Michael; Graupp, Celine-Michele; Kiener, Daniel] Univ Leoben, Dept Mat Sci, Jahnstr 12, A-8700 Leoben, Austria; [Wurmshuber, Michael] Friedrich Alexander Univ Erlangen Nurnberg, Dep…	University of Wuppertal; University of Wuppertal; University of Leoben; University of Erlangen Nuremberg	Kiener, D (corresponding author), Univ Leoben, Dept Mat Sci, Jahnstr 12, A-8700 Leoben, Austria.	daniel.kiener@unileoben.ac.at	; Kiener, Daniel/B-2202-2008; Bargmann, Swantje/N-5732-2017	Wurmshuber, Michael/0000-0002-6639-4650; Kiener, Daniel/0000-0003-3715-3986; Wilmers, Jana/0000-0003-4923-8194; Bargmann, Swantje/0000-0001-7403-7066	Deutsche Forschungsgemeinschaft (DFG, German Research Foundation) [529221905]; European Research Council (ERC) [771146]	Deutsche Forschungsgemeinschaft (DFG, German Research Foundation)(German Research Foundation (DFG)); European Research Council (ERC)(European Research Council (ERC))	SB gratefully acknowledges funding by the Deutsche Forschungsgemeinschaft (DFG, German Research Foundation) -Projektnummer 529221905. DK gratefully acknowledges financial support under the European Research Council (ERC) project 771146 (TOUGHIT). Cheek teeth of Macropus rufogriseus kindly provided by Zoo Duisburg, Germany. We would like to thank Carolin Bunert at Zoo Duisburg for her support.		45	0	0	9	9	ELSEVIER SCI LTD	London	125 London Wall, London, ENGLAND	1742-7061	1878-7568		ACTA BIOMATER	Acta Biomater.	SEP 1	2024	185
75	J	Luo, KK; Wang, Y; Lu, EH; Nie, WM; Yan, X; Zhang, Q; Luo, Y; Zhang, ZW; Zhao, J; Sha, XY				Luo, Kuankuan; Wang, Yong; Lu, Enhao; Nie, Weimin; Yan, Xin; Zhang, Qi; Luo, Yu; Zhang, Zhiwen; Zhao, Jing; Sha, Xianyi			Ischemic Microenvironment-Targeted Bioinspired Lipoprotein Sequentially Penetrates Cerebral Ischemic Lesions to Rescue Ischemic Stroke	ACS APPLIED MATERIALS & INTERFACES			English	Article						ischemic microenvironment-targeted; biomimetic lipoprotein; reperfusion injury; blood-brain barrier; ischemic stroke	BLOOD-BRAIN-BARRIER; ARTERY OCCLUSION; P-SELECTIN; REPERFUSION; NEUROINFLAMMATION; NANOPARTICLES; THERAPY; THROMBECTOMY; MECHANISMS; MICROGLIA	Reperfusion injury represents a significant impediment to recovery after recanalization in an ischemic stroke and can be alleviated by neuroprotectants. However, inadequate drug delivery to ischemic lesions impairs the therapeutic effects of neuroprotectants. To address this issue, an ischemic microenvironment-targeted bioinspired lipoprotein system encapsulating lipoic acid (LA@PHDL) is herein d…	[Luo, Kuankuan; Lu, Enhao; Nie, Weimin; Yan, Xin; Zhang, Qi; Luo, Yu; Zhang, Zhiwen; Sha, Xianyi] Fudan Univ, Sch Pharm, Minist Educ, Shanghai 201203, Peoples R China; [Luo, Kuankuan; Lu, Enhao; Nie, Weimin; Yan, Xin; Zhang, Qi; Luo, Yu; Zhang, Zhiwen; Sha, Xianyi] Minist Educ, Key Lab Smart Drug Delivery, Shanghai 201203, Peoples R China; [Sha, Xianyi] Quzhou Fudan Inst, Quzhou 324002, Zhejiang,…	Fudan University; Fudan University; Shanghai Jiao Tong University; Fudan University	Sha, XY (corresponding author), Fudan Univ, Sch Pharm, Minist Educ, Shanghai 201203, Peoples R China.;Sha, XY (corresponding author), Minist Educ, Key Lab Smart Drug Delivery, Shanghai 201203, Peoples R China.;Sha, XY (corresponding author), Quzhou Fudan Inst, Quzhou 324002, Zhejiang, Peoples R China.;Zhao, J (corresponding author), Fudan Univ, Minhang Hosp, Dept Neurol, Shanghai 201199, Peoples …	zhao_jing@fudan.edu.cn; shaxy@fudan.edu.cn	SHA, XIANYI/IUM-7767-2023	Zhang, Zhiwen/0000-0002-0797-9448; Sha, Xianyi/0000-0002-3134-6077	National Key R&D Program of the Ministry of Science and Technology [2022YFC2304303]; National Nature Science Foundation of China [81973157, 82173646]	National Key R&D Program of the Ministry of Science and Technology; National Nature Science Foundation of China(National Natural Science Foundation of China (NSFC))	This work was supported by the National Key R&D Program of the Ministry of Science and Technology (2022YFC2304303) and the National Nature Science Foundation of China (81973157, 82173646). Table of contents and Figure a were created with BioRender.com.		50	0	0	15	15	AMER CHEMICAL SOC	WASHINGTON	1155 16TH ST, NW, WASHINGTON, DC 20036 USA	1944-8244	1944-8252		ACS APPL MATER INTER	ACS Appl. Mater. Interfaces	SEP 4	2024	16	37
76	J	Wu, JD; Fan, JQ; Wang, LL; Tian, XH; Li, CX; Dai, JD				Wu, Junda; Fan, Jingqiu; Wang, Lulu; Tian, Xiaohua; Li, Chunxiang; Dai, Jiangdong			Wear-Resistant Biomimetic Membrane with a Superhydrophobic-Superhydrophilic Nanohybrid Interface for High-Performance Water Collection	ACS SUSTAINABLE CHEMISTRY & ENGINEERING			English	Article						bioinspired membrane; superhydrophobic-superhydrophilicinterface; stability and wear resistance; watercollection	FOG; DESIGN; SCALE	Bioinspired water collectors are a promising solution for freshwater scarcity. However, the harsh, dusty, and windy environment in desert areas limits the actual water collection applications of bioinspired materials with poor stability. Herein, inspired by the heterogeneous wettability and hard shell of Namib desert beetles, we propose a stable and wear-resistant biomimetic membrane with a super…	[Wu, Junda; Fan, Jingqiu; Wang, Lulu; Tian, Xiaohua; Li, Chunxiang; Dai, Jiangdong] Jiangsu Univ, Inst Green Chem & Chem Technol, Sch Chem & Chem Engn, Zhenjiang 212013, Peoples R China	Jiangsu University	Dai, JD (corresponding author), Jiangsu Univ, Inst Green Chem & Chem Technol, Sch Chem & Chem Engn, Zhenjiang 212013, Peoples R China.	daijd@mail.ujs.edu.cn			National Natural Science Foundation of China [22378173]; Graduate Research and Innovation Projects of Jiangsu Province [KYCX23_3648]	National Natural Science Foundation of China(National Natural Science Foundation of China (NSFC)); Graduate Research and Innovation Projects of Jiangsu Province	This work was financially supported by the National Natural Science Foundation of China (Nos. 22378173) and Graduate Research and Innovation Projects of Jiangsu Province (KYCX23_3648).		41	0	0	17	17	AMER CHEMICAL SOC	WASHINGTON	1155 16TH ST, NW, WASHINGTON, DC 20036 USA	2168-0485			ACS SUSTAIN CHEM ENG	ACS Sustain. Chem. Eng.	SEP 3	2024	12	37
77	J	Aguilar-Planet, T; Peralta, E				Aguilar-Planet, Teresa; Peralta, Estela			Innovation Inspired by Nature: Applications of Biomimicry in Engineering Design	BIOMIMETICS			English	Article						biomimicry; innovation; bioinspiration; biologically inspired method; industrial design; sustainability	BIOMIMETIC DESIGN; BIOLOGICAL ANALOGIES; PRODUCT; METHODOLOGY; INSPIRATION; PRINCIPLES; NETWORKING; TEXTILES; STUDENTS; LESSONS	Sustainable development is increasingly driving the trend toward the application of biomimicry as a strategy to generate environmentally friendly solutions in the design of industrial products. Nature-inspired design can contribute to the achievement of the Sustainable Development Goals by improving efficiency and minimizing the environmental impact of each design. This research conducted an anal…	[Aguilar-Planet, Teresa; Peralta, Estela] Univ Seville, Dept Engn Design, C Virgen Africa 7, Seville 41011, Spain	University of Sevilla	Peralta, E (corresponding author), Univ Seville, Dept Engn Design, C Virgen Africa 7, Seville 41011, Spain.	maguilar8@us.es; mperalta1@us.es	Peralta-Alvarez, Maria Estela/B-8615-2018	Peralta-Alvarez, Maria Estela/0000-0003-0252-9349					232	0	0	15	15	MDPI	BASEL	ST ALBAN-ANLAGE 66, CH-4052 BASEL, SWITZERLAND		2313-7673		BIOMIMETICS-BASEL	Biomimetics	SEP	2024	9	9
78	J	Bishay, PL; Rini, A; Brambila, M; Niednagel, P; Eghdamzamiri, J; Yousefi, H; Herrera, J; Saad, Y; Bertuch, E; Black, C; Hanna, D; Rodriguez, I				Bishay, Peter L.; Rini, Alex; Brambila, Moises; Niednagel, Peter; Eghdamzamiri, Jordan; Yousefi, Hariet; Herrera, Joshua; Saad, Youssef; Bertuch, Eric; Black, Caleb; Hanna, Donovan; Rodriguez, Ivan			CGull: A Non-Flapping Bioinspired Composite Morphing Drone	BIOMIMETICS			English	Article						sweep-morphing; morphing drones; biomimetic designs; composite materials	AIRCRAFT	Despite the tremendous advances in aircraft design that led to successful powered flights of aircraft as heavy as the Antonov An-225 Mriya, which weighs 640 tons, or as fast as the NASA-X-43A, which reached a record of Mach 9.6, many characteristics of bird flight have yet to be utilized in aircraft designs. These characteristics enable various species of birds to fly efficiently in gusty environ…	[Bishay, Peter L.; Rini, Alex; Brambila, Moises; Niednagel, Peter; Eghdamzamiri, Jordan; Yousefi, Hariet; Herrera, Joshua; Saad, Youssef; Bertuch, Eric; Black, Caleb; Hanna, Donovan; Rodriguez, Ivan] Calif State Univ Northridge, Dept Mech Engn, Northridge, CA 91330 USA	California State University System; California State University Northridge	Bishay, PL (corresponding author), Calif State Univ Northridge, Dept Mech Engn, Northridge, CA 91330 USA.	peter.bishay@csun.edu	Bishay, Peter/X-8571-2018	Bishay, Peter/0000-0002-1696-351X; Saad, Youssef/0009-0005-2628-8502	Mechanical Engineering Department; Student Travel and Academic Research (STAR) program; Instructionally Related Activities (IRA)	Mechanical Engineering Department; Student Travel and Academic Research (STAR) program; Instructionally Related Activities (IRA)	This work was performed by the eighth cohort of the Smart Morphing Wing research-based senior design project at California State University, Northridge (CSUN). The authors acknowledge the support of the following members: Matthew Brody, Gerbert Funes Alfaro, Aramar Arias-Rodas, Trent Bird, and Behafarin Sharifi. The authors acknowledge the Mechanical Engineering Department, the Instructionally Re…		40	0	0	14	14	MDPI	BASEL	ST ALBAN-ANLAGE 66, CH-4052 BASEL, SWITZERLAND		2313-7673		BIOMIMETICS-BASEL	Biomimetics	SEP	2024	9	9
79	J	Fragassi, A; Greco, A; Palomba, R				Fragassi, Agnese; Greco, Antonietta; Palomba, Roberto			Lubricant Strategies in Osteoarthritis Treatment: Transitioning from Natural Lubricants to Drug Delivery Particles with Lubricant Properties	JOURNAL OF XENOBIOTICS			English	Review						osteoarthritis treatment; cartilage lubrication; biomimetic polymers; hydrogels	ARTICULAR-CARTILAGE; HYALURONIC-ACID; MOLECULAR-WEIGHT; HYDROGEL MICROSPHERES; SILICA NANOPARTICLES; SYNOVIAL-FLUID; FRICTION; LIPOSOMES; EXPRESSION; COLLAGEN	Osteoarthritis (OA) is a debilitating joint disease characterized by cartilage degradation, leading to pain and functional impairment. A key contributor to OA progression is the decline in cartilage lubrication. In physiological conditions, synovial fluid (SF) macromolecules like hyaluronic acid (HA), phospholipids, and lubricin play a crucial role in the boundary lubrication of articular cartila…	[Fragassi, Agnese] Univ Padua, Dept Pharmaceut & Pharmacol Sci, Via F Marzolo 5, I-35131 Padua, Italy; [Greco, Antonietta] Univ Milano Bicocca, NanoMed Ctr NANOMIB, Dept Med & Surg, Via Follereau 3, I-20854 Vedano Al Lambro, Italy; [Palomba, Roberto] Italian Inst Technol, Lab Nanotechnol Precis Med, Via Morego 30, I-16163 Genoa, Italy	University of Padua; University of Milano-Bicocca; Istituto Italiano di Tecnologia - IIT	Fragassi, A (corresponding author), Univ Padua, Dept Pharmaceut & Pharmacol Sci, Via F Marzolo 5, I-35131 Padua, Italy.;Greco, A (corresponding author), Univ Milano Bicocca, NanoMed Ctr NANOMIB, Dept Med & Surg, Via Follereau 3, I-20854 Vedano Al Lambro, Italy.;Palomba, R (corresponding author), Italian Inst Technol, Lab Nanotechnol Precis Med, Via Morego 30, I-16163 Genoa, Italy.	agnese.fragassi@unipd.it; antonietta.greco@unimib.it; roberto.palomba@iit.it	Palomba, Roberto/JBR-9470-2023	Palomba, Roberto/0000-0002-9715-3876; Greco, Antonietta/0000-0001-7220-6911			This research received no external funding.		115	2	2	3	3	MDPI	BASEL	ST ALBAN-ANLAGE 66, CH-4052 BASEL, SWITZERLAND	2039-4705	2039-4713		J XENOBIOTICS	J. Xenobiotics	SEP	2024	14	3
80	J	Li, JB; Fang, YL; Wu, ZH; Shang, LR; Li, L				Li, Jingbo; Fang, Yile; Wu, Zhuhao; Shang, Luoran; Li, Ling			Biomimetic artificial islet model with vascularized microcapsule structures for durable glycemic control	MATERIALS FUTURES			English	Article						artificial islet model; microfluidics; vascularization; hydrogel; diabetes	MICROFLUIDIC GENERATION; DRUG	Islet transplantation is a promising strategy for diabetes mellitus treatment as it can recapitulate endogenous insulin secretion and provide long-term glycemic control. Islet models constructed in biomaterial scaffolds that reproduce biological characteristics of native islets is a feasible option to circumvent the dilemma of donor shortage and the requirement of chronic immunosuppression. Herei…	[Li, Jingbo; Li, Ling] Southeast Univ, Zhongda Hosp, Sch Med, Dept Endocrinol, Nanjing 210009, Peoples R China; [Li, Jingbo; Li, Ling] Southeast Univ, Inst Glucose & Lipid Metab, Nanjing 210009, Peoples R China; [Fang, Yile; Shang, Luoran] Fudan Univ, Inst Biomed Sci, Shanghai Xuhui Cent Hosp, Zhongshan Xuhui Hosp, Shanghai 200032, Peoples R China; [Fang, Yile; Shang, Luoran] Fudan Univ, Inst Bio…	Southeast University - China; Southeast University - China; Fudan University; Fudan University; Nanjing University	Li, L (corresponding author), Southeast Univ, Zhongda Hosp, Sch Med, Dept Endocrinol, Nanjing 210009, Peoples R China.;Li, L (corresponding author), Southeast Univ, Inst Glucose & Lipid Metab, Nanjing 210009, Peoples R China.;Shang, LR (corresponding author), Fudan Univ, Inst Biomed Sci, Shanghai Xuhui Cent Hosp, Zhongshan Xuhui Hosp, Shanghai 200032, Peoples R China.;Shang, LR (corresponding aut…	luoranshang@fudan.edu.cn; lingli@seu.edu.cn	Shang, Luoran/F-4972-2017	Li, Jingbo/0000-0001-8802-4389	Major International (Regional) Joint Research Program [82320108003]; National Natural Science Foundation Major International (Regional) Joint Research Program [82170845, 82000740, 81970717]; National Natural Science Foundation [BE2022853, ZDXK202203]; Key Research & Development Program	Major International (Regional) Joint Research Program; National Natural Science Foundation Major International (Regional) Joint Research Program; National Natural Science Foundation(National Natural Science Foundation of China (NSFC)); Key Research & Development Program	This work was supported by National Natural Science Foundation Major International (Regional) Joint Research Program (82320108003), National Natural Science Foundation (82170845, 82000740, 81970717), the Key Research & Development Program (No. BE2022853) and Medical Key Discipline (ZDXK202203) of Jiangsu Province.		43	0	0	10	15	IOP Publishing Ltd	BRISTOL	TEMPLE CIRCUS, TEMPLE WAY, BRISTOL BS1 6BE, ENGLAND		2752-5724		MATER FUTURES	Mater. Futures	SEP 1	2024	3	3
81	J	López-Forniés, I; Asión-Suñer, L; Sarvisé-Biec, A				Lopez-Fornies, Ignacio; Asion-Suner, Laura; Sarvise-Biec, Alba			The Bioinspired Prosumer-Interactions between Bioinspired Design Methods in the Prosumer Scope	BIOMIMETICS			English	Article						bioinspired design; design methods interaction; prosumer; maker movement; prototyping; domestic fabrication	BLADE DESIGN; BIOMIMETICS; FLIGHT; PERFORMANCE	The emergence of prosumers, who actively participate in designing and producing goods, has generated a growing interest in homemade products. Factors such as design methods, component reuse, or digital fabrication empower prosumer designers to realize their ideas. Although there are cases of bioinspired products manufactured by prosumers, the interactions between bioinspired design methods in the…	[Lopez-Fornies, Ignacio; Asion-Suner, Laura; Sarvise-Biec, Alba] Zaragoza Univ, Design & Mfg Engn Dept, Zaragoza 50009, Spain		López-Forniés, I (corresponding author), Zaragoza Univ, Design & Mfg Engn Dept, Zaragoza 50009, Spain.	ignlopez@unizar.es; lauraasion@unizar.es; albasarvise@gmail.com	Lopez-Fornies, Ignacio/K-4960-2014	Lopez-Fornies, Ignacio/0000-0001-6352-2023; Asion-Suner, Laura/0000-0001-5654-9308					59	0	0	1	1	MDPI	BASEL	ST ALBAN-ANLAGE 66, CH-4052 BASEL, SWITZERLAND		2313-7673		BIOMIMETICS-BASEL	Biomimetics	SEP	2024	9	9
82	J	Zhao, ZL; Guo, ZW; Qian, ZD				Zhao, Zilong; Guo, Zhiwei; Qian, Zhongdong			Passive flow control of a Francis turbine operating in sand-laden rivers for mitigating sediment erosion	PHYSICS OF FLUIDS			English	Article							SOLID PARTICLE IMPACT; PRACTICAL ESTIMATION; BLADE; WEAR; METHODOLOGY; SIMULATION; VORTICES; DAMAGE	In a typical Francis turbine operating in sand-laden rivers, owing to its complicated geometry and variable operating conditions, vortex structures appear and cause severe erosion damage to turbine components. Here, we present a bioinspired method to mitigate severe sediment erosion on Francis turbines. The proposed method includes a passive flow control strategy using biomimetic convex domes for…	[Zhao, Zilong; Guo, Zhiwei; Qian, Zhongdong] Wuhan Univ, State Key Lab Water Resources Engn & Management, Wuhan 430072, Peoples R China	Wuhan University	Qian, ZD (corresponding author), Wuhan Univ, State Key Lab Water Resources Engn & Management, Wuhan 430072, Peoples R China.	zdqian@whu.edu.cn		Zhao, Zilong/0000-0002-5088-6706	National Natural Science Foundation of China10.13039/501100001809 [52279090]; National Natural Science Foundation of China	National Natural Science Foundation of China10.13039/501100001809(National Natural Science Foundation of China (NSFC)); National Natural Science Foundation of China(National Natural Science Foundation of China (NSFC))	This study was supported by the National Natural Science Foundation of China (Grant No. 52279090).		57	0	0	3	3	AIP Publishing	MELVILLE	1305 WALT WHITMAN RD, STE 300, MELVILLE, NY 11747-4501 USA	1070-6631	1089-7666		PHYS FLUIDS	Phys. Fluids	SEP	2024	36	9
83	J	Chang, SY; Lee, JZW; Ranganath, AS; Ching, T; Hashimoto, M				Chang, Shu-Yung; Lee, Joseph Zhi Wei; Ranganath, Anupama Sargur; Ching, Terry; Hashimoto, Michinao			Poly(ethylene-glycol)-Dimethacrylate (PEGDMA) Composite for Stereolithographic Bioprinting	MACROMOLECULAR MATERIALS AND ENGINEERING			English	Article						3D printing; bioink; biopinting; PEGDMA; Poly(ethylene-glycol)-dimethacrylate; stereolithography	GELATIN METHACRYLOYL; POLYVINYL-ALCOHOL; HYDROGELS; TISSUE; CELLS	Recent progress in additive manufacturing has enabled the application of stereolithography (SLA) in bioprinting to produce 3D biomimetic structures. Bioinks for SLA often require synthetic polymers as supplements to ensure the structural integrity of the printed cell-laden constructs. High molecular weight (MW) poly(ethylene-glycol)-diacrylate (PEGDA) (MW >= 3400 Da) is commonly used to enhance t…	[Chang, Shu-Yung; Lee, Joseph Zhi Wei; Ranganath, Anupama Sargur; Ching, Terry; Hashimoto, Michinao] Singapore Univ Technol & Design, Pillar Engn Prod Dev, Singapore 487372, Singapore; [Ranganath, Anupama Sargur; Ching, Terry; Hashimoto, Michinao] Singapore Univ Technol & Design, Digital Mfg & Design Ctr, Singapore 487372, Singapore; [Ching, Terry] Natl Univ Singapore, Dept Biomed Engn, Singapore…	Singapore University of Technology & Design; Singapore University of Technology & Design; National University of Singapore	Hashimoto, M (corresponding author), Singapore Univ Technol & Design, Pillar Engn Prod Dev, Singapore 487372, Singapore.	hashimoto@sutd.edu.sg	Hashimoto, Michinao/F-9059-2012; Ching, Terry/U-8642-2018	Chang, Shu-Yung/0000-0003-2517-2469; Ching, Terry/0000-0002-5747-2020	Agency for Science, Technology and Research (A*STAR) [A19B9b0067]; MOE, Singapore (Academic Research Fund (AcRF) Tier 2 [MOE2019-T2-2-192, MOE-T2EP50122-0025]	Agency for Science, Technology and Research (A*STAR)(Agency for Science Technology & Research (A*STAR)); MOE, Singapore (Academic Research Fund (AcRF) Tier 2	M.H. acknowledges the Agency for Science, Technology and Research (A*STAR) (A*STAR-AMED joint grant, A19B9b0067) and MOE, Singapore (Academic Research Fund (AcRF) Tier 2, MOE2019-T2-2-192; MOE-T2EP50122-0025) for the project funding.		51	0	0	9	9	WILEY-V C H VERLAG GMBH	WEINHEIM	POSTFACH 101161, 69451 WEINHEIM, GERMANY	1438-7492	1439-2054		MACROMOL MATER ENG	Macromol. Mater. Eng.	NOV	2024	309	11
84	J	Qiao, ZZ; Teng, XY; Yu, SX; Zhang, L; Yang, WG				Qiao, Zezheng; Teng, Xiangyu; Yu, Shuxuan; Zhang, Long; Yang, Wenguang			A magnetically driven symmetrical leech-inspired soft robot for various applications	JOURNAL OF MAGNETISM AND MAGNETIC MATERIALS			English	Article						Magnetically driven; Soft robot; Bioinspiration; Biomimetics		In this study, we present a symmetrical leech-inspired soft robot that employs a magnetic actuation system for precise movement control. The robot weighs only 1.17 g and has a symmetrical micro-concave structure that maintains a stable kinematic posture during high-frequency motion. The gravity generated by the magnets is used to simulate the attraction of the two suckers of the leech. The experi…	[Qiao, Zezheng; Teng, Xiangyu; Yu, Shuxuan; Zhang, Long; Yang, Wenguang] Yantai Univ, Sch Electromech & Automot Engn, Yantai 264005, Peoples R China	Yantai University	Zhang, L; Yang, WG (corresponding author), Yantai Univ, Sch Electromech & Automot Engn, Yantai 264005, Peoples R China.	deanchang@126.com; ytu_yangwg@163.com	Teng, Teng Xiangyu/JRW-9289-2023	yang, wen guang/0000-0002-1560-665X	Na-tional Natural Science Foundation of China [62273289]; Youth Innovation Science and Technology Support Program of Shandong Province [2022KJ274]	Na-tional Natural Science Foundation of China(National Natural Science Foundation of China (NSFC)); Youth Innovation Science and Technology Support Program of Shandong Province	The authors wish to acknowledge the funding provided by the Na-tional Natural Science Foundation of China (Project No. 62273289) , and The Youth Innovation Science and Technology Support Program of Shandong Province (Project No.2022KJ274) .		34	0	0	19	19	ELSEVIER	AMSTERDAM	RADARWEG 29, 1043 NX AMSTERDAM, NETHERLANDS	0304-8853	1873-4766		J MAGN MAGN MATER	J. Magn. Magn. Mater.	NOV 1	2024	609
85	J	Zhang, S; Liang, ZD; Chen, X; Lu, LJ; Lu, ZZ; Liu, T; Luo, B; Liu, YH; Chi, MC; Wang, JL; Cai, CC; Gao, C; Wang, SF; Nie, SX				Zhang, Song; Liang, Zhidong; Chen, Xing; Lu, Linji; Lu, Zengzheng; Liu, Tao; Luo, Bin; Liu, Yanhua; Chi, Mingchao; Wang, Jinlong; Cai, Chenchen; Gao, Cong; Wang, Shuangfei; Nie, Shuangxi			Triboelectrically Empowered Biomimetic Heterogeneous Wettability Surface for Efficient Fog Collection	NANO LETTERS			English	Article						fog collection; heterogeneous wettability; bioinspired structure; triboelectricity; cellulosicmaterials	WATER; DROPLET	Biomimetic engineering surfaces featuring heterogeneous wettability are vital for atmospheric water harvesting applications. Existing research predominantly focuses on the coordinated regulation of surface wettability through structural and chemical modifications, often overlooking the prevalent triboelectric charge effect at the liquid-solid interface. In this work, we designed a heterogeneous w…	[Zhang, Song; Liang, Zhidong; Chen, Xing; Lu, Linji; Lu, Zengzheng; Liu, Tao; Luo, Bin; Liu, Yanhua; Chi, Mingchao; Wang, Jinlong; Cai, Chenchen; Gao, Cong; Wang, Shuangfei; Nie, Shuangxi] Guangxi Univ, Sch Light Ind & Food Engn, Nanning 530004, Peoples R China	Guangxi University	Nie, SX (corresponding author), Guangxi Univ, Sch Light Ind & Food Engn, Nanning 530004, Peoples R China.	nieshuangxi@gxu.edu.cn	Wang, Jinlong/HKW-8927-2023; Nie, Shuangxi/R-5883-2018	Liu, Yanhua/0000-0003-0251-1878; Liu, Tao/0000-0001-7453-7933; Wang, Jinlong/0000-0002-0397-4113; Luo, Bin/0000-0002-2480-4631	National Natural Science Foundation of China [22278091]; Guangxi Natural Science Foundation of China [2023GXNSFFA026009]; Innovation Project of Guangxi Graduate Education [YCBZ2023007]	National Natural Science Foundation of China(National Natural Science Foundation of China (NSFC)); Guangxi Natural Science Foundation of China; Innovation Project of Guangxi Graduate Education	This work was supported by the National Natural Science Foundation of China (22278091), the Guangxi Natural Science Foundation of China (2023GXNSFFA026009) and the Innovation Project of Guangxi Graduate Education (YCBZ2023007).		39	2	2	34	34	AMER CHEMICAL SOC	WASHINGTON	1155 16TH ST, NW, WASHINGTON, DC 20036 USA	1530-6984	1530-6992		NANO LETT	Nano Lett.	AUG 29	2024	24	36
86	J	Bian, RH; Zhu, Y; Lyu, Y; Liu, YH; Li, JJ; Li, C; Li, JZ				Bian, Ruohong; Zhu, Ying; Lyu, Yan; Liu, Yuhan; Li, Jiongjiong; Li, Cheng; Li, Jianzhang			Bioinspired 'phenol-amine' cross-linking and mineral reinforcement enable strong, tough, and formaldehyde-free tannic acid-based adhesives	JOURNAL OF CLEANER PRODUCTION			English	Article						Tannic acid-Zn nanoparticles; Biomass adhesives; Adhesion strength; Adhesive toughness; Biomimetic structures; Chitosan	WOOD ADHESIVES; PERIODATE-OXIDATION; CHITOSAN	Conventional tannin-based adhesives have limitations such as formaldehyde emission, inadequate strength and toughness, which restrict their practical applications. Herein, motivated by the natural mechanisms of 'phenol-amine' cross-linking and biomineralization, a strong, tough and formaldehyde-free tannic acid-based adhesive was prepared by using all-biomass feedstock. The adhesive was prepared …	[Bian, Ruohong; Zhu, Ying; Li, Jiongjiong; Li, Jianzhang] Nanjing Forestry Univ, Coll Mat Sci & Engn, Coinnovat Ctr Efficient Proc & Utilizat Forest Res, Longpan Rd 159, Nanjing 210037, Peoples R China; [Lyu, Yan] Chinese Acad Forestry, Inst Chem Ind Forest Prod, Jiangsu Prov Key Lab Biomass Energy & Mat, Nanjing 210042, Peoples R China; [Liu, Yuhan] Southern Univ Sci & Technol, Dept Mat Sci & En…	Nanjing Forestry University; Chinese Academy of Forestry; Institute of Chemical Industry of Forest Products, CAF; Southern University of Science & Technology; Henan Agricultural University; Beijing Forestry University	Li, JJ; Li, JZ (corresponding author), Nanjing Forestry Univ, Coll Mat Sci & Engn, Coinnovat Ctr Efficient Proc & Utilizat Forest Res, Longpan Rd 159, Nanjing 210037, Peoples R China.;Li, C (corresponding author), Henan Agr Univ, Coll Forestry, Zhengzhou 450000, Peoples R China.	lijj@njfu.edu.cn; licheng@henau.edu.cn; lijzh@bjfu.edu.cn	Li, Jing/AAE-6038-2019; Li, Jiaxing/H-9805-2012		Foundation of China [32101456, 32371792]; China Postdoctoral Science Foundation [2022M710598]; China Postdoctoral Science Foundation Special Grant [2023TQ0374]; Inde-pendent Scientific Research Projects from Jiangsu Province Key Labo-ratory of Biomass Energy and Materials [JSBEM-S-202309]	Foundation of China; China Postdoctoral Science Foundation(China Postdoctoral Science Foundation); China Postdoctoral Science Foundation Special Grant; Inde-pendent Scientific Research Projects from Jiangsu Province Key Labo-ratory of Biomass Energy and Materials	This work was financially supported by the National Natural Science Foundation of China (32101456 and 32371792), the China Postdoctoral Science Foundation (2022M710598), the China Postdoctoral Science Foundation Special Grant (Prestation) (2023TQ0374), and the Independent Scientific Research Projects from Jiangsu Province Key Laboratory of Biomass Energy and Materials (JSBEM-S-202309).		66	2	2	23	23	ELSEVIER SCI LTD	London	125 London Wall, London, ENGLAND	0959-6526	1879-1786		J CLEAN PROD	J. Clean Prod.	SEP 25	2024	472
87	J	Yu, H; Lu, ZY; Wu, LL; Zhang, HL; Sun, WX				Yu, Hao; Lu, Zeyu; Wu, Lingling; Zhang, Hongli; Sun, Wenxiu			The cocoon shell-inspired packaging for Mongolian cheese preservation	INTERNATIONAL DAIRY JOURNAL			English	Article							SILK FIBROIN; PROTEOLYSIS; STORAGE	Biomimetic and bioinspiration have grown as burgeoning research frontier in many fields. But few studies have introduced such ideas into food preservation area. Herein, inspired by the cocoon shell, silk fibroin (SF), Poly (L-lactic acid) (PLLA) and polyvinyl alcohol (PVA) were respectively mixed and prepared into biomimetic nanofibers on the surface of Mongolian cheese via electrospinning techno…	[Yu, Hao; Lu, Zeyu; Sun, Wenxiu] Inner Mongolia Agr Univ, Coll Food Sci & Engn, Room 407,306 Zhaowuda Rd, Hohhot 010018, Inner Mongolia, Peoples R China; [Wu, Lingling] Inner Mongolia Agr Univ, Foreign Language Coll, Hohhot 010018, Peoples R China; [Zhang, Hongli] Inner Mongolia Jinlai Livestock Technol Co LTD, Hohhot 010018, Peoples R China	Inner Mongolia Agricultural University; Inner Mongolia Agricultural University	Sun, WX (corresponding author), Inner Mongolia Agr Univ, Coll Food Sci & Engn, Room 407,306 Zhaowuda Rd, Hohhot 010018, Inner Mongolia, Peoples R China.	swx122@126.com	Lu, Zeyu/AAB-8116-2022; WU, Lingling/C-4999-2012		Inner Mongolia Autonomous Region Science and Technology Plan Project [2022YFHH0023]	Inner Mongolia Autonomous Region Science and Technology Plan Project	This work was financially supported by Inner Mongolia Autonomous Region Science and Technology Plan Project (2022YFHH0023) .		39	0	0	3	3	ELSEVIER SCI LTD	London	125 London Wall, London, ENGLAND	0958-6946	1879-0143		INT DAIRY J	Int. Dairy J.	DEC	2024	159
88	J	Sahoo, J; Sharma, R; Pachauri, V; Gandhi, S				Sahoo, Jyotirmayee; Sharma, Riya; Pachauri, Vivek; Gandhi, Sonu			Biomimetic/Bioderived Nanoengineered Interfaces for Biosensor Applications: A Review	ACS APPLIED NANO MATERIALS			English	Review						Bioinspired; Biomimetic nanomaterial; Biotemplate; Biosensor; Medical diagnosis	BIOMIMETIC SENSOR; COMPOSITE-MATERIALS; IMPRINTED POLYMER; INFLUENZA-VIRUS; CANCER; DEVICE	Nature inspires technological innovation through unique micronanostructured surfaces, such as fish fins, lotus leaves, butterfly wings, rose petals, a bird's spongy bone, etc. These structures exhibit capabilities beyond conventional engineering, making biomimetics a key focus of scientific research. Integrating nanotechnology, biology, and bioengineering has significantly propelled the developme…	[Sahoo, Jyotirmayee; Sharma, Riya; Gandhi, Sonu] DBT Natl Inst Anim Biotechnol NIAB, Hyderabad 500032, Telangana, India; [Sahoo, Jyotirmayee; Sharma, Riya; Gandhi, Sonu] DBT Reg Ctr Biotechnol RCB, Faridabad 121001, Haryana, India; [Pachauri, Vivek] Rhein Westfal TH Aachen, Inst Mat Elect Engn 1 IWE1, D-52074 Aachen, Germany	Department of Biotechnology (DBT) India; National Institute of Animal Biotechnology (NIAB); RWTH Aachen University	Gandhi, S (corresponding author), DBT Natl Inst Anim Biotechnol NIAB, Hyderabad 500032, Telangana, India.;Gandhi, S (corresponding author), DBT Reg Ctr Biotechnol RCB, Faridabad 121001, Haryana, India.	gandhi@niab.org.in	Pachauri, Vivek/AAN-1061-2020; Gandhi, Sonu/C-5006-2009	Gandhi, Sonu/0000-0003-0960-2780	University Grants Commission (UGC), New Delhi [221610016405]; Department of Science and Technology (DST), New Delhi [IF220321]; Science and Engineering Research Board (SERB), New Delhi [CRG/2020/003014]	University Grants Commission (UGC), New Delhi(University Grants Commission, India); Department of Science and Technology (DST), New Delhi(Department of Science & Technology (India)); Science and Engineering Research Board (SERB), New Delhi	J.S. would like to acknowledge a UGC Fellowship (221610016405) provided by the University Grants Commission (UGC), New Delhi. R.S. would like to acknowledge a DST-INSPIRE Fellowship (IF220321) provided by the Department of Science and Technology (DST), New Delhi. S.G. would like to thank the Science and Engineering Research Board (SERB), New Delhi (Grant Number-CRG/2020/003014).		140	2	2	24	24	AMER CHEMICAL SOC	WASHINGTON	1155 16TH ST, NW, WASHINGTON, DC 20036 USA		2574-0970		ACS APPL NANO MATER	ACS Appl. Nano Mater.	AUG 23	2024	7	17
89	J	Sun, ZZ; Shu, X; Ma, FL; Li, A; Li, YL; Jin, S; Wang, YX; Hu, XD				Sun, Zezhong; Shu, Xin; Ma, Fuli; Li, Ao; Li, Yali; Jin, Shuang; Wang, Yunxia; Hu, Xiangdong			Divergent Synthesis of 17-nor-Cephalotane Diterpenoids through Developed Ynol-diene Cyclization	ANGEWANDTE CHEMIE-INTERNATIONAL EDITION			English	Article						total synthesis; natural products; divergent synthesis; ynol-diene cyclization; biomimetic synthesis	CEPHALOTAXUS; NORDITERPENOIDS; HARRINGTONOLIDE; HAINANOLIDOL; CEPHANOLIDES; INHIBITORS; TROPONES; ANALOGS	On the basis of a novel ynol-diene cyclization developed as a rapid access to tropone unit, the first divergent strategy to 17-nor-cephalotane diterpenoids has been successfully established. Combining with a bioinspired stereoselective dual hydrogenation, the divergent total synthesis of (+)-3-deoxyfortalpinoid F, (+)-harringtonolide, (-)-fortalpinoids M/N/P, and analog (-)-20-deoxocephinoid P ha…	[Sun, Zezhong; Shu, Xin; Ma, Fuli; Li, Ao; Li, Yali; Jin, Shuang; Wang, Yunxia; Hu, Xiangdong] Northwest Univ, Minist Educ, Coll Chem & Mat Sci, Key Lab Synthet & Nat Funct Mol Chem, Xian 710127, Peoples R China	Northwest University Xi'an	Hu, XD (corresponding author), Northwest Univ, Minist Educ, Coll Chem & Mat Sci, Key Lab Synthet & Nat Funct Mol Chem, Xian 710127, Peoples R China.	xiangdonghu@nwu.edu.cn		Sun, Zezhong/0009-0007-6331-4954; Hu, Xiangdong/0000-0002-8644-6454; wang, yunxia/0000-0002-8431-6605	National Natural Science Foundation of China [22071192, 21772153]; Shaanxi Fundamental Science Research Project for Chemistry and Biology [23JHZ003]; Science and Technology Department of Shaanxi Province [2019JM-151]	National Natural Science Foundation of China(National Natural Science Foundation of China (NSFC)); Shaanxi Fundamental Science Research Project for Chemistry and Biology; Science and Technology Department of Shaanxi Province	We are grateful for financial support from the National Natural Science Foundation of China (22071192, 21772153), Shaanxi Fundamental Science Research Project for Chemistry and Biology (23JHZ003) and Science and Technology Department of Shaanxi Province (2019JM-151).		51	2	2	22	24	WILEY-V C H VERLAG GMBH	WEINHEIM	POSTFACH 101161, 69451 WEINHEIM, GERMANY	1433-7851	1521-3773		ANGEW CHEM INT EDIT	Angew. Chem.-Int. Edit.	SEP 23	2024	63	39
90	J	Wang, Y; He, WT; Yang, RQ; Pohl, D; Rellinghaus, B; Neathway, PAC; Bolaghi, ZK; Wang, C; Yu, T; Yang, F; Chen, GZ; Chaker, M; Yurtsever, A; Botton, GA; Liu, YN; Ma, DL				Wang, Yong; He, Wanting; Yang, Ruiqi; Pohl, Darius; Rellinghaus, Bernd; Neathway, Peter A. C.; Bolaghi, Zahra Kalantari; Wang, Chen; Yu, Ting; Yang, Fan; Chen, Guozhu; Chaker, Mohamed; Yurtsever, Aycan; Botton, Gianluigi A.; Liu, Yannan; Ma, Dongling			Dual Plasmons with Bioinspired 3D Network Structure Enabling Ultrahigh Efficient Solar Steam Generation	NANO LETTERS			English	Article						energy conversion; interfacial solar evaporation; localized surface plasmon resonance; dual plasmons; non-noble-metal plasmon	NANOPARTICLES; ABSORPTION	Plasmonic nanomaterials such as Au, Ag, and Cu are widely recognized for their strong light-matter interactions, making them promising photothermal materials for solar steam generation. However, their practical use in water evaporation is significantly limited by the trade-off between high costs and poor stability. In this regard, we introduce a novel, nonmetallic dual plasmonic TiN/MoO3-x compos…	[Wang, Yong; He, Wanting; Yang, Ruiqi; Bolaghi, Zahra Kalantari; Wang, Chen; Yu, Ting; Chaker, Mohamed; Yurtsever, Aycan; Ma, Dongling] Inst Natl Rech Sci, Varennes, PQ J3X 1P7, Canada; [Pohl, Darius; Rellinghaus, Bernd] TUD Dresden Univ Technol, Dresden Ctr Nanoanal DCN, Ctr Adv Elect Dresden Cfaed, D-01062 Dresden, Germany; [Neathway, Peter A. C.; Botton, Gianluigi A.] McMaster Univ, Dept Mat S…	University of Quebec; Institut national de la recherche scientifique (INRS); McMaster University; Diamond Light Source; Stanford University; University of Jinan; Shanghai Jiao Tong University	Ma, DL (corresponding author), Inst Natl Rech Sci, Varennes, PQ J3X 1P7, Canada.;Liu, YN (corresponding author), Shanghai Jiao Tong Univ, Sch Chem & Chem Engn, Shanghai 200240, Peoples R China.	lyannan@sjtu.edu.cn; dongling.ma@inrs.ca	Yang, Fan/GYU-4249-2022; Wang, Yong/AAD-6337-2020; yu, ting/KBD-0922-2024	Yu, Ting/0000-0002-0631-732X; Wang, Yong/0000-0001-8511-0097; Yang, Fan/0000-0001-6306-4501; he, wanting/0000-0003-2042-1323; Wang, Chen/0000-0003-1735-0819	Natural Sciences and Engineering Research Council of Canada (NSERC); Fonds de recherche du Quebec-Nature et technologies (FRQNT)	Natural Sciences and Engineering Research Council of Canada (NSERC)(Natural Sciences and Engineering Research Council of Canada (NSERC)); Fonds de recherche du Quebec-Nature et technologies (FRQNT)(Fonds de recherche du Quebec (FRQ)Fonds de recherche du Quebec - Nature et technologies (FRQNT))	The authors acknowledge the financial support from the Natural Sciences and Engineering Research Council of Canada (NSERC) and Fonds de recherche du Quebec-Nature et technologies (FRQNT). D.M. and M.C. are also grateful to the Canada Research Chairs Program. Y.L. also thanks the National Science Fund for Excellent Young Scholars (Overseas) and the Research Startup Foundation of Shanghai Jiao Tong…		51	1	1	54	54	AMER CHEMICAL SOC	WASHINGTON	1155 16TH ST, NW, WASHINGTON, DC 20036 USA	1530-6984	1530-6992		NANO LETT	Nano Lett.	AUG 22	2024	24	35
91	J	Huang, FF; Gao, TY; Feng, YR; Xie, YY; Tai, CX; Huang, YH; Ling, L; Wang, B				Huang, Feifei; Gao, Tianyun; Feng, Yirui; Xie, Yuanyuan; Tai, Chenxu; Huang, Yahong; Ling, Li; Wang, Bin			Bioinspired Collagen Scaffold Loaded with bFGF-Overexpressing Human Mesenchymal Stromal Cells Accelerating Diabetic Skin Wound Healing via HIF-1 Signal Pathway Regulated Neovascularization	ACS APPLIED MATERIALS & INTERFACES			English	Article						bFGF; mesenchymal stromalcells; collagen scaffold; diabetic wound healing	FIBROBLAST-GROWTH-FACTOR; FOOT; DIFFERENTIATION; ANGIOGENESIS	The healing of severe chronic skin wounds in chronic diabetic patients is still a huge clinical challenge due to complex regeneration processes and control signals. Therefore, a single approach is difficult in obtaining satisfactory therapeutic efficacy for severe diabetic skin wounds. In this study, we adopted a composite strategy for diabetic skin wound healing. First, we fabricated a collagen-…	[Huang, Feifei; Gao, Tianyun; Xie, Yuanyuan; Tai, Chenxu; Wang, Bin] Nanjing Univ, Med Sch, Drum Tower Hosp, Clin Stem Cell Ctr, Nanjing 210008, Jiangsu, Peoples R China; [Feng, Yirui; Huang, Yahong] Nanjing Univ, Sch Life Sci, Nanjing 210008, Jiangsu, Peoples R China; [Ling, Li] Shenzhen Univ, Affiliated Hosp 6, Med Sch, Dept Endocrinol, Shenzhen 518020, Peoples R China; [Ling, Li] Huazhong Univ…	Nanjing University; Nanjing University; Shenzhen University; Huazhong University of Science & Technology; Nanjing University	Wang, B (corresponding author), Nanjing Univ, Med Sch, Drum Tower Hosp, Clin Stem Cell Ctr, Nanjing 210008, Jiangsu, Peoples R China.;Huang, YH (corresponding author), Nanjing Univ, Sch Life Sci, Nanjing 210008, Jiangsu, Peoples R China.;Ling, L (corresponding author), Shenzhen Univ, Affiliated Hosp 6, Med Sch, Dept Endocrinol, Shenzhen 518020, Peoples R China.;Ling, L (corresponding author), Hua…	hyh518@nju.edu.cn; lingli2018@email.szu.edu.cn; wangbin022800@126.com		Wang, Bin/0000-0003-3981-8849	National Natural Science Foundation of China(NSFC) [81571213, 82070459]; Key Project of Jiangsu Province [BE2020765]; Project of Modern Hospital Management and Development Institute, Nanjing University/Aid project of Nanjing Drum Tower Hospital Health, Education & Research Foundation [NDYG2020030]; Medical Research Foundation of Guangdong Province [A2023181]; Shenzhen Nanshan District Science and…	National Natural Science Foundation of China(NSFC)(National Natural Science Foundation of China (NSFC)); Key Project of Jiangsu Province; Project of Modern Hospital Management and Development Institute, Nanjing University/Aid project of Nanjing Drum Tower Hospital Health, Education & Research Foundation; Medical Research Foundation of Guangdong Province; Shenzhen Nanshan District Science and Tech…	This study was supported by National Natural Science Foundation of China(NSFC) [81571213 and 82070459 (Bin Wang)], Key Project of Jiangsu Province (Grant No.BE2020765) (Bin Wang), Project of Modern Hospital Management and Development Institute, Nanjing University/Aid project of Nanjing Drum Tower Hospital Health, Education & Research Foundation (NDYG2020030) (BinWang), Medical Research Foundation…		49	0	0	11	11	AMER CHEMICAL SOC	WASHINGTON	1155 16TH ST, NW, WASHINGTON, DC 20036 USA	1944-8244	1944-8252		ACS APPL MATER INTER	ACS Appl. Mater. Interfaces	AUG 21	2024	16	35
92	J	Raj, RJ; Rose, JBR				Raj, R. Jini; Rose, J. Bruce Ralphin			Influence of bioinspired morphing on the flow field characteristics of UAV wings at low Reynolds number	PROCEEDINGS OF THE INSTITUTION OF MECHANICAL ENGINEERS PART G-JOURNAL OF AEROSPACE ENGINEERING			English	Article; Early Access						Unmanned aerial vehicles; variable camber; morphing; endurance factor; bio inspiration	DESIGN; OPTIMIZATION; PERFORMANCE	The aerodynamic performance of unmanned aerial vehicles (UAV) can be improved by optimizing the surface flow characteristics over a wide range of angle of attack (AoA) through novel mechanisms. Recently, the bioinspired camber morphing concept has received greater attention because of the proven ability of nature species towards the retention of aerodynamic performance under different environment…	[Raj, R. Jini] Nitte Meenakshi Inst Technol, Dept Aeronaut Engn, Bangalore, India; [Rose, J. Bruce Ralphin] Anna Univ, Dept Mech Engn, Reg Campus, Tirunelveli 627007, India	Nitte Meenakshi Institute of Technology; Anna University; Anna University of Technology Tirunelveli	Rose, JBR (corresponding author), Anna Univ, Dept Mech Engn, Reg Campus, Tirunelveli 627007, India.	bruce@auttvl.ac.in		Raj R, Jini/0000-0003-2323-1197					73	0	0	11	11	SAGE PUBLICATIONS LTD	LONDON	1 OLIVERS YARD, 55 CITY ROAD, LONDON EC1Y 1SP, ENGLAND	0954-4100	2041-3025		P I MECH ENG G-J AER	Proc. Inst. Mech. Eng. Part G-J. Aerosp. Eng.	2024 AUG 19	2024
93	J	Chaudhary, S; Singh, R; Zore, AS; Upadhyay, A; Lindenberger, C; Vivekanand, V				Chaudhary, Siddharth; Singh, Rickwinder; Zore, Amit Shamrao; Upadhyay, Apoorva; Lindenberger, Christoph; Vivekanand, Vivekanand			Bioinspired technology in society: Ethical and architectural innovations for sustainable development	TECHNOLOGY IN SOCIETY			English	Article						Society; Biomimicry; Sustainability; Ethics; 3D printed homes	BIOMIMICRY	This review study delves into the use of Biomimicry in sustainable architecture, examining its ethical, philosophical, and psychological implications. The paper explores different approaches to Biomimicry, the intersection of Biomimicry with sustainable construction technologies, passive cooling strategies, emulation of sustainable ecosystems, net-zero construction techniques, and innovative 3D-p…	[Chaudhary, Siddharth; Singh, Rickwinder; Zore, Amit Shamrao; Upadhyay, Apoorva; Vivekanand, Vivekanand] Malaviya Natl Inst Technol Jaipur, Ctr Energy & Environm, Jaipur 302017, Rajasthan, India; [Lindenberger, Christoph] OTH Amberg Weiden, Dept Mech Engn & Environm Engn, Kaiser Wilhelm Ring 3, D-92241 Amberg, Germany	National Institute of Technology (NIT System); Malaviya National Institute of Technology Jaipur	Vivekanand, V (corresponding author), Malaviya Natl Inst Technol Jaipur, Ctr Energy & Environm, Jaipur 302017, Rajasthan, India.	2022pcv5298@mnit.ac.in; 2021ren9014@mnit.ac.in; 2022pcv5302@mnit.ac.in; 2018ren9019@mnit.ac.in; c.lindneberger@oth-aw.de; vivekanand.cee@mnit.ac.in		Chaudhary, Siddharth/0009-0009-9273-0054; Vivekanand, Vivekanand/0000-0002-3847-2260	Malaviya National Institute of Technology Jaipur, India; Institute Assistantship; Indo-German Project - UGC India; DAAD Germany	Malaviya National Institute of Technology Jaipur, India; Institute Assistantship; Indo-German Project - UGC India; DAAD Germany(Deutscher Akademischer Austausch Dienst (DAAD))	The authors extend thanks to Malaviya National Institute of Technology Jaipur, India for all the facilities and financial support to the first author. The first author is supported by Institute Assistantship. Also we acknowledge the support of Indo-German Project funded by UGC India and DAAD Germany for the Joint Supervision of First Author by Dr Vivekanand and Dr Christoph Lindenberger.		113	1	1	8	8	ELSEVIER SCI LTD	London	125 London Wall, London, ENGLAND	0160-791X	1879-3274		TECHNOL SOC	Technol. Soc.	SEP	2024	78
94	J	Doryab, A; Braig, J; Jungst, T; Ryma, M; Groll, J				Doryab, Ali; Braig, Johannes; Jungst, Tomasz; Ryma, Matthias; Groll, Juergen			Fabrication Strategies for Bioinspired and Functional Lung-on-Chips	ADVANCED FUNCTIONAL MATERIALS			English	Review						additive manufacturing; ALI culture; alternative in vitro models to animals; lung-on-chip; self-assembly	A-CHIP; EXTRACELLULAR-MATRIX; MODEL; SCAFFOLDS; COLLAGEN; BARRIER; BIOMATERIALS; MEMBRANES; HYDROGELS; NETWORKS	Lung-on-chips (LoCs) are advanced microsystems designed to culture pulmonary cells under physiologically relevant conditions, including air-liquid interface, cell stretch, and shear stress. As the most promising preclinical models, the LoCs are aimed to reduce and ultimately replace conventional ineffective animal studies. Biomimetic and functional LoCs lead to more translational preclinical stud…	[Doryab, Ali] Univ Cambridge, Dept Engn, Cambridge CB2 1PZ, England; [Doryab, Ali] Univ Cambridge, Nanosci Ctr, Cambridge CB3 0FF, England; [Doryab, Ali; Braig, Johannes; Jungst, Tomasz; Ryma, Matthias; Groll, Juergen] Univ Wurzburg, Inst Funct Mat & Biofabricat IFB, Dept Funct Mat Med & Dent, D-97070 Wurzburg, Germany; [Doryab, Ali; Braig, Johannes; Jungst, Tomasz; Ryma, Matthias; Groll, Juergen…	University of Cambridge; University of Cambridge; University of Wurzburg; University of Wurzburg; Utrecht University; Utrecht University Medical Center; University of Bayreuth	Doryab, A (corresponding author), Univ Cambridge, Dept Engn, Cambridge CB2 1PZ, England.;Doryab, A (corresponding author), Univ Cambridge, Nanosci Ctr, Cambridge CB3 0FF, England.;Doryab, A; Groll, J (corresponding author), Univ Wurzburg, Inst Funct Mat & Biofabricat IFB, Dept Funct Mat Med & Dent, D-97070 Wurzburg, Germany.;Doryab, A; Groll, J (corresponding author), Univ Wurzburg, Bavarian Poly…	ad2291@cam.ac.uk; juergen.groll@fmz.uni-wuerzburg.de	Doryab, Ali/GZL-4183-2022; Jungst, Tomasz/MAI-1320-2025; Groll, Jürgen/F-4202-2012	Doryab, Ali/0000-0002-5976-5361	Deutsche Forschungsgemeinschaft (DFG, German Research Foundation) [524039583, 326998133 - TRR 225]; European Union [F.4-V0341.6/6/10, 874827]; Horizon EIC Transition project Vasc-on-Demand [101156395]	Deutsche Forschungsgemeinschaft (DFG, German Research Foundation)(German Research Foundation (DFG)); European Union(European Union (EU)); Horizon EIC Transition project Vasc-on-Demand	A.D. received the Walter Benjamin Postdoctoral Fellowship from the Deutsche Forschungsgemeinschaft (DFG, German Research Foundation; project number 524039583) and would like to express gratitude for their generous support. J.G. and T.J. thank the European Union for their support of printing strategies (European Fund for Regional Development-EFRE Bayern, Massgeschneiderte Komponenten fur die Addit…		103	0	0	18	18	WILEY-V C H VERLAG GMBH	WEINHEIM	POSTFACH 101161, 69451 WEINHEIM, GERMANY	1616-301X	1616-3028		ADV FUNCT MATER	Adv. Funct. Mater.	NOV	2024	34	46
95	J	Kong, XL; Tian, L; Li, WD; Han, TL				Kong, Xiaoli; Tian, Lin; Li, Weidong; Han, Tingliang			Preparation and properties of biomimetic bone repair hydrogel with sandwich structure	JOURNAL OF BIOMATERIALS APPLICATIONS			English	Article						Sandwich structure; hydrogel; bone repair	HIERARCHICAL STRUCTURES; ALGINATE; SCAFFOLD; OXIDATION	One of the critical factors that determines the biological properties of scaffolds is their structure. Due to the mechanical and structural discrepancies between the target bone and implants, the poor internal architecture design and difficulty in degradation of conventional bone implants may cause several adverse outcomes. To date, many scaffolds, such as 3-D printed sandwich structures, have be…	[Kong, Xiaoli; Tian, Lin; Han, Tingliang] Nanjing Univ Chinese Med, Yancheng TCM Hosp, 53 Renmin Rd, Yancheng 224002, Jiangsu, Peoples R China; [Li, Weidong] Nanjing Univ Chinese Med, Sch Pharm, Nanjing, Peoples R China	Nanjing University of Chinese Medicine; Nanjing University of Chinese Medicine	Han, TL (corresponding author), Nanjing Univ Chinese Med, Yancheng TCM Hosp, 53 Renmin Rd, Yancheng 224002, Jiangsu, Peoples R China.	15237328075@163.com		Kong, Xiaoli Kong/0009-0001-5175-8685	Nanjing University of Chinese Medicine [XZR2021098]	Nanjing University of Chinese Medicine	The author(s) disclosed receipt of the following financial support for the research, authorship, and/or publication of this article: This work was supported by the Nanjing University of Chinese Medicine; (No. XZR2021098).		29	1	1	7	7	SAGE PUBLICATIONS LTD	LONDON	1 OLIVERS YARD, 55 CITY ROAD, LONDON EC1Y 1SP, ENGLAND	0885-3282	1530-8022		J BIOMATER APPL	J. Biomater. Appl.	NOV	2024	39	5
96	J	Wei, YS; Yu, YZ; Zhang, Y; Li, RY; Qiu, R; Ouyang, YB; Liu, J				Wei, Yinsha; Yu, Yizhen; Zhang, Yan; Li, Ruyou; Qiu, Ri; Ouyang, Yibo; Liu, Jie			Environmentally benign bioinspired oleogel infused surface based on edible sunflower seed oil: Preparation and corrosion mitigating for Mg-Li alloy	CHEMICAL ENGINEERING JOURNAL			English	Article						Sustainable; Corrosion; Mg-Li alloy; Electrodeposition; Superhydrophobic; Slippery liquid-infused porous surface	SUPERHYDROPHOBIC SURFACE; SLIPPERY SURFACES; DESIGN	The production of metals is an essential process to contribute carbon dioxide emission. Being exposed in natural and industrial environment, metal endures corrosion, which in turn leads to significant material loss. Thus, protecting metal from corrosion is not just a matter of material preservation but also a critical aspect for promoting environmental sustainability. Acting as a barrier, traditi…	[Wei, Yinsha; Yu, Yizhen; Zhang, Yan; Li, Ruyou; Qiu, Ri] Shandong Univ Sci & Technol, Coll Safety & Environm Engn, Qingdao 266590, Peoples R China; [Ouyang, Yibo] Dalian Univ Technol, Sch Mat Sci & Engn, Dalian 116024, Peoples R China; [Liu, Jie] Yantai Univ, Sch Chem & Chem Engn, Yantai 264005, Peoples R China	Shandong University of Science & Technology; Dalian University of Technology; Yantai University	Qiu, R (corresponding author), Shandong Univ Sci & Technol, Coll Safety & Environm Engn, Qingdao 266590, Peoples R China.;Ouyang, YB (corresponding author), Dalian Univ Technol, Sch Mat Sci & Engn, Dalian 116024, Peoples R China.	skd996165@sdust.edu.cn; yb-ouyang@hotmail.com			National Natural Science Foundation of China [52074172, 51971192]	National Natural Science Foundation of China(National Natural Science Foundation of China (NSFC))	This work was supported by National Natural Science Foundation of China (Grant Nos. 52074172 and 51971192) .		71	3	3	22	22	ELSEVIER SCIENCE SA	LAUSANNE	PO BOX 564, 1001 LAUSANNE, SWITZERLAND	1385-8947	1873-3212		CHEM ENG J	Chem. Eng. J.	OCT 1	2024	497
97	J	Cao, Y; Zhang, R; Xu, XY; Wang, XY; Li, YT; Lu, XH; Cai, YL				Cao, Ying; Zhang, Ran; Xu, Xiaoyue; Wang, Xiyu; Li, Yuting; Lu, Xinhua; Cai, Yuanli			Bioinspired Autocatalysis for Polymer Nanoparticle Synthesis: Monomer Preassembly through Liquid-Liquid Phase Separation	MACROMOLECULES			English	Article							AQUEOUS RAFT POLYMERIZATION; VISIBLE-LIGHT IRRADIATION; POLYION COMPLEX VESICLES; BLOCK-COPOLYMERS; WATER; PROTEINS; MICELLES; SHELL; SALT	Biomimetic synthesis represents a cutting-edge topic in chemical and materials sciences. Herein, we present an approach to bioinspired polymerization autocatalysis using a single amino acid monomer in water. Similar to biomolecular condensates, this monomer undergoes an entropically driven liquid-liquid phase separation (LLPS)-mode self-assembly involving densely charged molecular clusters format…	[Cao, Ying; Zhang, Ran; Xu, Xiaoyue; Wang, Xiyu; Li, Yuting; Lu, Xinhua; Cai, Yuanli] Soochow Univ, Coll Chem Chem Engn & Mat Sci, State Local Joint Engn Lab Novel Funct Polymer Ma, Jiangsu Engn Lab Novel Funct Polymer Mat,Suzhou K, Suzhou 215123, Peoples R China	Soochow University - China	Cai, YL (corresponding author), Soochow Univ, Coll Chem Chem Engn & Mat Sci, State Local Joint Engn Lab Novel Funct Polymer Ma, Jiangsu Engn Lab Novel Funct Polymer Mat,Suzhou K, Suzhou 215123, Peoples R China.	ylcai@suda.edu.cn	Cai, Yuanli/K-1337-2016; li, yuting/HIR-1648-2022		National Natural Science Foundation of China [22271208, 21971179]; Priority Academic Program Development of Jiangsu Higher Education Institutions	National Natural Science Foundation of China(National Natural Science Foundation of China (NSFC)); Priority Academic Program Development of Jiangsu Higher Education Institutions	This work was supported by National Natural Science Foundation of China (22271208, 21971179) and Priority Academic Program Development of Jiangsu Higher Education Institutions. We thank Prof. Wei Zhang at Soochow University for the kind assistance of CD characterization.		77	0	0	16	16	AMER CHEMICAL SOC	WASHINGTON	1155 16TH ST, NW, WASHINGTON, DC 20036 USA	0024-9297	1520-5835		MACROMOLECULES	Macromolecules	AUG 15	2024	57	16
98	J	Jeong, S; Shin, J; Kim, J; Kim, H; Lee, JG; Min, J; Hong, S; Ko, SH				Jeong, Seongmin; Shin, Jaeho; Kim, Jinmo; Kim, Hongchan; Lee, Jae Gun; Min, Jinki; Hong, Sukjoon; Ko, Seung Hwan			Human Circulatory/Respiratory-Inspired Comprehensive Air Purification System	ADVANCED MATERIALS			English	Article						bioinspired air purification; circulatory/respiratory system, CO2 removal; microbubble, PM removal	HENRYS LAW CONSTANT; WET SCRUBBER; CARBON-DIOXIDE; REMOVAL EFFICIENCY; HUMAN HEALTH; EXPOSURE; PERFORMANCE; BIOEFFLUENTS; FILTRATION; DIFFUSION	The circulatory and respiratory systems in humans are marvels of biological engineering that exhibit competence in maintaining homeostasis. These systems not only shield the organism from external contaminants but also orchestrate the vital gases via the bloodstream to sustain cellular respiration and metabolic processes across diverse tissues. It is noticed that spaces inhabited encounter challe…	[Jeong, Seongmin; Kim, Jinmo; Kim, Hongchan; Lee, Jae Gun; Min, Jinki; Ko, Seung Hwan] Seoul Natl Univ, Dept Mech Engn, Appl Nano & Thermal Sci Lab, 1 Gwanak Ro, Seoul 151742, South Korea; [Shin, Jaeho] Korea Inst Sci & Technol KIST, Mol Recognit Res Ctr, Seoul 02792, South Korea; [Hong, Sukjoon] Hanyang Univ, BK21 FOUR ERICA ACE Ctr, Dept Mech Engn, 55 Hanyangdaehak Ro, Ansan 15588, South Korea;…	Seoul National University (SNU); Korea Institute of Science & Technology (KIST); Hanyang University; Seoul National University (SNU); Seoul National University (SNU)	Ko, SH (corresponding author), Seoul Natl Univ, Dept Mech Engn, Appl Nano & Thermal Sci Lab, 1 Gwanak Ro, Seoul 151742, South Korea.;Hong, S (corresponding author), Hanyang Univ, BK21 FOUR ERICA ACE Ctr, Dept Mech Engn, 55 Hanyangdaehak Ro, Ansan 15588, South Korea.;Ko, SH (corresponding author), Seoul Natl Univ, Inst Engn Res, Inst Adv Machines & Design, Seoul 08826, South Korea.;Ko, SH (corresp…	sukjoonhong@hanyang.ac.kr; maxko@snu.ac.kr	Ko, Seung Hwan/B-5448-2008	Ko, Seung Hwan/0000-0002-7477-0820; SHIN, JAEHO/0000-0001-5280-3356; Jeong, Seongmin/0009-0003-0971-4886	National Research Foundation of Korea [2021R1A2B5B03001691, 2022R1C1C1006593]	National Research Foundation of Korea(National Research Foundation of Korea)	This work was supported by the National Research Foundation of Korea (grant number 2021R1A2B5B03001691 and 2022R1C1C1006593).		51	3	3	17	17	WILEY-V C H VERLAG GMBH	WEINHEIM	POSTFACH 101161, 69451 WEINHEIM, GERMANY	0935-9648	1521-4095		ADV MATER	Adv. Mater.	OCT	2024	36	41
99	J	Chen, L; Ren, M; Zhou, JX; Zhou, XH; Liu, F; Di, JT; Xue, P; Li, CS; Li, QW; Li, Y; Wei, L; Zhang, QC				Chen, Long; Ren, Ming; Zhou, Jianxian; Zhou, Xuhui; Liu, Fan; Di, Jiangtao; Xue, Pan; Li, Chunsheng; Li, Qingwen; Li, Yang; Wei, Lei; Zhang, Qichong			Bioinspired iontronic synapse fibers for ultralow- power multiplexing neuromorphic sensorimotor textiles	PROCEEDINGS OF THE NATIONAL ACADEMY OF SCIENCES OF THE UNITED STATES OF AMERICA			English	Article						iontronic synapse fibers; artificial yarn muscles; multiplexing; neuromorphic sensorimotor; wearable e- textiles	SHORT-TERM PLASTICITY; LOW-VOLTAGE; MEMORY	Artificial neuromorphic devices can emulate dendric integration, axonal parallel transmission, along with superior energy efficiency in facilitating efficient information processing, offering enormous potential for wearable electronics. However, integrating such circuits into textiles to achieve biomimetic information perception, processing, and control motion feedback remains a formidable challe…	[Chen, Long; Ren, Ming; Zhou, Jianxian; Di, Jiangtao; Li, Qingwen; Zhang, Qichong] Chinese Acad Sci, Suzhou Inst Nanotech & Nanobion, Key Lab Multifunct Nanomat & Smart Syst, Suzhou 215123, Peoples R China; [Chen, Long; Zhou, Xuhui; Wei, Lei] Nanyang Technol Univ, Sch Elect & Elect Engn, Singapore 639798, Singapore; [Xue, Pan] Yangzhou Univ, Sch Chem & Chem Engn, Yangzhou 225002, Peoples R China;…	Chinese Academy of Sciences; Suzhou Institute of Nano-Tech & Nano-Bionics, CAS; Nanyang Technological University; Yangzhou University; Suzhou University of Science & Technology; Shandong University	Zhang, QC (corresponding author), Chinese Acad Sci, Suzhou Inst Nanotech & Nanobion, Key Lab Multifunct Nanomat & Smart Syst, Suzhou 215123, Peoples R China.;Wei, L (corresponding author), Nanyang Technol Univ, Sch Elect & Elect Engn, Singapore 639798, Singapore.;Li, Y (corresponding author), Shandong Univ, Sch Microelect, Jinan 250101, Peoples R China.	yang.li@sdu.edu.cn; wei.lei@ntu.edu.sg; qczhang2016@sinano.ac.cn	Wei, Lei/F-1596-2010; Li, Yang/AAM-5383-2020	Chen, Long/0000-0003-2297-1425	National Key R&D Program of China [2022YFA1203304]; Natural Science Foundation ofJiangsu Province [BK20220288]; Suzhou Institute of Nano-Tech and Nano-Bionics, Chinese Academy of Sciences; Singapore Ministry of Education Academic Research Fund Tier 2 [MOE2019-T2-2-127, MOE-T2EP50120-0002, MOE-T2EP50123-0014]; Singapore Ministry of Education Academic Research Fund Tier 1 [RG62/22]; Agency for Scie…	National Key R&D Program of China; Natural Science Foundation ofJiangsu Province(Natural Science Foundation of Jiangsu Province); Suzhou Institute of Nano-Tech and Nano-Bionics, Chinese Academy of Sciences; Singapore Ministry of Education Academic Research Fund Tier 2(Ministry of Education, Singapore); Singapore Ministry of Education Academic Research Fund Tier 1(Ministry of Education, Singapore)…	This work was supported bythe National Key R&D Program of China (2022YFA1203304) , the Natural Science Foundation ofJiangsu Province (BK20220288) , the Suzhou Institute of Nano-Tech and Nano-Bionics, Chinese Academy of Sciences (Start-up grant E1552102) ,the Singapore Ministry of Education Academic Research Fund Tier 2 (MOE2019-T2-2-127, MOE-T2EP50120-0002, and MOE-T2EP50123-0014) , the Singapore…		71	11	11	50	50	NATL ACAD SCIENCES	WASHINGTON	2101 CONSTITUTION AVE NW, WASHINGTON, DC 20418 USA	0027-8424	1091-6490		P NATL ACAD SCI USA	Proc. Natl. Acad. Sci. U. S. A.	AUG 13	2024	121	33
100	J	Liu, YS; Li, YR; Su, WY; Jian, TH; Kao, CT; Tsai, YY; Tsai, CJ; Thyparambil, A; Wei, Y				Liu, Yu-Syuan; Li, Yiran; Su, Wen-Yu; Jian, Ting-Han; Kao, Chuan-Tse; Tsai, Yu-Yu; Tsai, Chia-Ju; Thyparambil, Aby; Wei, Yang			Uncovering mussel foot protein (Mfp-3)'s binding secrets: Enhanced biomimetic adhesives via mass spectrometry and residue labeling	COLLOIDS AND SURFACES A-PHYSICOCHEMICAL AND ENGINEERING ASPECTS			English	Article						Bioinspired adhesive; Mussel foot proteins; Binding sequence; Amino acid residue labeling; Mass spectrometry	ADSORPTION FREE-ENERGY; CHEMICAL-MODIFICATION; POLYVINYL-ALCOHOL; MATERIAL-SURFACES; DOPA; MECHANISMS; MFP-1; ACID; SPR	This study delves into the development of biomimetic adhesives, taking inspiration from the impressive underwater adhesion of mussels. In a departure from the traditional focus on DOPA, we explore a more comprehensive range of amino acids crucial for adhesion in wet environments. By utilizing amino acid labeling and mass spectrometry-based peptide mapping, we identify key peptide sequences within…	[Liu, Yu-Syuan; Jian, Ting-Han; Kao, Chuan-Tse; Tsai, Yu-Yu; Wei, Yang] Natl Taipei Univ Technol, Dept Chem Engn & Biotechnol, 1,Sect 3,Zhongxiao E Rd, Taipei 10608, Taiwan; [Li, Yiran] Nanjing Univ, Dept Phys, Nanjing, Peoples R China; [Su, Wen-Yu] Asia Univ, Dept Bioinformat & Med Engn, Taichung 41354, Taiwan; [Tsai, Chia-Ju] Cheng Hsin Gen Hosp, Heart Ctr, Div Cardiovasc Surg, Taipei 106, Taiw…	National Taipei University of Technology; Nanjing University; Asia University Taiwan; Cheng Hsin General Hospital; National Taipei University of Technology	Wei, Y (corresponding author), Natl Taipei Univ Technol, Dept Chem Engn & Biotechnol, 1,Sect 3,Zhongxiao E Rd, Taipei 10608, Taiwan.;Tsai, CJ (corresponding author), Cheng Hsin Gen Hosp, Heart Ctr, Div Cardiovasc Surg, Taipei 106, Taiwan.;Thyparambil, A (corresponding author), Software Works INC, 4503 Trailridge Dr, Sachse, TX 75048 USA.	nicsonapa@gmail.com; Aby.thyparambil@tsworkz.com; wei38@ntut.edu.tw			National Science and Technology Council [NSTC 112-2221-E-027-004-]; National Taipei University of Technology; Cheng Hsin General Hospital [NTUT-CHGH-112-04, CHGH112-(UT)04]	National Science and Technology Council; National Taipei University of Technology; Cheng Hsin General Hospital	The authors express their sincere gratitude for the mass spectrometry technical research services provided by the Consortia of Key Technologies and Instrumentation Center at National Taiwan University. We also extend our appreciation to the NTUT Instrument Center for its exceptional scanning electron microscopy services, which have significantly enhanced the quality of our research. The financial…		76	0	0	15	15	ELSEVIER	AMSTERDAM	RADARWEG 29, 1043 NX AMSTERDAM, NETHERLANDS	0927-7757	1873-4359		COLLOID SURFACE A	Colloid Surf. A-Physicochem. Eng. Asp.	DEC 5	2024	702
101	J	Mao, XX; Chen, QQ; Wei, SJ; Qiu, DH; Zhang, XB; Lei, JP; Mergny, JL; Ju, HX; Zhou, J				Mao, Xuanxiang; Chen, Qianqian; Wei, Shijiong; Qiu, Dehui; Zhang, Xiaobo; Lei, Jianping; Mergny, Jean-Louis; Ju, Huangxian; Zhou, Jun			Bioinspired Dual Hemin-Bonded G-Quadruplex and Histidine-Functionalized Metal-Organic Framework for Sensitive Biosensing	ANALYTICAL CHEMISTRY			English	Article							ACETYLCHOLINESTERASE ACTIVITY; HORSERADISH-PEROXIDASE; COLORIMETRIC ASSAY; ENZYME; DNAZYME; PROTEIN; NANOZYME; ENHANCEMENT; INSIGHTS; SENSOR	Biomimetic enzymes have emerged as ideal alternatives to natural enzymes, and there is considerable interest in designing biomimetic enzymes with enhanced catalytic performance to address the low activity of the current biomimetic enzymes. In this study, we proposed a meaningful strategy for constructing an efficient peroxidase-mimicking catalyst, called HhG-MOF, by anchoring histidine (H) and du…	[Mao, Xuanxiang; Chen, Qianqian; Wei, Shijiong; Qiu, Dehui; Zhang, Xiaobo; Lei, Jianping; Mergny, Jean-Louis; Ju, Huangxian; Zhou, Jun] Nanjing Univ, Sch Chem & Chem Engn, State Key Lab Analyt Chem Life Sci, Nanjing 210023, Peoples R China; [Mao, Xuanxiang] Southwest Univ, Coll Food Sci, Chongqing Key Lab Special Food Cobuilt Sichuan &, Chongqing 400715, Peoples R China; [Mergny, Jean-Louis] Ecol…	Nanjing University; Southwest University - China; Institut National de la Sante et de la Recherche Medicale (Inserm); Institut Polytechnique de Paris; Ecole Polytechnique	Zhou, J (corresponding author), Nanjing Univ, Sch Chem & Chem Engn, State Key Lab Analyt Chem Life Sci, Nanjing 210023, Peoples R China.	jun.zhou@nju.edu.cn	Zhang, Xiaobo/JDM-6698-2023; Zhou, Jun/N-2892-2014; Mergny, Jean-Louis/E-2860-2013	Zhou, Jun/0000-0002-6793-3169; Qiu, Dehui/0000-0002-0085-6832; Zhang, Xiaobo/0000-0003-0222-2515; Ju, Huangxian/0000-0002-6741-5302; Mergny, Jean-Louis/0000-0003-3043-8401; Shijiong, Wei/0009-0005-2052-3313	National Key Research and Development Program [2022YFB3207200]; National Natural Science Foundation of China [22374070, 21977045, 22177047, 22004062, 22104063]; State Key Laboratory of Analytical Chemistry for Life Science [5431ZZXM2406, SKLACLS2109, SKLACLS2307]; Fundamental Research Funds for the Central Universities [020514380299]	National Key Research and Development Program(National Key Research & Development Program of China); National Natural Science Foundation of China(National Natural Science Foundation of China (NSFC)); State Key Laboratory of Analytical Chemistry for Life Science; Fundamental Research Funds for the Central Universities(Fundamental Research Funds for the Central Universities)	This work was supported by the National Key Research and Development Program (2022YFB3207200), National Natural Science Foundation of China (22374070, 21977045, 22177047, 22004062, and 22104063), State Key Laboratory of Analytical Chemistry for Life Science (5431ZZXM2406, SKLACLS2109, and SKLACLS2307), and the Fundamental Research Funds for the Central Universities (020514380299).		55	4	4	51	51	AMER CHEMICAL SOC	WASHINGTON	1155 16TH ST, NW, WASHINGTON, DC 20036 USA	0003-2700	1520-6882		ANAL CHEM	Anal. Chem.	AUG 8	2024	96	33
102	J	Xiao, LP; Qiu, LM; Wu, Z; Wang, GJ				Xiao, Le-Ping; Qiu, Lv-Ming; Wu, Zhen; Wang, Guo-Jie			Nature-Inspired pH-Responsive Hydrogels with Rapid and High Contrast Changes in Color, Fluorescence, and Shape Simultaneously	CHINESE JOURNAL OF POLYMER SCIENCE			English	Article; Early Access						pH-response; Fluorescence; Hydrogels; Bioinspired function; Information encryption	GRADIENT	To realize single-stimulus-induced simultaneous multi-behaviors in hydrogels is still quite challenging nowadays. Herein, an intelligent pH-responsive hydrogel (BP4VA/PAS) with rapid and high contrast changes in color, fluorescence, and shape simultaneously is reported. The BP4VA/PAS hydrogel is fabricated by incorporating styryl anthracene derivative (BP4VA) into copolymer networks (PAS) of acry…	[Xiao, Le-Ping; Qiu, Lv-Ming; Wu, Zhen; Wang, Guo-Jie] Univ Sci & Technol Beijing, Sch Mat Sci & Engn, Beijing 100083, Peoples R China	University of Science & Technology Beijing	Wu, Z; Wang, GJ (corresponding author), Univ Sci & Technol Beijing, Sch Mat Sci & Engn, Beijing 100083, Peoples R China.	wuzhen@ustb.edu.cn; guojie.wang@mater.ustb.edu.cn	Wang, Jun/LXV-0504-2024		National Natural Science Foundation of China [51373025, 22005021]; Beijing Natural Science Foundation [2242044]; Fundamental Research Funds for the Central Universities [FRF-TP-22-003A1]; China Postdoctoral Science Foundation [2023M730311]; Program for New Century Excellent Talents in University [NCET-11-0582]	National Natural Science Foundation of China(National Natural Science Foundation of China (NSFC)); Beijing Natural Science Foundation(Beijing Natural Science Foundation); Fundamental Research Funds for the Central Universities(Fundamental Research Funds for the Central Universities); China Postdoctoral Science Foundation(China Postdoctoral Science Foundation); Program for New Century Excellent Ta…	This work was financially supported by the National Natural Science Foundation of China (Nos. 51373025 and 22005021), Beijing Natural Science Foundation (No. 2242044), the Fundamental Research Funds for the Central Universities (No. FRF-TP-22-003A1), China Postdoctoral Science Foundation (No. 2023M730311) and the Program for New Century Excellent Talents in University (No. NCET-11-0582).		40	0	0	27	27	SPRINGER	NEW YORK	ONE NEW YORK PLAZA, SUITE 4600, NEW YORK, NY, UNITED STATES	0256-7679	1439-6203		CHINESE J POLYM SCI	Chin. J. Polym. Sci.	2024 AUG 8	2024
103	J	Federici, AS; Garcia, O; Kelly, DJ; Hoey, DA				Federici, Angelica S.; Garcia, Orquidea; Kelly, Daniel J.; Hoey, David A.			Muticomponent Melt-Electrowritten Vascular Graft to Mimic and Guide Regeneration of Small Diameter Blood Vessels	ADVANCED FUNCTIONAL MATERIALS			English	Article; Early Access						cardiovascular disease; electrospinning; fibrinogen; Heparin; melt-electrowriting	PORE-SIZE GRADIENT; IN-VITRO; SCAFFOLD DEGRADATION; TUBULAR SCAFFOLD; CROSS-LINKING; TISSUE-GROWTH; COLLAGEN; BIOMATERIALS; HEPARIN; ENDOTHELIALIZATION	Cardiovascular disease is a leading cause of morbidity. Current treatments include vessel substitution using autologous/synthetic vascular grafts, but these commonly fail in small diameter applications, largely due to compliance mismatch and clot formation. In this study, a multicomponent vascular graft, that takes inspiration from native vessel architecture, is developed to overcome these limita…	[Federici, Angelica S.; Kelly, Daniel J.; Hoey, David A.] Trinity Coll Dublin, Sch Engn, Dept Mech Mfg & Biomed Engn, Dublin D02PN40, Ireland; [Federici, Angelica S.; Kelly, Daniel J.; Hoey, David A.] Trinity Coll Dublin, Trinity Biomed Sci Inst, Trinity Ctr Biomed Engn, Dublin D02R590, Ireland; [Federici, Angelica S.; Kelly, Daniel J.; Hoey, David A.] SFI Res Ctr Adv Mat & Bioengn Res, AMBER, Du…	Trinity College Dublin; Trinity College Dublin; Johnson & Johnson; Royal College of Surgeons - Ireland	Hoey, DA (corresponding author), Trinity Coll Dublin, Sch Engn, Dept Mech Mfg & Biomed Engn, Dublin D02PN40, Ireland.;Hoey, DA (corresponding author), Trinity Coll Dublin, Trinity Biomed Sci Inst, Trinity Ctr Biomed Engn, Dublin D02R590, Ireland.;Hoey, DA (corresponding author), SFI Res Ctr Adv Mat & Bioengn Res, AMBER, Dublin D02W085, Ireland.;Hoey, DA (corresponding author), Royal Coll Surg Ire…	dahoey@tcd.ie	Hoey, David/X-9231-2019; Hoey, David/G-3301-2013	Kelly, Daniel/0000-0003-4091-0992; Hoey, David/0000-0001-5898-0409	Science Foundation Ireland (SFI) [12/RC/2278, 17/SP/4721]; European Regional Development Fund; SFI under Ireland's European Structural and Investment Fund; Johnson & Johnson 3D Printing Innovation & Customer Solutions, Johnson & Johnson Services Inc; Science Foundation Ireland (SFI) [17/SP/4721] Funding Source: Science Foundation Ireland (SFI)	Science Foundation Ireland (SFI)(Science Foundation Ireland (SFI)); European Regional Development Fund(European Union (EU)); SFI under Ireland's European Structural and Investment Fund(Science Foundation Ireland (SFI)); Johnson & Johnson 3D Printing Innovation & Customer Solutions, Johnson & Johnson Services Inc; Science Foundation Ireland (SFI)(Science Foundation Ireland (SFI))	This work was supported with by the Science Foundation Ireland (SFI) under [grant number 12/RC/2278 and 17/SP/4721] and co-funded by the European Regional Development Fund and SFI under Ireland's European Structural and Investment Fund. This research has been co-funded by Johnson & Johnson 3D Printing Innovation & Customer Solutions, Johnson & Johnson Services Inc.Open access funding provided by …		99	2	2	32	32	WILEY-V C H VERLAG GMBH	WEINHEIM	POSTFACH 101161, 69451 WEINHEIM, GERMANY	1616-301X	1616-3028		ADV FUNCT MATER	Adv. Funct. Mater.	2024 AUG 6	2024
104	J	Li, MW; Xie, SZ; Tian, GY; Chen, GP; Guo, ZG				Li, Mengwei; Xie, Shangzhen; Tian, Guangyi; Chen, Guopeng; Guo, Zhiguang			Biomimetic Leaf-Shaped Wedge Structure with Mixed Wettability for Fog Harvesting	ACS APPLIED MATERIALS & INTERFACES			English	Article						multi-bioinspired surface structure; efficient fog harvesting; leaf-shaped wedge structure; mixed wettability; 3D inclined bionic structure	WATER COLLECTION; DROPWISE CONDENSATION	Water scarcity is a pressing issue in arid and semi-arid regions, making fog harvesting a promising method for water collection. However, enhancing the rate of fog harvesting remains a challenge. Controlling the movement of droplets on functional surfaces is crucial for the development of effective water-harvesting devices. In this study, a three-dimensional (3D) fog-harvesting device with mixed …	[Li, Mengwei; Xie, Shangzhen; Tian, Guangyi; Chen, Guopeng; Guo, Zhiguang] Hubei Univ, Minist Educ, Key Lab Green Preparat & Applicat Funct Mat, Wuhan 430062, Hubei, Peoples R China; [Guo, Zhiguang] Chinese Acad Sci, Lanzhou Inst Chem Phys, State Key Lab Solid Lubricat, Lanzhou 730000, Gansu, Peoples R China	Hubei University; Chinese Academy of Sciences; Lanzhou Institute of Chemical Physics, CAS	Xie, SZ; Guo, ZG (corresponding author), Hubei Univ, Minist Educ, Key Lab Green Preparat & Applicat Funct Mat, Wuhan 430062, Hubei, Peoples R China.;Guo, ZG (corresponding author), Chinese Acad Sci, Lanzhou Inst Chem Phys, State Key Lab Solid Lubricat, Lanzhou 730000, Gansu, Peoples R China.	shangzxie2-c@my.cityu.edu.hk; zguo@licp.cas.cn	Guo, Zhiguang/C-9105-2009	guo, zhi guang/0000-0002-4438-3344	National Natural Science Foundation of China (NSFC) [12205226]; Hubei Provincial Department of Education [Q20221508]	National Natural Science Foundation of China (NSFC)(National Natural Science Foundation of China (NSFC)); Hubei Provincial Department of Education	This research is financially supported by the National Natural Science Foundation of China (NSFC, 12205226) and the Hubei Provincial Department of Education (Q20221508).		41	2	2	38	38	AMER CHEMICAL SOC	WASHINGTON	1155 16TH ST, NW, WASHINGTON, DC 20036 USA	1944-8244	1944-8252		ACS APPL MATER INTER	ACS Appl. Mater. Interfaces	AUG 5	2024	16	32
105	J	Sameoto, D				Sameoto, Dan			Beyond biomimicry - next generation applications of bioinspired adhesives from microfluidics to composites	BEILSTEIN JOURNAL OF NANOTECHNOLOGY			English	Article						adhesion; biomimicry; composites; gecko; robotics; soft lithography	FABRICATION; FUTURE	In this perspective article, Professor Dan Sameoto outlines his opinion on future opportunities in the field of biomimetic adhesives. Despite over twenty years of excellent academic work by groups all around the world in this subfield, the economic value and impact of these materials is somewhat underwhelming. The question for the field is whether it should have a scientific and engineering focus…	[Sameoto, Dan] Univ Alberta, Dept Mech Engn, Edmonton, AB T6G 1H9, Canada	University of Alberta	Sameoto, D (corresponding author), Univ Alberta, Dept Mech Engn, Edmonton, AB T6G 1H9, Canada.	sameoto@ualberta.ca	Sameoto, Dan/LQI-9293-2024				Acknowledgements The graphical abstract is (c) The Adhesion Society. This content is not subject to CC BY 4.0. The author would like to thank the many students who have worked on this topic in his group in-cluding Brendan Ferguson, Walid Bin Khaled, Ben Bschaden, Abdul Wasay, Babak Soltannia, Yue Wang, Samuel Lehmann, Mersedeh Zandvakili, and Teng Zhang.		50	0	0	4	4	BEILSTEIN-INSTITUT	FRANKFURT AM MAIN	TRAKEHNER STRASSE 7-9, FRANKFURT AM MAIN, 60487, GERMANY	2190-4286			BEILSTEIN J NANOTECH	Beilstein J. Nanotechnol.	AUG 5	2024	15
106	J	Di Berardino, C; Peserico, A; Rapini, CCS; Liverani, L; Capacchietti, G; Russo, V; Berardinelli, P; Unalan, I; Damian-Buda, AI; Boccaccini, AR; Barboni, B				Di Berardino, Chiara; Peserico, Alessia; Rapini, Chiara Camerano Spelta; Liverani, Liliana; Capacchietti, Giulia; Russo, Valentina; Berardinelli, Paolo; Unalan, Irem; Damian-Buda, Andrada-Ioana; Boccaccini, Aldo R.; Barboni, Barbara			Bioengineered 3D ovarian model for long-term multiple development of preantral follicle: bridging the gap for poly(ε-caprolactone) (PCL)-based scaffold reproductive applications	REPRODUCTIVE BIOLOGY AND ENDOCRINOLOGY			English	Article						PCL-electrospun scaffold; in vitro folliculogenesis; in vitro oogenesis, Tissue engineering, Artificial-ovary, Preantral follicle development; Oocyte maturation; Large chromatin remodeling; Parthenogenetic activation, Embryo development	IN-VITRO GROWTH; ENCAPSULATED 3-DIMENSIONAL CULTURE; COMPOSITE SCAFFOLDS; TISSUE REGENERATION; MOUSE OOCYTES; TRANSPLANTATION; SURVIVAL; SUPPORTS; MATRIX; ORGANIZATION	BackgroundAssisted Reproductive Technologies (ARTs) have been validated in human and animal to solve reproductive problems such as infertility, aging, genetic selection/amplification and diseases. The persistent gap in ART biomedical applications lies in recapitulating the early stage of ovarian folliculogenesis, thus providing protocols to drive the large reserve of immature follicles towards th…	[Di Berardino, Chiara; Peserico, Alessia; Rapini, Chiara Camerano Spelta; Capacchietti, Giulia; Russo, Valentina; Berardinelli, Paolo; Barboni, Barbara] Univ Teramo, Dept Biosci & Technol Food Agr & Environm, I-64100 Teramo, Italy; [Liverani, Liliana; Unalan, Irem; Damian-Buda, Andrada-Ioana; Boccaccini, Aldo R.] Univ Erlangen Nurnberg, Inst Biomat, Dept Mat Sci & Engn, Cauerstr 6, D-91058 Erlang…	University of Teramo; University of Erlangen Nuremberg	Di Berardino, C (corresponding author), Univ Teramo, Dept Biosci & Technol Food Agr & Environm, I-64100 Teramo, Italy.	cdiberardino@unite.it	Boccaccini, Aldo/C-7905-2013; Liverani, Liliana/K-5726-2019; Russo, Valentina/AAB-6230-2022; Damian-Buda, Andrada-Ioana/GZA-5617-2022		European Union-Next Generation EU [ECS00000041, C43C22000380007]	European Union-Next Generation EU	The authors thank the European Union-Next Generation EU. Project Code: ECS00000041; Project CUP: C43C22000380007; Project Title: Innovation, digitalization, and sustainability for the diffused economy in Central Italy-VITALITY. The authors also thank Fabiana Verni for her valuable contribution in retrieving and transporting the biological material.		109	0	0	0	0	BMC	LONDON	CAMPUS, 4 CRINAN ST, LONDON N1 9XW, ENGLAND		1477-7827		REPROD BIOL ENDOCRIN	Reprod. Biol. Endocrinol.	AUG 2	2024	22	1
107	J	Bihi, AN; Rchida, L; Bahou, Y; Rattal, M; Mouhsen, A; Oualim, E				Bihi, Abdelilah Nait; Rchida, Lamiaa; Bahou, Younouss; Rattal, Mourad; Mouhsen, Azeddine; Oualim, El Mostafa			Investigation of the origin of structural colors in calliphoridae flies for bioinspiration	PHYSICA SCRIPTA			English	Article						Calliphoridae files; SEM; optical responses; structural colors; bio-inspiration; 1D photonic crystal	MULTILAYER SYSTEMS; COHERENT	The article presents a study of the origin of iridescent structural coloration in the thorax of the Calliphoridae fly, intending to inspire in this fly optical and structural properties of interest for use in industry. We carried out SEM microscopic analyses and modeled optical properties using the transfer matrix. The results indicate that this coloration is due to the presence of a one-dimensio…	[Bihi, Abdelilah Nait; Rchida, Lamiaa; Bahou, Younouss; Mouhsen, Azeddine; Oualim, El Mostafa] Hassan First Univ Settat, Radiat Matter Instrumentat Lab RMI, Settat, Morocco; [Bahou, Younouss] Sultan Moulay Slimane Univ Beni Mellal, Polydisciplinary Fac Khouribga, LS2ME Lab, BP 145, Khouribga 25000, Morocco; [Rattal, Mourad] Hassan First Univ Settat, Higher Inst Hlth Sci, Hlth Sci & Technol Lab, S…	Hassan First University of Settat; Sultan Moulay Slimane University of Beni Mellal; Hassan First University of Settat	Bahou, Y (corresponding author), Hassan First Univ Settat, Radiat Matter Instrumentat Lab RMI, Settat, Morocco.;Bahou, Y (corresponding author), Sultan Moulay Slimane Univ Beni Mellal, Polydisciplinary Fac Khouribga, LS2ME Lab, BP 145, Khouribga 25000, Morocco.	younouss.bahou@uhp.ac.ma	Rattal, Mourad/AFO-9824-2022						36	0	0	1	1	IOP Publishing Ltd	BRISTOL	TEMPLE CIRCUS, TEMPLE WAY, BRISTOL BS1 6BE, ENGLAND	0031-8949	1402-4896		PHYS SCRIPTA	Phys. Scr.	AUG 1	2024	99	8
108	J	Gao, P; Feng, JB; Wei, PC; Kong, MQ; Pu, W				Gao, Pan; Feng, Jiabao; Wei, Pengchong; Kong, Miqiu; Pu, Wei			Effect of side group modification on the glass transition and adhesion properties of polysiloxane at the atomic scale	MATERIALS TODAY COMMUNICATIONS			English	Article						Interfacial interaction; Modified polysiloxane; Silica; Glass transition temperature; MD Simulations	MOLECULAR-DYNAMICS SIMULATION; ASPHALT-AGGREGATE INTERFACE; SILICA SURFACES; DIFFUSION; EPOXY; POLYDIMETHYLSILOXANE; COPOLYMERS; POLYMERS; STRENGTH; SUPERIOR	Polysiloxane is a typical biomimetic dry adhesive, and polysiloxane-silica interface is a typical interface widely existing in test systems and wall-climbing robots. Studying the glass transition temperature (Tg) T g ) of polysiloxane and its adhesion properties on silica surfaces has important theoretical guiding significance and practical value for developing and applying a new generation of dr…	[Gao, Pan; Wei, Pengchong; Kong, Miqiu; Pu, Wei] Sch Aeronaut & Astronaut, Hangzhou, Peoples R China; [Feng, Jiabao; Kong, Miqiu] Sichuan Univ, State Key Lab Polymer Mat Engn, Chengdu 610065, Peoples R China	Sichuan University	Kong, MQ; Pu, W (corresponding author), Sch Aeronaut & Astronaut, Hangzhou, Peoples R China.	miqiukong@scu.edu.cn; pwei@scu.edu.cn	Gao, Pan/AAU-5251-2021; Kong, Miqiu/P-7429-2019		National Natural Science Foundation of China [52275206]	National Natural Science Foundation of China(National Natural Science Foundation of China (NSFC))	The authors gratefully acknowledge the support of the National Natural Science Foundation of China (Grant No. 52275206) . We are very grateful to the Analytical & Testing Center of Sichuan University for providing the Materials Studio software.		55	0	0	10	10	ELSEVIER	AMSTERDAM	RADARWEG 29, 1043 NX AMSTERDAM, NETHERLANDS		2352-4928		MATER TODAY COMMUN	Mater. Today Commun.	AUG	2024	40
109	J	Middleton, R; Sinnott-Armstrong, M				Middleton, R.; Sinnott-Armstrong, M.			Structural color in fruits: Biomaterials to inspire physical optics	APL PHOTONICS			English	Article							BLUE LEAF IRIDESCENCE; PLANT-CELL WALLS; ULTRASTRUCTURAL BASIS; WAX; EVOLUTION; NANOSTRUCTURES; MORPHOGENESIS; VISUALIZATION; ANTHOCYANINS; SCATTERING	This Tutorial introduces structural color in fruits as a phenomenon of diverse optical materials. Originally best known in abiotic materials and animals, structural colors are being increasingly described in plants. Structural colors have already inspired a variety of useful products, and plants are especially attractive as models to develop new bioinspired technologies thanks to the comparative …	[Middleton, R.] Tech Univ Dresden, D-01069 Dresden, Germany; [Middleton, R.] Univ Bath, Bath BA2 7AY, England; [Middleton, R.] Univ Bristol, Beacon House, Bristol BS8 1QU, England; [Sinnott-Armstrong, M.] Max Planck Inst Colloids & Interfaces, D-14476 Potsdam, Germany; [Sinnott-Armstrong, M.] Duke Univ, Dept Biol, Durham, NC 27708 USA; [Sinnott-Armstrong, M.] Univ Cambridge, Dept Chem, Lensfield …	Technische Universitat Dresden; University of Bath; University of Bristol; Max Planck Society; Duke University; University of Cambridge	Middleton, R (corresponding author), Tech Univ Dresden, D-01069 Dresden, Germany.;Middleton, R (corresponding author), Univ Bath, Bath BA2 7AY, England.;Middleton, R (corresponding author), Univ Bristol, Beacon House, Bristol BS8 1QU, England.	rm2950@bath.ac.uk			National Science Foundationhttps://doi.org/10.13039/100000001; TU Dresden Graduate Academy Maria Reiche program [DBI-1907293]; National Science Foundation	National Science Foundationhttps://doi.org/10.13039/100000001; TU Dresden Graduate Academy Maria Reiche program; National Science Foundation(National Science Foundation (NSF))	This work was greatly improved by constructive comments from several anonymous reviewers. R.M. received funding from TU Dresden Graduate Academy Maria Reiche program and the support of the Chair for Botany, and M.S.A. received funding from the National Science Foundation (Grant No. DBI-1907293).		108	0	0	4	4	AIP Publishing	MELVILLE	1305 WALT WHITMAN RD, STE 300, MELVILLE, NY 11747-4501 USA	2378-0967			APL PHOTONICS	APL Photonics	AUG 1	2024	9	8
110	J	Papachristopoulou, K; Vainos, NA				Papachristopoulou, Konstantina; Vainos, Nikolaos A.			Bioarchitectonic Nanophotonics by Replication and Systolic Miniaturization of Natural Forms	BIOMIMETICS			English	Article						bioarchitectonic; biomimetic; bioinspiration; photonics; optics; nanotechnology; aerogel; systolic; compound eye; ommatidia; nanoneedles; microtrichia	SCANNING-ELECTRON-MICROSCOPY; COMPOUND EYES; AEROGELS; GLASSES; LITHOGRAPHY; COMBINATION; LESSONS; DESIGN; ARRAYS	The mimesis of biological mechanisms by artificial devices constitutes the modern, rapidly expanding, multidisciplinary biomimetics sector. In the broader bioinspiration perspective, however, bioarchitectures may perform independent functions without necessarily mimicking their biological generators. In this paper, we explore such Bioarchitectonic notions and demonstrate three-dimensional photoni…	[Papachristopoulou, Konstantina; Vainos, Nikolaos A.] Univ Patras, Dept Mat Sci, Photon Nanotechnol Res Lab PNRL, Patras 26504, Greece	University of Patras	Papachristopoulou, K (corresponding author), Univ Patras, Dept Mat Sci, Photon Nanotechnol Res Lab PNRL, Patras 26504, Greece.	k.papachristopoulou@upatras.gr; vainos@upatras.gr		VAINOS, NIKOLAOS/0000-0001-8868-0888	PHOTOXENS [MIS 5031292]; Operational Programme Competitiveness, Entrepreneurship and Innovation [NSRF 2014-2020]; European Union (European Regional Development Fund)	PHOTOXENS; Operational Programme Competitiveness, Entrepreneurship and Innovation; European Union (European Regional Development Fund)(European Union (EU))	This research was supported by project PHOTOXENS (MIS 5031292) funded by the Operational Programme Competitiveness, Entrepreneurship and Innovation (NSRF 2014-2020) and co-financed by Greece and the European Union (European Regional Development Fund). Work was also supported by privately funded projects.		92	0	0	2	2	MDPI	BASEL	ST ALBAN-ANLAGE 66, CH-4052 BASEL, SWITZERLAND		2313-7673		BIOMIMETICS-BASEL	Biomimetics	AUG	2024	9	8
111	J	Tinsley, B; Caponi, S; McAteer, L; Nebesnyy, G; Sammanthan, D; Keza, ES; Alam, P				Tinsley, Beth; Caponi, Sergio; McAteer, Lucy; Nebesnyy, Gleb; Sammanthan, Dean; Keza, Ella Sonia; Alam, Parvez			Peristaltic Motion Enabled by Pneumatic Artificial Muscles (PAMs) as Structural Soft-Stiff Actuators in a Modular Worm-Inspired Robot	BIOMIMETICS			English	Article						worm-inspired robot; biomimetic design; bioinspired robot; pneumatic artificial muscles; motion control; peristaltic motion	STRENGTH; DESIGN	This paper considers the design, manufacture, and testing of a prototype soft-stiff worm-inspired robot referred to herein, as the PneumaticallyActuated PeristaLtic Advancing Modular (PALAM) robot. The robot has a modular structure, mimicking the segmented nature of earthworms, and each segment is individually actuated by a set of three pneumatic artificial muscles (PAMs). The PAMs contract when …	[Tinsley, Beth; Caponi, Sergio; McAteer, Lucy; Nebesnyy, Gleb; Sammanthan, Dean; Keza, Ella Sonia; Alam, Parvez] Univ Edinburgh, Sch Engn, Robert Stevenson Rd, Edinburgh EH9 3FB, Scotland	University of Edinburgh	Alam, P (corresponding author), Univ Edinburgh, Sch Engn, Robert Stevenson Rd, Edinburgh EH9 3FB, Scotland.	parvez.alam@ed.ac.uk		Alam, Parvez/0000-0001-9122-9369					66	0	0	14	14	MDPI	BASEL	ST ALBAN-ANLAGE 66, CH-4052 BASEL, SWITZERLAND		2313-7673		BIOMIMETICS-BASEL	Biomimetics	AUG	2024	9	8
112	J	Yang, XY; Dong, BW; Zhang, JM; Wang, YX				Yang, Xiyue; Dong, Bowei; Zhang, Jingmei; Wang, Yongxiang			Bioinspired nickel-cysteine-methoxy polyethylene glycol metallopolymer water solubility and electrochemical properties	JOURNAL OF APPLIED POLYMER SCIENCE			English	Article						biomimetic; catalysts; electrochemistry	HYDROGEN-PRODUCTION; COMPLEX; ELECTROCATALYST	The exploitation of remarkable hydrogen evolution reaction (HER) catalysts that perform at rates comparable with that of platinum but utilize earth-abundant metals in a green solvent (water) has garnered considerable interest. Inspired by enzymes, water-soluble metallopolymers have recently emerged as highly promising HER catalysts, generally exhibiting high HER rates in aqueous solutions. Howeve…	[Yang, Xiyue; Dong, Bowei; Zhang, Jingmei] Hebei Normal Univ Sci & Technol, Hebei Key Lab Act Components & Funct Nat Prod, Qinhuangdao, Peoples R China; [Wang, Yongxiang] GRG Metrol & Test Grp Co Ltd, Guangzhou, Peoples R China	Hebei Normal University of Science & Technology	Yang, XY (corresponding author), Hebei Normal Univ Sci & Technol, Hebei Key Lab Act Components & Funct Nat Prod, Qinhuangdao, Peoples R China.	yaugust1227@163.com		Yang, Xi-Yue/0009-0001-4957-6866	Hebei Normal University of Science and Technology [2022JK06]	Hebei Normal University of Science and Technology	We are grateful to Hebei Normal University of Science and Technology (2022JK06) for financial support.		35	0	0	1	1	WILEY	HOBOKEN	111 RIVER ST, HOBOKEN 07030-5774, NJ USA	0021-8995	1097-4628		J APPL POLYM SCI	J. Appl. Polym. Sci.	NOV 5	2024	141	41
113	J	Zhang, S; Zhou, XJ; Nie, ZC; Su, CL; Lu, QZ; Wei, JJ; Liu, T; Chi, MC; Luo, B; Liu, YH; Cai, CC; Wang, JL; Gao, C; Wang, SF; Nie, SX				Zhang, Song; Zhou, Xujun; Nie, Zhichao; Su, Chaolin; Lu, Qizhao; Wei, Jiajia; Liu, Tao; Chi, Mingchao; Luo, Bin; Liu, Yanhua; Cai, Chenchen; Wang, Jinlong; Gao, Cong; Wang, Shuangfei; Nie, Shuangxi			Smart Lanceolate Surface with Fast Fog-Digesting Performance for Triboelectric Energy Harvesting	ACS NANO			English	Article						fog-digestion; triboelectric energy harvesting; bioinspired structure; liquid-solid triboelectricnanogenerator; water harvesting		Utilizing the ubiquitous fog in nature to create decentralized energy-harvesting devices, free from geographical and hydrological constraints, presents an opportunity to foster sustainable power generation. Extracting electrical energy from fog relies heavily on fog-digesting performance. Improving the efficiency of fogwater utilization remains a formidable challenge for existing fogwater energy-…	[Zhang, Song; Zhou, Xujun; Su, Chaolin; Lu, Qizhao; Wei, Jiajia; Liu, Tao; Chi, Mingchao; Luo, Bin; Liu, Yanhua; Cai, Chenchen; Wang, Jinlong; Gao, Cong; Wang, Shuangfei; Nie, Shuangxi] Guangxi Univ, Sch Light Ind & Food Engn, Nanning 530004, Peoples R China; [Nie, Zhichao] Guangxi Univ, Sch Chem & Chem Engn, Nanning 530004, Peoples R China	Guangxi University; Guangxi University	Nie, SX (corresponding author), Guangxi Univ, Sch Light Ind & Food Engn, Nanning 530004, Peoples R China.	nieshuangxi@gxu.edu.cn	Lu, Qizhao/MEO-5165-2025; Jinlong, Wang/HHN-1033-2022; Nie, Shuangxi/R-5883-2018	Liu, Yanhua/0000-0003-0251-1878; Luo, Bin/0000-0002-2480-4631; Liu, Tao/0000-0001-7453-7933	National Natural Science Foundation of China [22278091]; Guangxi Natural Science Foundation of China [2023GXNSFFA026009]; Innovation Project of Guangxi Graduate Education [YCBZ2023007]	National Natural Science Foundation of China(National Natural Science Foundation of China (NSFC)); Guangxi Natural Science Foundation of China; Innovation Project of Guangxi Graduate Education	This work was supported by the National Natural Science Foundation of China (22278091), the Guangxi Natural Science Foundation of China (2023GXNSFFA026009), and the Innovation Project of Guangxi Graduate Education (YCBZ2023007).		53	6	6	39	40	AMER CHEMICAL SOC	WASHINGTON	1155 16TH ST, NW, WASHINGTON, DC 20036 USA	1936-0851	1936-086X		ACS NANO	ACS Nano	AUG 1	2024	18	32
114	J	Atta, S; Mandal, A; Majumdar, A				Atta, Sayan; Mandal, Amit; Majumdar, Amit			Generation of Thiosulfate, Selenite, Dithiosulfite, Perthionitrite, Nitric Oxide, and Reactive Chalcogen Species by Binuclear Zinc(II)-Chalcogenolato/-Polychalcogenido Complexes	INORGANIC CHEMISTRY			English	Article							SULFUR OXYGENASE-REDUCTASE; CRYSTAL-STRUCTURE; HYDROGEN-SULFIDE; X-RAY; MOLECULAR-STRUCTURES; ATOM TRANSFER; BIOMIMETIC CHEMISTRY; CYSTEINE PERSULFIDES; STRUCTURE VALIDATION; SULFENIC ACID	A comparative bioinspired reactivity study of new binuclear Zn(II) complexes featuring coordinated thiolate, selenolate, trisulfide and diselenide in relation with (i) the generation of reactive sulfur/selenium species (RSS/RSeS), (ii) the oxygen dependent oxidation and disproportionation of polysulfide (S-n(2-)) to produce sulfite (SO32-), thiosulfate (S2O32-) and sulfide (S2-) by sulfur oxygena…	[Atta, Sayan; Mandal, Amit; Majumdar, Amit] Indian Assoc Cultivat Sci, Sch Chem Sci, Kolkata 700032, W Bengal, India	Department of Science & Technology (India); Indian Association for the Cultivation of Science (IACS) - Jadavpur	Majumdar, A (corresponding author), Indian Assoc Cultivat Sci, Sch Chem Sci, Kolkata 700032, W Bengal, India.	icam@iacs.res.in	MANDAL, AMIT/G-2076-2012		SERB [CRG/2022/001931]; CSIR, India; UGC, India	SERB(Department of Science & Technology (India)Science Engineering Research Board (SERB), India); CSIR, India(Council of Scientific & Industrial Research (CSIR) - India); UGC, India(University Grants Commission, India)	A.M. acknowledges SERB research grant No.CRG/2022/001931 for funding.S.A. and A. Mandal acknowledge CSIR, India and UGC,India for senior and junior research fellowships, respectively.		134	0	0	6	6	AMER CHEMICAL SOC	WASHINGTON	1155 16TH ST, NW, WASHINGTON, DC 20036 USA	0020-1669	1520-510X		INORG CHEM	Inorg. Chem.	JUL 31	2024	63	32
115	J	Hu, OD; Lu, MJ; Cai, MK; Liu, JY; Qiu, XQ; Guo, CF; Zhang, CY; Qian, Y				Hu, Oudong; Lu, Mingjin; Cai, Minkun; Liu, Junyu; Qiu, Xueqing; Guo, Chuan Fei; Zhang, Can Yang; Qian, Yong			Mussel-Bioinspired Lignin Adhesive for Wearable Bioelectrodes	ADVANCED MATERIALS			English	Article						adhesive; biomimetic mussel; lignin; wearable bioelectrode	HYDROGELS; TISSUES; REDOX	As a natural binder, lignin fixes cellulose in plants to foster growth and longevity. However, isolated lignin has a poor binding ability, which limits its biomedical applications. In this study, inspired by mussel adhesive proteins, acidic/basic amino acids (AAs) are introduced in alkali lignin (AL) to form ionic-pi/spatial correlation interactions, followed by demethylation to create catechol r…	[Hu, Oudong; Lu, Mingjin; Cai, Minkun; Qian, Yong] South China Univ Technol, Sch Chem & Chem Engn, State Key Lab Pulp & Paper Engn, 381 Wushan Rd, Guangzhou 510640, Peoples R China; [Liu, Junyu; Zhang, Can Yang] Tsinghua Univ, Shenzhen Int Grad Sch, Inst Biopharmaceut & Hlth Engn, Shenzhen 518055, Peoples R China; [Liu, Junyu; Zhang, Can Yang] Shenzhen Bay Lab, Shenzhen 518132, Peoples R China; […	South China University of Technology; Tsinghua University; Shenzhen Bay Laboratory; Guangdong University of Technology; Southern University of Science & Technology	Qian, Y (corresponding author), South China Univ Technol, Sch Chem & Chem Engn, State Key Lab Pulp & Paper Engn, 381 Wushan Rd, Guangzhou 510640, Peoples R China.;Zhang, CY (corresponding author), Tsinghua Univ, Shenzhen Int Grad Sch, Inst Biopharmaceut & Hlth Engn, Shenzhen 518055, Peoples R China.	zhang.cy@sz.tsinghua.edu.cn; ceyqian@scut.edu.cn	Guo, Chuan-Fei/H-9730-2018; ZHANG, Can/AAK-2267-2021; Cai, Minkun/HKE-9712-2023	Cai, Minkun/0000-0003-1875-783X	National Natural Science Foundation of China (NSFC) [22122804, 22378143, U23A6005, 22278242]; State Key Laboratory of Pulp and Paper Engineering [2023PY08]; Shenzhen Bay Laboratory Open Funding [SZBL2021080601011]; Shenzhen International Graduate School at Tsinghua University [HW2023009, JC2021011]	National Natural Science Foundation of China (NSFC)(National Natural Science Foundation of China (NSFC)); State Key Laboratory of Pulp and Paper Engineering; Shenzhen Bay Laboratory Open Funding; Shenzhen International Graduate School at Tsinghua University	O.H. and M.L. contributed equally to this work. This work was financially supported by National Natural Science Foundation of China (NSFC) (Nos. 22122804, 22378143, U23A6005, and 22278242), the State Key Laboratory of Pulp and Paper Engineering (No. 2023PY08), Shenzhen Bay Laboratory Open Funding (No. SZBL2021080601011), and Funds from the Shenzhen International Graduate School at Tsinghua Univer…		50	8	8	127	132	WILEY-V C H VERLAG GMBH	WEINHEIM	POSTFACH 101161, 69451 WEINHEIM, GERMANY	0935-9648	1521-4095		ADV MATER	Adv. Mater.	SEP	2024	36	38
116	J	Xuan, CY; Cao, YY; Wu, HY; Wang, Y; Xi, J; Ma, KX; Feng, QL; Sun, BY; Yan, HQ; Wang, L				Xuan, Chenyu; Cao, Yuanyuan; Wu, Haiyu; Wang, Ying; Xi, Jia; Ma, Kaixuan; Feng, Qinlin; Sun, Boyang; Yan, Huiqi; Wang, Li			Bioinspired Core-shell nanospheres integrated in multi-signal immunochromatographic sensor for high throughput sensitive detection of Bongkrekic acid in food	FOOD CHEMISTRY			English	Article						Multifunctional bionic nanospheres; Colorimetric signal enhanced; Amplification of nanoenzyme signal; High affinity; Lateral flow immunosensors	SINGLE-ATOM CATALYSTS; NANOPARTICLES; OPTIMIZATION	Nowadays, notable progress has been achieved in detecting foodborne toxins by employing nanoenzyme-based lateral flow immunoassay (NLFIA) sensors in point-of-care testing (POCT). It continues to be a major challenge to maximize the enzyme-like performance of nanozymes for educe any potential uncertainties in catalytic process. In this study, we employed a facile and efficient self-assembly approa…	[Xuan, Chenyu; Cao, Yuanyuan; Wu, Haiyu; Wang, Ying; Xi, Jia; Ma, Kaixuan; Feng, Qinlin; Sun, Boyang; Yan, Huiqi; Wang, Li] Northwest A&F Univ, Coll Food Sci & Engn, Yangling 712100, Shaanxi, Peoples R China; [Wang, Li] South China Normal Univ, Sch Chem, GDMPA Key Lab Proc Control & Qual Evaluat Chiral P, Guangzhou Key Lab Analyt Chem Biomed, Guangzhou, Peoples R China	Northwest A&F University - China; South China Normal University	Wang, L (corresponding author), Northwest A&F Univ, Coll Food Sci & Engn, Yangling 712100, Shaanxi, Peoples R China.	lwang@nwsuaf.edu.cn	Wu, Haiyu/LLL-7101-2024		Talented Program [A279021724]; National Natural Science Foundation of China [22004101]; Chinese Universities Scientific Fund [2452021123]; Fast Detection Fund of South China Normal University [8A1384]	Talented Program; National Natural Science Foundation of China(National Natural Science Foundation of China (NSFC)); Chinese Universities Scientific Fund; Fast Detection Fund of South China Normal University	This work was supported by Talented Program (A279021724) , the National Natural Science Foundation of China (22004101) , Fast Detection Fund of South China Normal University (8A1384) and the Chinese Universities Scientific Fund (2452021123) .		40	0	0	52	53	ELSEVIER SCI LTD	London	125 London Wall, London, ENGLAND	0308-8146	1873-7072		FOOD CHEM	Food Chem.	DEC 1	2024	460
117	J	Bargel, H; Scheibel, T				Bargel, Hendrik; Scheibel, Thomas			A bio-engineering approach to generate bioinspired (spider) silk protein-based materials	AT-AUTOMATISIERUNGSTECHNIK			English	Article						bioinspired materials; spider silk protein; genetic engineering; recombinant production; biomimetic processing		Natural materials exhibit unique properties from the molecular to the macro scale. Utilizing biological engineering approaches, they can act as a blueprint for novel and sustainable solutions in material science and technology. This paper focuses on spider silks, exemplifying a high-performance biopolymeric fibrous material with exceptional mechanical properties, high biocompatibility, slow biode…	[Bargel, Hendrik; Scheibel, Thomas] Univ Bayreuth, Dept Biomat, Prof Rudiger Bormann Str 1, D-95447 Bayreuth, Germany; [Scheibel, Thomas] Bayreuth Ctr Mat Sci & Engn BayMat, Univ Str 30, D-95440 Bayreuth, Germany; [Scheibel, Thomas] Bavarian Polymer Inst BPI, Univ Str 30, D-95440 Bayreuth, Germany; [Scheibel, Thomas] Bayreuth Ctr Colloids & Interfaces BZKG, Univ Str 30, D-95440 Bayreuth, Germany;…	University of Bayreuth; University of Bayreuth; University of Bayreuth; University of Bayreuth; University of Bayreuth	Scheibel, T (corresponding author), Univ Bayreuth, Dept Biomat, Prof Rudiger Bormann Str 1, D-95447 Bayreuth, Germany.;Scheibel, T (corresponding author), Bayreuth Ctr Mat Sci & Engn BayMat, Univ Str 30, D-95440 Bayreuth, Germany.;Scheibel, T (corresponding author), Bavarian Polymer Inst BPI, Univ Str 30, D-95440 Bayreuth, Germany.	hendrik.bargel@uni-bayreuth.de; thomas.scheibel@uni-bayreuth.de	Bargel, Hendrik/KFB-5410-2024	Bargel, Hendrik/0000-0001-5682-2220					20	1	1	1	1	WALTER DE GRUYTER GMBH	BERLIN	GENTHINER STRASSE 13, D-10785 BERLIN, GERMANY	0178-2312	2196-677X		AT-AUTOM	AT-Autom.	JUL 26	2024	72	7
118	J	Majid, A; Memon, NH; Arain, SQ; Channa, U; Ali, M; Phull, AR				Majid, Abdul; Memon, Nazakat Hussain; Arain, Sadia Qamar; Channa, Umedan; Ali, Majida; Phull, Abdul Rehman			Bioinspired Cellular Membrane Vesicles Derived from Bacterial and Erythrocyte Ghosts: Development and Applications as a Smart Drug Delivery System	NANO LIFE			English	Article; Early Access						Bioinspired membrane vesicles; bacterial ghosts; drug delivery; erythrocytes nanocarriers	POLYMERIC NANOPARTICLES; ORAL DELIVERY; IN-VITRO; CANCER; CELLS; MINICELLS; CARRIER; CONSTRUCTION; IMMUNIZATION; EXPRESSION	This study emphasizes the importance and application of bioinspired cellular membrane vesicles as smart drug delivery carriers. The lessons can be learned from nature for the smart drug delivery system. Biological membranes are essential to provide stable and functional compartments, preserve cellular architecture, and promote selective signaling and transportation, which are mediated by embedded…	[Majid, Abdul; Arain, Sadia Qamar; Phull, Abdul Rehman] Shah Abdul Latif Univ, Dept Biochem, Khairpur, Pakistan; [Memon, Nazakat Hussain] Shaheed Mohtarma Benazir Bhutto Med Univ, Ghulam Muhammad Mahar Med Coll, Dept Biochem, Larkana, Sindh, Pakistan; [Memon, Nazakat Hussain] Shaheed Mohtarma Benazir Bhutto Med Univ, Hosp Sukkur, Larkana, Sindh, Pakistan; [Channa, Umedan] Pir Abdul Qadir Shah Jee…	Shah Abdul Latif University	Phull, AR (corresponding author), Shah Abdul Latif Univ, Dept Biochem, Khairpur, Pakistan.	ab.rehman111@yahoo.com	Memon, Nazakat/AAF-6858-2019; Arain, Dr. Sadia Qamar/KIB-6100-2024	Memon, Nazakat Hussian/0000-0001-7032-3399; Arain, Dr. Sadia Qamar/0000-0002-8806-7300					156	1	1	5	5	WORLD SCIENTIFIC PUBL CO PTE LTD	SINGAPORE	5 TOH TUCK LINK, SINGAPORE 596224, SINGAPORE	1793-9844	1793-9852		NANO LIFE	Nano Life	2024 JUL 26	2024
119	J	Guo, ZW; Zhang, SQ; Guo, YL; Xia, JJ; Wu, X; Hu, H; Hu, RC; Huang, FL; Gao, QL; Liu, C; Qiu, JJ; Sun, W				Guo, Zhongwei; Zhang, Shiqiang; Guo, Yilin; Xia, Jingjing; Wu, Xiao; Hu, Hao; Hu, Rongcheng; Huang, Fangli; Gao, Qiulei; Liu, Chun; Qiu, Jingjiang; Sun, Wei			Bioinspired coacervate-based bioinks for construction of multiscale tissue engineering scaffolds	NANO RESEARCH			English	Article						bioinks; coacervation; mineral-biopolymer; nanoclay; tissue engineering scaffold	MECHANICAL-PROPERTIES; HYALURONIC-ACID; HYDROGELS; TOUGH; BONE; NANOCLAY; CELLS	Engineering hydrogels that resemble biological tissues of various lengths via conventional fabrication techniques remains challenging. Three-dimensional (3D) bioprinting has emerged as an advanced approach for constructing complex biomimetic 3D architectures, which are currently restricted by the limited number of available bioinks with high printability, biomimicry, biocompatibility, and proper …	[Guo, Zhongwei; Zhang, Shiqiang; Guo, Yilin; Wu, Xiao; Gao, Qiulei; Qiu, Jingjiang] Zhengzhou Univ, Sch Mech & Safety Engn, Zhengzhou 450001, Peoples R China; [Xia, Jingjing; Sun, Wei] Tsinghua Univ, Dept Mech Engn & Mech, Beijing 100084, Peoples R China; [Hu, Hao; Hu, Rongcheng; Huang, Fangli; Liu, Chun] Sun Yat Sen Univ, Affiliated Hosp 1, Precis Med Inst, Guangdong Prov Key Lab Orthoped & Trau…	Zhengzhou University; Tsinghua University; Sun Yat Sen University; Drexel University	Qiu, JJ (corresponding author), Zhengzhou Univ, Sch Mech & Safety Engn, Zhengzhou 450001, Peoples R China.;Sun, W (corresponding author), Tsinghua Univ, Dept Mech Engn & Mech, Beijing 100084, Peoples R China.;Liu, C (corresponding author), Sun Yat Sen Univ, Affiliated Hosp 1, Precis Med Inst, Guangdong Prov Key Lab Orthoped & Traumatol, Guangzhou 510080, Peoples R China.;Sun, W (corresponding aut…	liuch393@sysu.edu.cn; qjjzzu@zzu.edu.cn; weisun@mail.tsinghua.edu.cn	Liu, Chun/KPA-2480-2024; Hu, Hao/JTV-6417-2023	Liu, Chun/0000-0002-7975-9583; Guo, Zhongwei/0000-0003-1477-5766	National Natural Science Foundation of China [32301209]; Key R&D Projects of Henan Province [231111312400, 241111220400]	National Natural Science Foundation of China(National Natural Science Foundation of China (NSFC)); Key R&D Projects of Henan Province	This work was funded by the projects of National Natural Science Foundation of China (No. 32301209) and Key R&D Projects of Henan Province (Nos. 231111312400 and 241111220400).		55	1	1	35	38	TSINGHUA UNIV PRESS	BEIJING	B605D, XUE YAN BUILDING, BEIJING, 100084, PEOPLES R CHINA	1998-0124	1998-0000		NANO RES	Nano Res.	SEP	2024	17	9
120	J	Xie, F; Feng, XF; Wang, ZJ; Zhang, D; Chen, QQ; He, ZJ; He, SZ; Wang, XL; Wu, YS; Cai, J				Xie, Fang; Feng, Xiaofang; Wang, Zhijing; Zhang, Die; Chen, Qianqian; He, Zhijun; He, Shongzhe; Wang, Xiaolei; Wu, Yingshan; Cai, Jie			Bioinspired starch nanofibrous films with tunable hydrophobicity and water adhesion via tannic acid-interfacial self-assembly for food packaging	CHEMICAL ENGINEERING JOURNAL			English	Article						Starch nanofibrous films; Acylated tannic acid; Hydrophobicity; Water adhesion; Multifunctional	SUPERHYDROPHOBIC SURFACES	To address the limitations in water resistance and functionality of existing starch-based food packaging materials, this study developed a new sustainable food packaging material-starch nanofibrous films (SNFs) enhanced with an acylated tannic acid (ATA) interfacial self-assembly coating. Inspired by the unique hydrophobicity and water adhesion properties of rose petals, which effectively control…	[Xie, Fang; Feng, Xiaofang; Wang, Zhijing; Zhang, Die; Chen, Qianqian; He, Zhijun; Wu, Yingshan; Cai, Jie] Wuhan Polytech Univ, Sch Modern Ind Selenium Sci & Engn, Wuhan 430023, Peoples R China; [Cai, Jie] Wuhan Polytech Univ, Key Lab Deep Proc Major Grain & Oil, Hubei Key Lab Proc & Transformat Agr Prod, Minist Educ, Wuhan 430023, Peoples R China; [He, Shongzhe; Wang, Xiaolei] Shanghai Jiao Tong…	Wuhan Polytechnic University; Wuhan Polytechnic University; Shanghai Jiao Tong University	Cai, J (corresponding author), Wuhan Polytech Univ, Sch Modern Ind Selenium Sci & Engn, Wuhan 430023, Peoples R China.;Cai, J (corresponding author), Wuhan Polytech Univ, Key Lab Deep Proc Major Grain & Oil, Hubei Key Lab Proc & Transformat Agr Prod, Minist Educ, Wuhan 430023, Peoples R China.	caijievip@whpu.edu.cn	Zhang, Die/HKM-3664-2023; Wang, Quan/AAL-2182-2020		National Natural Science Founda-tion of China [32101897]	National Natural Science Founda-tion of China(National Natural Science Foundation of China (NSFC))	This study was supported by the National Natural Science Founda-tion of China (No. 32101897) . Time is silent, waiting for the flowers to bloom. May the roses blossom all over the world to thank the authors for their efforts.		50	3	3	53	53	ELSEVIER SCIENCE SA	LAUSANNE	PO BOX 564, 1001 LAUSANNE, SWITZERLAND	1385-8947	1873-3212		CHEM ENG J	Chem. Eng. J.	SEP 15	2024	496
121	J	Li, J; Yang, D; Lyu, W; Yuan, Y; Han, X; Yue, WQ; Jiang, J; Xiao, YP; Fang, ZJ; Lu, XM; Wang, W; Huang, W				Li, Jie; Yang, Die; Lyu, Wentao; Yuan, Yan; Han, Xiao; Yue, Weiqing; Jiang, Jian; Xiao, Yingping; Fang, Zhijie; Lu, Xiaomei; Wang, Wen; Huang, Wei			A Bioinspired Photosensitizer Performs Tumor Thermoresistance Reversion to Optimize the Atraumatic Mild-Hyperthermia Photothermal Therapy for Breast Cancer	ADVANCED MATERIALS			English	Article						atraumatic breast cancer therapy; bioinspired photosensitizer; mild-hyerthermia photothermal therapy; photodynamic effect; tumor thermoresistance	ACID TRANSPORTER 1; PHOTODYNAMIC THERAPY	Mild-hyperthermia photothermal therapy (mPTT) has therapeutic potential with minimized damage to normal tissues. However, the poorly vascularized tumor area severely hampers the penetration of photothermal agents (PTAs), resulting in their heterogeneous distribution and the subsequent heterogeneous local temperature during mPTT. The presence of regions below the therapeutic 42 degrees C threshold…	[Li, Jie; Yang, Die; Yuan, Yan; Han, Xiao; Yue, Weiqing; Jiang, Jian; Fang, Zhijie; Lu, Xiaomei; Huang, Wei] Nanjing Tech Univ Nanjing Tech, Key Lab Flexible Elect KLOFE, Nanjing 211800, Peoples R China; [Li, Jie; Yang, Die; Yuan, Yan; Han, Xiao; Yue, Weiqing; Jiang, Jian; Fang, Zhijie; Lu, Xiaomei; Huang, Wei] Nanjing Tech Univ Nanjing Tech, Inst Adv Mat IAM, Nanjing 211800, Peoples R China; [Li…	Nanjing Tech University; Nanjing Tech University; Nanjing Tech University; Zhejiang Academy of Agricultural Sciences; Northwestern Polytechnical University; Northwestern Polytechnical University	Lu, XM; Huang, W (corresponding author), Nanjing Tech Univ Nanjing Tech, Key Lab Flexible Elect KLOFE, Nanjing 211800, Peoples R China.;Lu, XM; Huang, W (corresponding author), Nanjing Tech Univ Nanjing Tech, Inst Adv Mat IAM, Nanjing 211800, Peoples R China.;Lu, XM; Huang, W (corresponding author), Nanjing Tech Univ Nanjing Tech, Sch Flexible Elect Future Technol, Nanjing 211800, Peoples R China…	iamxmlu@njtech.edu.cn; wangwen@zaas.ac.cn; vc@nwpu.edu.cn	Lyu, Wentao/GZH-3324-2022; Yang, Xiaoming/GRJ-9483-2022; LI, XIAO/IQV-9318-2023; Huang, Wei/A-4461-2009	Li, Jie/0000-0001-8841-2373	National Natural Science Foundation of China [52103167]	National Natural Science Foundation of China(National Natural Science Foundation of China (NSFC))	J.L., D.Y., and W.L. contributed equally to this work. This work was supported and financed by National Natural Science Foundation of China (File no. 52103167). All animal experiments were performed with the permission of the Animal Ethics Committee of Jiangsu Keygen Biotech Co., Ltd. (China), according to the guidelines approved by the Jiangsu Administration of Experimental Animals (Approval Num…		39	3	3	34	36	WILEY-V C H VERLAG GMBH	WEINHEIM	POSTFACH 101161, 69451 WEINHEIM, GERMANY	0935-9648	1521-4095		ADV MATER	Adv. Mater.	SEP	2024	36	38
122	J	Shen, YH; Su, RX; Altug, H; Liu, ZK; Zhang, XL; Xu, XJ; Liang, YY; Kong, J; Li, Q; Wang, YF; Qi, W				Shen, Yuhe; Su, Rongxin; Altug, Hatice; Liu, Zekai; Zhang, Xuelin; Xu, Xiaojian; Liang, Yaoyu; Kong, Jia; Li, Qing; Wang, Yuefei; Qi, Wei			Bioinspired Three-Component System to Prepare Full-Color Functional Biomimetic Pigments	ACS APPLIED MATERIALS & INTERFACES			English	Article						biomimetic pigments; melanin-like polymer; chromophore design; matrix coloration; antioxidantactivity	NATURAL PIGMENTS; MELANIN; MELANOGENESIS; BIOMASS; FOOD	Nature provides a great source of inspiration for the development of sustainable materials with excellent properties, among which melanin with optical, electronic, and radiation protection properties are considered to be promising coloring materials. However, compared to chemical pigments, the single color, complex oxidation process, and poor solubility of natural melanin strongly limit their fur…	[Shen, Yuhe; Su, Rongxin; Liu, Zekai; Zhang, Xuelin; Xu, Xiaojian; Liang, Yaoyu; Li, Qing; Wang, Yuefei; Qi, Wei] Tianjin Univ, Sch Chem Engn & Technol, State Key Lab Chem Engn, Tianjin 300072, Peoples R China; [Shen, Yuhe; Altug, Hatice] Ecole Polytech Fed Lausanne EPFL, Inst Bioengn, CH-1015 Lausanne, Switzerland; [Su, Rongxin; Qi, Wei] Collaborat Innovat Ctr Chem Sci & Engn Tianjin, Tianjin 30…	Tianjin University; Swiss Federal Institutes of Technology Domain; Ecole Polytechnique Federale de Lausanne; Northwest A&F University - China; Shaanxi Normal University	Wang, YF; Qi, W (corresponding author), Tianjin Univ, Sch Chem Engn & Technol, State Key Lab Chem Engn, Tianjin 300072, Peoples R China.;Qi, W (corresponding author), Collaborat Innovat Ctr Chem Sci & Engn Tianjin, Tianjin 300072, Peoples R China.;Wang, YF; Qi, W (corresponding author), Tianjin Key Lab Membrane Sci & Desalinat Technol, Tianjin 300072, Peoples R China.	wangyuefei@tju.edu.cn; qiwei@tju.edu.cn	Su, Rongxin/B-6634-2014	LIU, ZEKAI/0009-0006-1335-0167; Shen, Yuhe/0009-0009-0535-5998; Kong, Jia/0000-0001-9760-6516	Natural Science Foundation of China [22278314, 22278306, 22078239]; National Key Research and Development Program of China [2019YFE0106900]; Seed Foundation of Tianjin University [2024XJD-0058]; State Key Laboratory of Chemical Engineering [SKL-ChE-22T05]	Natural Science Foundation of China(National Natural Science Foundation of China (NSFC)); National Key Research and Development Program of China(National Key Research & Development Program of China); Seed Foundation of Tianjin University; State Key Laboratory of Chemical Engineering	This work was supported by the Natural Science Foundation of China (nos. 22278314, 22278306, and 22078239), the National Key Research and Development Program of China (no. 2019YFE0106900), the Seed Foundation of Tianjin University (no. 2024XJD-0058), and the State Key Laboratory of Chemical Engineering (no. SKL-ChE-22T05).		54	1	1	14	15	AMER CHEMICAL SOC	WASHINGTON	1155 16TH ST, NW, WASHINGTON, DC 20036 USA	1944-8244	1944-8252		ACS APPL MATER INTER	ACS Appl. Mater. Interfaces	JUL 23	2024	16	31
123	J	Wang, XY; Shi, XJ; Yin, SY; Zheng, JQ; Song, YD; Sun, H				Wang, Xiuyan; Shi, Xinjian; Yin, Shengyan; Zheng, Jiaqi; Song, Yudong; Sun, Hang			Bioinspired Material for High-Performance Photocatalytic Systems	ACS MATERIALS LETTERS			English	Review							NITROGEN-FIXATION; ORGANIC POLLUTANTS; WATER; EFFICIENT; LIGHT; HETEROJUNCTION; SURFACE; ZNO; NANOSTRUCTURES; FABRICATION	Photocatalysis harnesses solar energy using semiconductors to produce clean energy and degrade pollutants, addressing energy scarcity and environmental pollution. Key challenges include stability, aggregation, selectivity, and efficiency of photocatalysts. Researchers are integrating biomimicry to enhance system performance by improving stability, creating new reactive sites, and optimizing light…	[Wang, Xiuyan; Shi, Xinjian; Zheng, Jiaqi; Song, Yudong; Sun, Hang] Jilin Univ, Coll Biol & Agr Engn, Key Lab Bion Engn, Minist Educ, Changchun 130022, Jilin, Peoples R China; [Wang, Xiuyan] Jiaxing Univ, STI Valley Ind & Innovat Inst G60, Key Lab Yarn Mat Forming & Composite Proc Technol, Coll Mat & Text Engn,Nanotechnol Res Inst, Jiaxing 314001, Zhejiang, Peoples R China; [Yin, Shengyan] Jilin …	Jilin University; Jiaxing University; Jilin University	Sun, H (corresponding author), Jilin Univ, Coll Biol & Agr Engn, Key Lab Bion Engn, Minist Educ, Changchun 130022, Jilin, Peoples R China.	sunhang@jlu.edu.cn	Yin, Shengyan/H-4549-2012		Jilin Provincial Science & Technology Department [20220101060JC, 20220101057JC]; Education Department Project of Jilin Province [JJKH20231128KJ]; Open Project Program of Key Laboratory of Yarn Materials Forming and Composite Processing Technology of Zhejiang Province [70722003-2303]; Research Initiation Fund Program of Jiaxing University [CD70523031]	Jilin Provincial Science & Technology Department; Education Department Project of Jilin Province; Open Project Program of Key Laboratory of Yarn Materials Forming and Composite Processing Technology of Zhejiang Province; Research Initiation Fund Program of Jiaxing University	This work was supported by the Jilin Provincial Science & Technology Department (20220101060JC, 20220101057JC), Education Department Project of Jilin Province (JJKH20231128KJ), the Open Project Program of Key Laboratory of Yarn Materials Forming and Composite Processing Technology of Zhejiang Province (No. 70722003-2303), and the Research Initiation Fund Program of Jiaxing University (CD70523031).		122	1	1	23	26	AMER CHEMICAL SOC	WASHINGTON	1155 16TH ST, NW, WASHINGTON, DC 20036 USA		2639-4979		ACS MATER LETT	ACS Mater. Lett.	JUL 23	2024	6	8
124	J	Zhu, Z; Zhao, Y; Chang, C; Yan, SJ; Sun, TY; Gu, SY; Li, YM; Zhang, DS; Wang, CL; Zeng, XC				Zhu, Zhi; Zhao, Yan; Chang, Chao; Yan, Shaojian; Sun, Tingyu; Gu, Shiyu; Li, Yangmei; Zhang, Dengsong; Wang, Chunlei; Zeng, Xiao Cheng			Design of artificial biomimetic channels with Na+ permeation rate and selectivity potentially outperforming the natural sodium channel	NANO RESEARCH			English	Article						sodium channels; anchoring carboxylate functional groups; molecular dynamics simulations; low free-energy barrier for ion passage; thermal kinetic energy	MOLECULAR-DYNAMICS; ION PERMEATION; K+-CHANNELS; MECHANISM; TRANSPORT; HYDRATION; PERMEABILITY; SIMULATIONS; CONDUCTION; MODEL	Artificial ion channels that enable high-efficiency ion transport have important implications in nanofluidics and biomedical applications such as drug delivery. Herein, we show a simulation-based chemical design of a biomimetic sodium channel that possesses permeation rate and selectivity potentially higher than those of the state-of-the-art natural vertebrate voltage-gated sodium channels. Impor…	[Zhu, Zhi; Zhao, Yan; Yan, Shaojian; Sun, Tingyu; Gu, Shiyu] Univ Shanghai Sci & Technol, Sch Opt Elect & Comp Engn, Shanghai 200093, Peoples R China; [Chang, Chao; Li, Yangmei] Natl Innovat Inst Def Technol, Innovat Lab Terahertz Biophys, Beijing 100071, Peoples R China; [Chang, Chao] Peking Univ, Sch Phys, Beijing 100871, Peoples R China; [Zhang, Dengsong; Wang, Chunlei] Shanghai Univ, Coll Sci…	University of Shanghai for Science & Technology; Peking University; Shanghai University; City University of Hong Kong	Chang, C; Li, YM (corresponding author), Natl Innovat Inst Def Technol, Innovat Lab Terahertz Biophys, Beijing 100071, Peoples R China.;Chang, C (corresponding author), Peking Univ, Sch Phys, Beijing 100871, Peoples R China.;Wang, CL (corresponding author), Shanghai Univ, Coll Sci, Int Joint Lab Catalyt Chem, Shanghai 200444, Peoples R China.;Zeng, XC (corresponding author), City Univ Hong Kong, …	gwyzlzssb@pku.edu.cn; sunberry1211@hotmail.com; wangchunlei1982@shu.edu.cn; xzeng26@cityu.edu.hk	Zhang, Dengsong/B-2083-2013; Wang, Chunlei/P-3651-2019; zhu, zhi/GNM-8892-2022; Zeng, Xiao Cheng/C-1590-2013	Wang, Chunlei/0000-0002-4353-9140; Zeng, Xiao Cheng/0000-0003-4672-8585	National Natural Science Foundation of China [12374214, 12022508, 12074394, T2241002, 12204547, 12225511]; National Key Research and Development Program of China [2021YFA1200404]; National Defense Technology Innovation Special Zone; Shanghai Rising-Star Program [23QA1404200]; Hong Kong Global STEM Professorship Scheme; GRF grant from the Research Grants Council of Hong Kong [11204123]	National Natural Science Foundation of China(National Natural Science Foundation of China (NSFC)); National Key Research and Development Program of China(National Key Research & Development Program of China); National Defense Technology Innovation Special Zone; Shanghai Rising-Star Program; Hong Kong Global STEM Professorship Scheme; GRF grant from the Research Grants Council of Hong Kong	This work was supported by the National Natural Science Foundation of China (Nos. 12374214, 12022508, 12074394, T2241002, 12204547, and 12225511), National Key Research and Development Program of China (No. 2021YFA1200404), and National Defense Technology Innovation Special Zone and sponsored by Shanghai Rising-Star Program (No. 23QA1404200). X. C. Z. acknowledges support by Hong Kong Global STEM…		82	1	1	14	18	TSINGHUA UNIV PRESS	BEIJING	B605D, XUE YAN BUILDING, BEIJING, 100084, PEOPLES R CHINA	1998-0124	1998-0000		NANO RES	Nano Res.	SEP	2024	17	9
125	J	Li, WJ; Zhou, RN; Ouyang, YR; Guan, QW; Shen, YG; Saiz, E; Li, M; Hou, X				Li, Weijun; Zhou, Ruini; Ouyang, Yirui; Guan, Qingwen; Shen, Yigang; Saiz, Eduardo; Li, Ming; Hou, Xu			Harnessing Biomimicry for Controlled Adhesion on Material Surfaces	SMALL			English	Review						adhesives; bioinspired; controlled adhesions; micro/nanostructures	MUSSEL ADHESION; FRICTIONAL ADHESION; ELASTIC-MODULUS; TREE-FROG; GECKO; ATTACHMENT; DESIGN; PADS; ULTRASTRUCTURE; MORPHOLOGY	Nature serves as an abundant wellspring of inspiration for crafting innovative adhesive materials. Extensive research is conducted on various complex forms of biological attachment, such as geckos, tree frogs, octopuses, and mussels. However, significant obstacles still exist in developing adhesive materials that truly replicate the behaviors and functionalities observed in living organisms. Here…	[Li, Weijun] Xiamen Univ Technol, Sch Mat Sci & Engn, Xiamen 361024, Peoples R China; [Li, Weijun; Zhou, Ruini; Hou, Xu] Xiamen Univ, Coll Chem & Chem Engn, State Key Lab Phys Chem Solid Surfaces, Xiamen 361005, Peoples R China; [Ouyang, Yirui] Xiamen Univ, Coll Mat, Xiamen 361005, Peoples R China; [Guan, Qingwen] Univ Glasgow, Sch Chem, Glasgow G12 8QQ, Scotland; [Shen, Yigang] Zhejiang Normal U…	Xiamen University of Technology; Xiamen University; Xiamen University; University of Glasgow; Zhejiang Normal University; Imperial College London; Xiamen University; Xiamen University	Hou, X (corresponding author), Xiamen Univ, Coll Chem & Chem Engn, State Key Lab Phys Chem Solid Surfaces, Xiamen 361005, Peoples R China.;Shen, YG (corresponding author), Zhejiang Normal Univ, Coll Engn, Jinhua 321004, Peoples R China.;Li, M (corresponding author), Imperial Coll London, Ctr Adv Struct Ceram, Dept Mat, London SW7 2AZ, England.;Hou, X (corresponding author), Xiamen Univ, Res Inst …	yigangshen@zjnu.edu.cn; m.li19@imperial.ac.uk; houx@xmu.edu.cn	Li, Weijun/AAM-9848-2020; Hou, Xu/AAY-4921-2021; Ouyang, Yirui/AGZ-0312-2022; shen, yigang/ABD-9806-2021; Saiz, Eduardo/F-9926-2015; Li, Ming/Q-8464-2018	Li, Weijun/0000-0002-8783-6227; Li, Ming/0000-0002-9564-7522	National Natural Science Foundation of China [22304143, 52025132, 52303380, 52273305, 22205185, 21621091, 22121001]; The 111 Project [B17027, B16029]; National Science Foundation of Fujian Province of China [2022J02059]; Science and Technology Projects of Innovation Laboratory for Sciences and Technologies of Energy Materials of Fujian Province [RD2022070601]; New Cornerstone Science Foundation t…	National Natural Science Foundation of China(National Natural Science Foundation of China (NSFC)); The 111 Project(Ministry of Education, China - 111 Project); National Science Foundation of Fujian Province of China; Science and Technology Projects of Innovation Laboratory for Sciences and Technologies of Energy Materials of Fujian Province; New Cornerstone Science Foundation through the XPLORER …	This work was supported by the National Natural Science Foundation of China (grant nos. 22304143, 52025132, 52303380, 52273305, 22205185, 21621091, and 22121001), The 111 Project (Nos. B17027 and B16029), the National Science Foundation of Fujian Province of China (No. 2022J02059), the Science and Technology Projects of Innovation Laboratory for Sciences and Technologies of Energy Materials of Fu…		144	2	2	53	60	WILEY-V C H VERLAG GMBH	WEINHEIM	POSTFACH 101161, 69451 WEINHEIM, GERMANY	1613-6810	1613-6829		SMALL	Small	NOV	2024	20	45
126	J	Olikkal, P; Pei, DY; Karri, BK; Satyanarayana, A; Kakoty, NM; Vinjamuri, R				Olikkal, Parthan; Pei, Dingyi; Karri, Bharat Kashyap; Satyanarayana, Ashwin; Kakoty, Nayan M.; Vinjamuri, Ramana			Biomimetic learning of hand gestures in a humanoid robot	FRONTIERS IN HUMAN NEUROSCIENCE			English	Article						MediaPipe; hand kinematics; kinematic synergies; biomimetic robots; human robot interaction; bioinspired robots; sign language recognition; hand gestures	SYNERGIES; TELEOPERATION; KINEMATICS; MOVEMENTS	Hand gestures are a natural and intuitive form of communication, and integrating this communication method into robotic systems presents significant potential to improve human-robot collaboration. Recent advances in motor neuroscience have focused on replicating human hand movements from synergies also known as movement primitives. Synergies, fundamental building blocks of movement, serve as a po…	[Olikkal, Parthan; Pei, Dingyi; Karri, Bharat Kashyap; Vinjamuri, Ramana] Univ Maryland, Dept Comp Sci & Elect Engn, Sensorimotor Control Lab, Baltimore, MD 21201 USA; [Satyanarayana, Ashwin] CUNY, City Tech, Dept Comp Syst Technol, New York, NY USA; [Kakoty, Nayan M.] Tezpur Univ, Dept Elect & Commun Engn, Tezpur, Assam, India	University System of Maryland; University of Maryland Baltimore; City University of New York (CUNY) System; Tezpur University	Vinjamuri, R (corresponding author), Univ Maryland, Dept Comp Sci & Elect Engn, Sensorimotor Control Lab, Baltimore, MD 21201 USA.	rvinjam1@umbc.edu	Olikkal, Parthan/LGZ-2753-2024	Pei, Dingyi/0000-0001-7756-3678	National Science Foundation (NSF) CAREER Award	National Science Foundation (NSF) CAREER Award(National Science Foundation (NSF)NSF - Office of the Director (OD))	A preliminary version of this manuscript has been presented in part as a conference paper at the 2023 IEEE International Conference on Robotics and Biomimetics (ROBIO) (Olikkal et al., 2023). The datasets used in the current paper and the conference paper are completely different.		52	0	0	12	12	FRONTIERS MEDIA SA	LAUSANNE	AVENUE DU TRIBUNAL FEDERAL 34, LAUSANNE, CH-1015, SWITZERLAND	1662-5161			FRONT HUM NEUROSCI	Front. Hum. Neurosci.	JUL 19	2024	18
127	J	Wu, JC; He, Y; Zhou, P; Li, SS; Tian, ST				Wu, Jingcheng; He, Yi; Zhou, Peng; Li, Shuangshuang; Tian, Shuting			Tunicate-inspired polyvinylidene fluoride (PVDF) membrane with a robust nanoarmor for corrosive emulsion separation	SEPARATION AND PURIFICATION TECHNOLOGY			English	Article						Gallic acid; Biomimetic mineralization; Bioinspired coating; TiO2 nanoparticles	SURFACE-CHEMISTRY; EFFICIENT; MINERALIZATION; POLYMERS; ADHESIVE	Bioinspired multifunctional polyphenols coatings have been widely applied in the field of oily sewage treatment. However, shortcomings, such as lengthy reaction times and poor stability, hinder large-scale applications of these coatings. Herein, a tunicate-inspired polyphenol-mediated ultrafast biomimetic mineralization strategy was proposed to ingeniously integrate prominent oil resistance, exce…	[Wu, Jingcheng; He, Yi; Zhou, Peng; Li, Shuangshuang; Tian, Shuting] Southwest Petr Univ, State Key Lab Oil & Gas Reservoir Geol & Exploitat, Chengdu 610500, Peoples R China; [Wu, Jingcheng; He, Yi; Zhou, Peng; Li, Shuangshuang; Tian, Shuting] Southwest Petr Univ, Coll Chem & Chem Engn, Chengdu 610500, Peoples R China; [Wu, Jingcheng; He, Yi; Zhou, Peng; Li, Shuangshuang; Tian, Shuting] Oil & Gas…	Southwest Petroleum University; Southwest Petroleum University	He, Y (corresponding author), Southwest Petr Univ, State Key Lab Oil & Gas Reservoir Geol & Exploitat, Chengdu 610500, Peoples R China.;He, Y (corresponding author), Southwest Petr Univ, Coll Chem & Chem Engn, Chengdu 610500, Peoples R China.;He, Y (corresponding author), Oil & Gas Field Appl Chem Key Lab Sichuan Prov, Chengdu 610500, Peoples R China.	chemheyi@swpu.edu.cn	jingcheng, wu/AIE-5866-2022		National Natural Science Foundation of China [51774245]; Postgraduate Research Innovation Fund Projects of Southwest Pe-troleum University [2021CXZD13]	National Natural Science Foundation of China(National Natural Science Foundation of China (NSFC)); Postgraduate Research Innovation Fund Projects of Southwest Pe-troleum University	The National Natural Science Foundation of China (No. 51774245) and Postgraduate Research Innovation Fund Projects of Southwest Pe-troleum University (No. 2021CXZD13) supported this work. The authors would also like to thank the ceshigou, www.ceshigou.com , for providing the partial test data.		58	1	1	17	17	ELSEVIER	AMSTERDAM	RADARWEG 29, 1043 NX AMSTERDAM, NETHERLANDS	1383-5866	1873-3794		SEP PURIF TECHNOL	Sep. Purif. Technol.	FEB 19	2025	354
128	J	Ching, TRY; Lee, JZW; Win, SKH; Win, LST; Sufiyan, D; Lim, CPX; Nagaraju, N; Toh, YC; Foong, S; Hashimoto, M				Ching, Terry; Lee, Joseph Zhi Wei; Win, Shane Kyi Hla; Win, Luke Soe Thura; Sufiyan, Danial; Lim, Charlotte Pei Xuan; Nagaraju, Nidhi; Toh, Yi-Chin; Foong, Shaohui; Hashimoto, Michinao			Crawling, climbing, perching, and flying by FiBa soft robots	SCIENCE ROBOTICS			English	Article							DESIGN; FABRICATION; ACTUATORS	This paper introduces an approach to fabricating lightweight, untethered soft robots capable of diverse biomimetic locomotion. Untethering soft robotics from electrical or pneumatic power remains one of the prominent challenges within the field. The development of functional untethered soft robotic systems hinges heavily on mitigating their weight; however, the conventional weight of pneumatic ne…	[Ching, Terry; Lee, Joseph Zhi Wei; Win, Shane Kyi Hla; Win, Luke Soe Thura; Sufiyan, Danial; Lim, Charlotte Pei Xuan; Nagaraju, Nidhi; Foong, Shaohui; Hashimoto, Michinao] Singapore Univ Technol & Design, Pillar Engn Prod Dev, Singapore, Singapore; [Ching, Terry; Lee, Joseph Zhi Wei; Nagaraju, Nidhi; Hashimoto, Michinao] Singapore Univ Technol & Design, Digital Mfg & Design Ctr, Singapore, Singa…	Singapore University of Technology & Design; Singapore University of Technology & Design; National University of Singapore; Queensland University of Technology (QUT); Queensland University of Technology (QUT); Boston University; Harvard University	Hashimoto, M (corresponding author), Singapore Univ Technol & Design, Pillar Engn Prod Dev, Singapore, Singapore.;Hashimoto, M (corresponding author), Singapore Univ Technol & Design, Digital Mfg & Design Ctr, Singapore, Singapore.	hashimoto@sutd.edu.sg	Ching, Terry/U-8642-2018; Win, Shane/AAK-4010-2021; Sufiyan, Danial/KQV-3269-2024; Hashimoto, Michinao/F-9059-2012; Foong, Shaohui/C-3202-2019	Foong, Shaohui/0000-0002-9724-6159; Toh, Yi-Chin/0000-0002-4105-4852; Ching, Terry/0000-0002-5747-2020; Win, Shane Kyi Hla/0000-0002-5859-6199; Lee, Joseph Zhi Wei/0000-0002-8408-9430	Ministry of Education (MOE), Singapore; Agency for Science, technology and Research (A*STAR) [A1983c0039, M22K2c0085]; Digital Manufacturing and Design (DMAND) Centre at Singapore University of technology and Design [RGDM1620403]	Ministry of Education (MOE), Singapore(Ministry of Education, Singapore); Agency for Science, technology and Research (A*STAR)(Agency for Science Technology & Research (A*STAR)); Digital Manufacturing and Design (DMAND) Centre at Singapore University of technology and Design	T.C. thanks the Ministry of Education (MOE), Singapore, for awarding the President's Graduate Fellowship. M.H. thanks the Agency for Science, technology and Research (A*STAR) (A1983c0039 and M22K2c0085) and Digital Manufacturing and Design (DMAND) Centre at Singapore University of technology and Design (RGDM1620403) for the project support.		65	3	3	116	137	AMER ASSOC ADVANCEMENT SCIENCE	WASHINGTON	1200 NEW YORK AVE, NW, WASHINGTON, DC 20005 USA	2470-9476			SCI ROBOT	Sci. Robot.	JUL 17	2024	9	92
129	J	Li, ZW; Li, S; Gao, CJ; Liu, J; Qu, HW; Yang, JR; Lu, WW; Ruan, CS; Niu, XF				Li, Zhengwei; Li, Shun; Gao, Chongjian; Liu, Juan; Qu, Huawei; Yang, Jirong; Lu, William Weijia; Ruan, Changshun; Niu, Xufeng			Continuous Manufacturing of Bioinspired Bone-Periosteum Integrated Scaffold to Promote Bone Regeneration	ADVANCED FUNCTIONAL MATERIALS			English	Article						bioinspired scaffold; bone regeneration; bone-periosteum; collagen-based bioink; continuous manufacturing	BIOMIMETIC PERIOSTEUM; COLLAGEN SCAFFOLDS; STEM-CELLS; TISSUE; MATRIX	The scaffold that bioinspired natural bone-periosteum is ideal for the repair of bone defects, while the achievement of a gradient scaffold with an integrated and stable interface remains challenging. Herein, a bioinspired bone-periosteum integrated collagen-based scaffold is developed, in which the top layer is electrospun collagen-dense scaffold as bioinspired periosteum (BP) to prevent invasio…	[Li, Zhengwei; Niu, Xufeng] Beihang Univ, Beijing Adv Innovat Ctr Biomed Engn, Sch Biol Sci & Med Engn, Key Lab Biomech & Mechanobiol,Minist Educ, Beijing 100083, Peoples R China; [Li, Zhengwei; Li, Shun; Gao, Chongjian; Liu, Juan; Qu, Huawei; Yang, Jirong; Lu, William Weijia; Ruan, Changshun] Chinese Acad Sci, Inst Biomed & Biotechnol, Shenzhen Inst Adv Technol, Res Ctr Human Tissue & Organ Dege…	Beihang University; Chinese Academy of Sciences; Shenzhen Institute of Advanced Technology, CAS; Zhengzhou University; Chinese Academy of Sciences; University of Chinese Academy of Sciences, CAS	Niu, XF (corresponding author), Beihang Univ, Beijing Adv Innovat Ctr Biomed Engn, Sch Biol Sci & Med Engn, Key Lab Biomech & Mechanobiol,Minist Educ, Beijing 100083, Peoples R China.;Ruan, CS (corresponding author), Chinese Acad Sci, Inst Biomed & Biotechnol, Shenzhen Inst Adv Technol, Res Ctr Human Tissue & Organ Degenerat, Shenzhen 518055, Peoples R China.;Ruan, CS (corresponding author), Univ…	cs.ruan@siat.ac.cn; nxf@buaa.edu.cn	Gao, Chongjian/LMO-3519-2024; Qu, Huawei/AIC-0693-2022; Lu, William Weijia/C-4358-2009	Qu, Huawei/0000-0001-7125-5105; Lu, William Weijia/0000-0002-5780-2886; Li, Zhengwei/0009-0008-0823-4350	National Natural Science Foundation of China [32122046, 12272032, 82072082]; Postdoctoral Fellowship Program of the China Postdoctoral Science Foundation [GZC20241561, 2023M733668]; Shenzhen Science and Technology Program [JCYJ20210324115814040, JSGGKQTD20210831174330015]; Henan Province Science and Technology Research and Development Program Project [242102310339]; Natural Science Foundation of …	National Natural Science Foundation of China(National Natural Science Foundation of China (NSFC)); Postdoctoral Fellowship Program of the China Postdoctoral Science Foundation; Shenzhen Science and Technology Program; Henan Province Science and Technology Research and Development Program Project; Natural Science Foundation of Guangdong Province in China(National Natural Science Foundation of Guan…	The authors gratefully acknowledge the support for this work from the National Natural Science Foundation of China [Grant Nos. 32122046, 12272032, and 82072082], the Postdoctoral Fellowship Program of the China Postdoctoral Science Foundation (Grant Nos. GZC20241561 and 2023M733668), Shenzhen Science and Technology Program (Grant Nos. JCYJ20210324115814040 and JSGGKQTD20210831174330015), Henan Pr…		52	0	0	108	116	WILEY-V C H VERLAG GMBH	WEINHEIM	POSTFACH 101161, 69451 WEINHEIM, GERMANY	1616-301X	1616-3028		ADV FUNCT MATER	Adv. Funct. Mater.	OCT	2024	34	41
130	J	Liang, CX; Wang, DY; He, SF; Zhang, L; Xia, F; Tian, Y				Liang, Chunxiao; Wang, Dianyu; He, Shaofan; Zhang, Lu; Xia, Fan; Tian, Ye			Bioinspired cation-gated dynamic liquid film nanochannel for controlled transport of ions and molecules	SCIENCE CHINA-MATERIALS			English	Article						dynamic liquid film; nanochannel; ion gating; biomimetics; oil-water-solid interface	CHARGE INVERSION; CALCIUM; CONDUCTION	Calcium-gated nanochannels in vivo play an important role in many life activities. Inspired by biological ion channels, artificial ion gating has been extensively studied. However, conventional ion gating relies on asymmetric charge structures and fixed nanochannel sizes, resulting in difficult channel blocking and low gating ratios. Herein, a dynamic liquid film nanochannel is constructed by ins…	[Liang, Chunxiao; He, Shaofan; Zhang, Lu; Tian, Ye] Chinese Acad Sci, Tech Inst Phys & Chem, Key Lab Bioinspired Mat & Interfacial Sci, Beijing 100190, Peoples R China; [Liang, Chunxiao; He, Shaofan; Tian, Ye] Univ Chinese Acad Sci, Beijing 100049, Peoples R China; [Wang, Dianyu] Zhengzhou Univ, Sch Chem Engn, Zhengzhou 450001, Peoples R China; [Xia, Fan] China Univ Geosci, Fac Mat Sci & Chem, En…	Chinese Academy of Sciences; Technical Institute of Physics & Chemistry, CAS; Chinese Academy of Sciences; University of Chinese Academy of Sciences, CAS; Zhengzhou University; China University of Geosciences; Chinese Academy of Sciences; University of Science & Technology of China, CAS; Chinese Academy of Sciences; Qingdao Institute of Bioenergy & Bioprocess Technology, CAS	Tian, Y (corresponding author), Chinese Acad Sci, Tech Inst Phys & Chem, Key Lab Bioinspired Mat & Interfacial Sci, Beijing 100190, Peoples R China.;Tian, Y (corresponding author), Univ Chinese Acad Sci, Beijing 100049, Peoples R China.;Tian, Y (corresponding author), Univ Sci & Technol China, Suzhou Inst Adv Res, Suzhou 215123, Peoples R China.;Tian, Y (corresponding author), Chinese Acad Sci, Q…	tianyely@iccas.ac.cn	Tian, Ye/K-8015-2015		National Research Fund for Fundamental Key Projects [2019YFA070870]; National Natural Science Foundation of China [22090052, 21988102]; Frontier Science Key Projects of CAS [ZDBS-LY-SLH022]; Key R&D Project of Shandong Province [2022CXGC010302]	National Research Fund for Fundamental Key Projects; National Natural Science Foundation of China(National Natural Science Foundation of China (NSFC)); Frontier Science Key Projects of CAS; Key R&D Project of Shandong Province	This work was supported by the National Research Fund for Fundamental Key Projects (2019YFA070870), the National Natural Science Foundation of China (22090052, 21988102), the Frontier Science Key Projects of CAS (ZDBS-LY-SLH022), and the Key R&D Project of Shandong Province (2022CXGC010302).		34	1	1	25	25	SCIENCE PRESS	BEIJING	16 DONGHUANGCHENGGEN NORTH ST, BEIJING 100717, PEOPLES R CHINA	2095-8226	2199-4501		SCI CHINA MATER	Sci. China-Mater.	AUG	2024	67	8
131	J	Lim, D; Jeong, MW; Min, H; Lee, YS; Hwang, GW; Jeon, SH; Jung, KH; Vo, NTP; Kim, MS; Kim, D; Oh, JY; Pang, C				Lim, Dohyun; Jeong, Min Woo; Min, Hyeongho; Lee, Yeon Soo; Hwang, Gui Won; Jeon, Seung Hwan; Jung, Kyu Ho; Vo, Ngoc Thanh Phuong; Kim, Min-Seok; Kim, Da Wan; Oh, Jin Young; Pang, Changhyun			Autonomous self-healing 3D micro-suction adhesives for multi-layered amphibious soft skin electronics	INFOMAT			English	Article						biomimetics; dry adhesive; self-healing polymer; stretchable electronics	POLYMER; PATCH	Autonomously self-healing, reversible, and soft adhesive microarchitectures and structured electric elements could be important features in stable and versatile bioelectronic devices adhere to complex surfaces of the human body (rough, dry, wet, and vulnerable). In this study, we propose an autonomous self-healing multi-layered adhesive patch inspired by the octopus, which possess self-healing an…	[Lim, Dohyun; Min, Hyeongho; Lee, Yeon Soo; Hwang, Gui Won; Jeon, Seung Hwan; Pang, Changhyun] Sungkyunkwan Univ SKKU, Sch Chem Engn, 2066 Seobu Ro, Suwon 16419, Gyeonggi Do, South Korea; [Jeong, Min Woo; Jung, Kyu Ho; Vo, Ngoc Thanh Phuong; Oh, Jin Young] Kyung Hee Univ, Dept Chem Engn, Integrated Engn Program, Yongin 17104, Gyeonggi, South Korea; [Min, Hyeongho; Lee, Yeon Soo; Jeon, Seung Hwan;…	Sungkyunkwan University (SKKU); Kyung Hee University; Korea Research Institute of Standards & Science (KRISS); Korea National University of Transportation; Samsung; Sungkyunkwan University (SKKU)	Pang, C (corresponding author), Sungkyunkwan Univ SKKU, Sch Chem Engn, 2066 Seobu Ro, Suwon 16419, Gyeonggi Do, South Korea.;Oh, JY (corresponding author), Kyung Hee Univ, Dept Chem Engn, Integrated Engn Program, Yongin 17104, Gyeonggi, South Korea.;Kim, D (corresponding author), Korea Natl Univ Transportat, Dept Elect Engn, Chungju Si 27469, Chungbuk, South Korea.	dawankim@ut.ac.kr; jyoh@khu.ac.kr; chpang@skku.edu	Kim, Minseok/AAJ-3052-2020; Pang, Changhyun/AAS-9096-2020	Pang, Changhyun/0000-0001-8339-7880	National Research Foundation of Korea [NRF-2021R1C1C1009925, 2020R1A6A1A03048004, RS-2023-00214236]; Ministry of Trade, Industry & Energy (MOTIE, Korea) [RS-2022-00154781]; National Research Council of Science Technology [CRC230231-000]	National Research Foundation of Korea(National Research Foundation of Korea); Ministry of Trade, Industry & Energy (MOTIE, Korea)(Ministry of Trade, Industry & Energy (MOTIE), Republic of Korea); National Research Council of Science Technology	National Research Foundation of Korea, Grant/Award Numbers: NRF-2021R1C1C1009925, 2020R1A6A1A03048004, RS-2023-00214236; Ministry of Trade, Industry & Energy (MOTIE, Korea), Grant/Award Number: RS-2022-00154781; National Research Council of Science & Technology, Grant/Award Number: CRC230231-000		59	2	2	15	20	WILEY	HOBOKEN	111 RIVER ST, HOBOKEN 07030-5774, NJ USA		2567-3165		INFOMAT	InfoMat	OCT	2024	6	10
132	J	Liu, MW; Yang, WH; Xiao, RS; Qin, Y; Tan, R; Chen, YX; Gu, WL; Hu, LY; Lin, YH; Zhu, CZ				Liu, Mingwang; Yang, Wenhong; Xiao, Runshi; Qin, Ying; Tan, Rong; Chen, Yuanxing; Gu, Wenling; Hu, Liuyong; Lin, Yuehe; Zhu, Chengzhou			Anisotropic Dual S-Scheme Heterojunctions Mimic Natural Photosynthetic System for Boosting Photoelectric Response	ANGEWANDTE CHEMIE-INTERNATIONAL EDITION			English	Article						Photoelectrochemical sensing; Artificial photosynthetic systems; S-scheme heterojunctions; Charge transfer; Photodeposition	DOPED CARBON NITRIDE; REDUCTION; OXIDATION; JUNCTION; BIOBR; CU2O	The design of heterojunctions that mimic natural photosynthetic systems holds great promise for enhancing photoelectric response. However, the limited interfacial space charge layer (SCL) often fails to provide sufficient driving force for the directional migration of inner charge carriers. Drawing inspiration from the electron transport chain (ETC) in natural photosynthesis system, we developed …	[Liu, Mingwang; Yang, Wenhong; Xiao, Runshi; Qin, Ying; Tan, Rong; Chen, Yuanxing; Gu, Wenling; Zhu, Chengzhou] Cent China Normal Univ, Coll Chem, Int Joint Res Ctr Intelligent Biosensing Technol &, State Key Lab Green Pesticide, Wuhan 430079, Peoples R China; [Xiao, Runshi; Chen, Yuanxing; Hu, Liuyong] Wuhan Inst Technol, Hubei Engn Technol Res Ctr Optoelect & New Energy, Hubei Key Lab Plasma Ch…	Central China Normal University; Wuhan Institute of Technology; Washington State University; Hangzhou Normal University	Zhu, CZ (corresponding author), Cent China Normal Univ, Coll Chem, Int Joint Res Ctr Intelligent Biosensing Technol &, State Key Lab Green Pesticide, Wuhan 430079, Peoples R China.;Hu, LY (corresponding author), Wuhan Inst Technol, Hubei Engn Technol Res Ctr Optoelect & New Energy, Hubei Key Lab Plasma Chem & Adv Mat, Wuhan 430205, Peoples R China.;Zhu, CZ (corresponding author), Hangzhou Normal …	huly@wit.edu.cn; czzhu@ccnu.edu.cn	Zhu, Chengzhou/M-3566-2014; Lin, Yuehe/D-9762-2011	Zhu, Chengzhou/0000-0003-0679-7965; Lin, Yuehe/0000-0003-3791-7587	National Natural Science Foundation of China [22104114, 22074049]; Natural Science Foundation of Hubei Province [2023AFB571]; Knowledge Innovation Program of Wuhan-Shuguang Project [2023020201020441]; Fundamental Research Funds for the Central Universities [CCNU22JC006]; Open Research Fund of the Key Laboratory of Ministry of Education, Hangzhou Normal University [KFJJ2023009]	National Natural Science Foundation of China(National Natural Science Foundation of China (NSFC)); Natural Science Foundation of Hubei Province(Natural Science Foundation of Hubei Province); Knowledge Innovation Program of Wuhan-Shuguang Project; Fundamental Research Funds for the Central Universities(Fundamental Research Funds for the Central Universities); Open Research Fund of the Key Laborato…	The authors gratefully acknowledge the financial support by the National Natural Science Foundation of China (Nos. 22104114 and 22074049), Natural Science Foundation of Hubei Province (2023AFB571), Knowledge Innovation Program of Wuhan-Shuguang Project (2023020201020441), the Fundamental Research Funds for the Central Universities (No. CCNU22JC006) and the Open Research Fund of the Key Laboratory…		47	2	2	71	83	WILEY-V C H VERLAG GMBH	WEINHEIM	POSTFACH 101161, 69451 WEINHEIM, GERMANY	1433-7851	1521-3773		ANGEW CHEM INT EDIT	Angew. Chem.-Int. Edit.	AUG 12	2024	63	33
133	J	Zi, PJ; Xu, K; Chen, JW; Wang, C; Zhang, T; Luo, Y; Tian, YB; Wen, L; Ding, XL				Zi, Peijin; Xu, Kun; Chen, Jiawei; Wang, Chang; Zhang, Tao; Luo, Yang; Tian, Yaobin; Wen, Li; Ding, Xilun			Intelligent Rock-Climbing Robot Capable of Multimodal Locomotion and Hybrid Bioinspired Attachment	ADVANCED SCIENCE			English	Article						bioinspired adhesion; bioinspired robots; biomimetics; climbing robots; robotics	MECHANISM; DESIGN; INSECT; FORCE	Rock-climbing robots have significant potential in fieldwork and planetary exploration. However, they currently face limitations such as a lack of stability and adaptability on extreme terrains, slow locomotion, and single functionality. This study introduces a novel multimodal and adaptive rock-climbing robot (MARCBot), which addresses these limitations through spiny grippers that draw inspirati…	[Zi, Peijin; Xu, Kun; Chen, Jiawei; Wang, Chang; Zhang, Tao; Luo, Yang; Tian, Yaobin; Wen, Li; Ding, Xilun] Beihang Univ, Sch Mech Engn & Automat, Beijing 100191, Peoples R China; [Zhang, Tao] Guangdong Univ Technol, Sch Electromech Engn, Guangzhou 510006, Peoples R China	Beihang University; Guangdong University of Technology	Ding, XL (corresponding author), Beihang Univ, Sch Mech Engn & Automat, Beijing 100191, Peoples R China.	xlding@buaa.edu.cn	Zi, Peijin/KIH-5065-2024; Chen, Jiawei/ABF-7307-2021	chen, jiawei/0000-0002-3616-8409	National Natural Science Foundation of China [T2121003, 52375003]; National Key R&D Program of China [2019YFB1309600]	National Natural Science Foundation of China(National Natural Science Foundation of China (NSFC)); National Key R&D Program of China	P.Z. and K.X. contributed equally to this work. This work was supported by the National Natural Science Foundation of China (Grant Nos. T2121003 and 52375003) and the National Key R&D Program of China (Grant No. 2019YFB1309600). Thank you to Qikai Li, and Xinghan Zhuang for their assistance in the experiments.		78	2	2	49	51	WILEY	HOBOKEN	111 RIVER ST, HOBOKEN 07030-5774, NJ USA		2198-3844		ADV SCI	Adv. Sci.	OCT	2024	11	39
134	J	Sousa, RCN; Confessor, VPP; Da Silva, AKB; Almeida, AR; Pinheiro, FASD; Ferreira, LS				Sousa, Rita C. N.; Confessor, Vitor P. P.; Da Silva, Antonio K. B.; Almeida, Addison R.; Pinheiro, Francisco A. S. D.; Ferreira, Leandro S.			Biomimetic Chemical Reactions with Natural Products Using Metalloporphyrins and Salen Complexes as Catalysts: a Brief Review	CHEMISTRY & BIODIVERSITY			English	Review						Biomimetic oxidation; bioinspired model; natural products; metalloporphyrins; Salen complexes	IN-VITRO METABOLISM; AEROBIC OXIDATION; CYTOCHROMES P450; EFFICIENT; MANGANESE; SYSTEM; ACID	The cytochrome P450 is a superfamily of hemoproteins mainly present in the liver and are versatile biocatalysts. They participate in the primary metabolism and biosynthesis of various secondary metabolites. Chemical catalysts are utilized to replicate the activities of enzymes. Metalloporphyrins and Salen complexes can contribute to the products' characterization and elucidate biotransformation p…	[Sousa, Rita C. N.; Almeida, Addison R.; Ferreira, Leandro S.] Univ Fed Rio Grande do Norte, Chem Inst, Postgrad Program Chem, BR-59078900 Natal, RN, Brazil; [Confessor, Vitor P. P.; Da Silva, Antonio K. B.; Almeida, Addison R.; Pinheiro, Francisco A. S. D.; Ferreira, Leandro S.] Univ Fed Rio Grande do Norte, Pharm Dept, BR-59012570 Natal, RN, Brazil	Universidade Federal do Rio Grande do Norte; Universidade Federal do Rio Grande do Norte	Ferreira, LS (corresponding author), Univ Fed Rio Grande do Norte, Pharm Dept, BR-59012570 Natal, RN, Brazil.	lean_sf@yahoo.com.br	; De Santis Ferreira, Leandro/AAA-5075-2019	Confessor, Vitor/0000-0003-2443-0622; , Francisco Ayrton Senna Domingos Pinheiro/0000-0002-5887-4240; De Santis Ferreira, Leandro/0000-0002-8408-5886; Almeida, Addison Ribeiro de/0000-0003-3867-8899	Coordenaco de Aperfeicoamento de Pessoal de Nivel Superior - Brasil (CAPES) [001]; PIBIC; CNPq; UFRN; CAPES	Coordenaco de Aperfeicoamento de Pessoal de Nivel Superior - Brasil (CAPES)(Coordenacao de Aperfeicoamento de Pessoal de Nivel Superior (CAPES)); PIBIC; CNPq(Conselho Nacional de Desenvolvimento Cientifico e Tecnologico (CNPQ)); UFRN; CAPES(Coordenacao de Aperfeicoamento de Pessoal de Nivel Superior (CAPES))	This study was financed in part by the Coordenac & atilde;o de Aperfeicoamento de Pessoal de Nivel Superior - Brasil (CAPES) - Finance Code 001 and by PIBIC, CNPq and UFRN. Herein, we would like to thank CAPES, CNPq, and UFRN for financial support.		67	0	0	6	6	WILEY-V C H VERLAG GMBH	WEINHEIM	POSTFACH 101161, 69451 WEINHEIM, GERMANY	1612-1872	1612-1880		CHEM BIODIVERS	Chem. Biodivers.	AUG	2024	21	8
135	J	Zhao, Q; Wang, JK; Sun, JG; Bao, CY; Chen, X; Wang, JH; Liu, Y; Bhat, U; Kirk, CH; Gao, YF; Wang, JH				Zhao, Qi; Wang, Jinkai; Sun, Jianguo; Bao, Changyuan; Chen, Xue; Wang, Junhui; Liu, Yu; Bhat, Usha; Kirk, Chin Ho; Gao, Yanfeng; Wang, John			A Biomimetic Alveoli-in-Lung-Structured Electrode: Robustly Anchored Tungsten Oxide Quantum Dot on Ti3C2 MXene for Multifunctional Sodium-Ion-Based Electrochromic Devices	ENERGY & ENVIRONMENTAL MATERIALS			English	Article						biomimetic; electrochromic; multifunctional; quantum dots; sodium ion	NANOCRYSTALS; ANODE	Sodium-ion-based electrochromic device (SECD) has been identified as an appealing cost-effective alternative of lithium-based counterparts, only if it can address the challenges in association with the inadequate electrochromic performance. In this regard, the quantized strategy is a particularly promising approach owing to the large surface-to-volume ratio and high reaction activity. However, qu…	[Zhao, Qi; Sun, Jianguo; Bao, Changyuan; Wang, Junhui; Liu, Yu; Bhat, Usha; Kirk, Chin Ho; Wang, John] Natl Univ Singapore, Dept Mat Sci & Engn, Singapore 117575, Singapore; [Wang, Jinkai; Chen, Xue; Gao, Yanfeng] Shanghai Univ, Sch Mat Sci & Engn, Shanghai 200444, Peoples R China; [Gao, Yanfeng] Anhui Polytech Univ, Sch Chem & Environm Engn, Wuhu 241000, Peoples R China; [Wang, John] Natl Univ S…	National University of Singapore; Shanghai University; Anhui Polytechnic University	Wang, JH (corresponding author), Natl Univ Singapore, Dept Mat Sci & Engn, Singapore 117575, Singapore.;Gao, YF (corresponding author), Shanghai Univ, Sch Mat Sci & Engn, Shanghai 200444, Peoples R China.;Gao, YF (corresponding author), Anhui Polytech Univ, Sch Chem & Environm Engn, Wuhu 241000, Peoples R China.;Wang, JH (corresponding author), Natl Univ Singapore Chongqing Res Inst, Chongqing Li…	yfgao@shu.edu.cn; msewangj@nus.edu.sg	Bao, Changyuan/GXM-4797-2022; Wang, Jinkai/E-8516-2018; Zhao, Qi/HND-7259-2023; Wang, John/H-8704-2013	Zhao, Qi/0000-0001-9729-7901	Singapore National Research Foundation [NRF-CRP26-2021-0003]; ARTIC	Singapore National Research Foundation(National Research Foundation, Singapore); ARTIC	This work is supported by the Singapore National Research Foundation (NRF-CRP26-2021-0003, NRF), for research conducted at the National University of Singapore. John Wang acknowledges the support by the ARTIC (ADT-RP2-Low Loss and Tunable Ferroelectrics for Sub-6G Applications).		48	1	1	14	18	WILEY	HOBOKEN	111 RIVER ST, HOBOKEN 07030-5774, NJ USA		2575-0356		ENERGY ENVIRON MATER	Energy Environ. Mater.	JAN	2025	8	1
136	J	Phu, PN; Barman, SK; Ziller, JW; Hendrich, MP; Borovik, AS				Phu, Phan N.; Barman, Suman K.; Ziller, Joseph W.; Hendrich, Michael P.; Borovik, A. S.			Synthesis, characterization and reactivity of a Mn(III)-hydroxido complex as a biomimetic model for lipoxygenase	JOURNAL OF INORGANIC BIOCHEMISTRY			English	Article						Mn-hydroxido; C-H bond cleavage; H -bonds; Bioinspired coordination complexes; Lipoxygenase; Spectroscopy	MONOMERIC MN-III/II; MANGANESE-LIPOXYGENASE; OXO COMPLEXES; HYDROXO; WATER; ACTIVATION; OXIDATION	Manganese hydroxido (Mn-OH) complexes supported by a tripodal N,N ' ,N ''-[nitrilotris(ethane-2,1-diyl)]tris( P,P- diphenylphosphinic amido) ([poat]3-) 3- ) ligand have been synthesized and characterized by spectroscopic techniques including UV-vis and electron paramagnetic resonance (EPR) spectroscopies. X-ray diffraction (XRD) methods were used to confirm the solid-state molecular structures of…	[Phu, Phan N.; Barman, Suman K.; Ziller, Joseph W.; Borovik, A. S.] Univ Calif Irvine, Dept Chem, Irvine, CA 92697 USA; [Barman, Suman K.] Indian Inst Sci Educ & Res IISER Mohali, Dept Chem Sci, Manauli 140306, India; [Hendrich, Michael P.] Carnegie Mellon Univ, Dept Chem, Pittsburgh, PA 15213 USA	University of California System; University of California Irvine; Indian Institute of Science Education & Research (IISER) - Mohali; Carnegie Mellon University	Borovik, AS (corresponding author), Univ Calif Irvine, Dept Chem, Irvine, CA 92697 USA.	aborovik@uci.edu		Phu, Phan N./0000-0003-4564-7468	National Institutes of Health USA [GM050781, GM141948]; UCI Department of Chemistry	National Institutes of Health USA(United States Department of Health & Human ServicesNational Institutes of Health (NIH) - USA); UCI Department of Chemistry	We thank the National Institutes of Health USA (GM050781 to A.S.B. and GM141948 to M.P.H.) for financial support and the UCI Department of Chemistry for a fellowship to P.N.P. This paper is dedicated to Larry Que, Jr.		36	1	1	6	6	ELSEVIER SCIENCE INC	NEW YORK	STE 800, 230 PARK AVE, NEW YORK, NY 10169 USA	0162-0134	1873-3344		J INORG BIOCHEM	J. Inorg. Biochem.	OCT	2024	259
137	J	Wang, YN; Qian, DY; Wang, XY; Zhang, X; Li, ZR; Meng, XL; Yu, LM; Yan, XF; He, ZY				Wang, Yanan; Qian, Deyao; Wang, Xinyuan; Zhang, Xue; Li, Zerui; Meng, Xinlei; Yu, Liangmin; Yan, Xuefeng; He, Zhiyu			Biomimetic Trypsin-Responsive Structure-Bridged Mesoporous Organosilica Nanomedicine for Precise Treatment of Acute Pancreatitis	ACS NANO			English	Article						acute pancreatitis; acinar cell targeting; BAPTA-AM; mesoporous silica nanoparticles; trypsin-responsive	INFLAMMATION; ACTIVATION; PROTEASE	Developing strategies to target injured pancreatic acinar cells (PACs) in conjunction with primary pathophysiology-specific pharmacological therapy presents a challenge in the management of acute pancreatitis (AP). We designed and synthesized a trypsin-cleavable organosilica precursor bridged by arginine-based amide bonds, leveraging trypsin's ability to selectively identify guanidino groups on a…	[Wang, Yanan; Qian, Deyao; Wang, Xinyuan; Zhang, Xue; Li, Zerui; Meng, Xinlei; Yu, Liangmin; Yan, Xuefeng; He, Zhiyu] Ocean Univ China, Sanya Oceanog Inst, Frontiers Sci Ctr Deep Ocean Multispheres & Earth, Minist Educ,Key Lab Marine Chem Theory & Technol, Qingdao 266100, Peoples R China; [Wang, Yanan; Qian, Deyao; Wang, Xinyuan; Zhang, Xue; Li, Zerui; Meng, Xinlei; Yu, Liangmin; Yan, Xuefeng; He…	Ocean University of China; Ocean University of China; Ocean University of China	He, ZY (corresponding author), Ocean Univ China, Sanya Oceanog Inst, Frontiers Sci Ctr Deep Ocean Multispheres & Earth, Minist Educ,Key Lab Marine Chem Theory & Technol, Qingdao 266100, Peoples R China.;He, ZY (corresponding author), Ocean Univ China, Sanya Oceanog Inst, Frontiers Sci Ctr Deep Ocean Multispheres & Earth, Minist Educ,Key Lab Marine Chem Theory & Technol, Sanya 572024, Peoples R Ch…	hezhiyu@ouc.edu.cn	Wang, Yanan/AAD-2560-2019; li, zr/JTT-8305-2023	He, Zhiyu/0000-0002-4888-308X	Taishan Scholar Foundation of Shandong Province [tsqn202211065]; Sanya Yazhou Bay Science and Technology City [2021JJLH0037]; Hainan Province Science and Technology Special Fund [ZDYF2024SHFZ056]	Taishan Scholar Foundation of Shandong Province; Sanya Yazhou Bay Science and Technology City; Hainan Province Science and Technology Special Fund	This work was financially supported by the Taishan Scholar Foundation of Shandong Province [No. tsqn202211065], the Sanya Yazhou Bay Science and Technology City [No. 2021JJLH0037], and the Hainan Province Science and Technology Special Fund [ZDYF2024SHFZ056].		59	5	5	20	22	AMER CHEMICAL SOC	WASHINGTON	1155 16TH ST, NW, WASHINGTON, DC 20036 USA	1936-0851	1936-086X		ACS NANO	ACS Nano	JUL 11	2024	18	29
138	J	Rai, S; Rawat, P				Rai, Shreya; Rawat, Prashant			Three-point bending, interlaminar shear, and impact strength in bioinspired helicoidal basalt fiber/epoxy composites: A comparative experimental analysis	POLYMER COMPOSITES			English	Article						biomimicry; fracture properties; ILSS; Izod test; single and double helicoidal laminate; three-point bending	METAL LAMINATE COMPOSITES; MECHANICAL-PROPERTIES; FAILURE MECHANISMS; BEHAVIOR; MICROSTRUCTURE	This study investigates the mechanical characteristics of basalt fiber/epoxy polymer composites (BPC) inspired by nature's higher-order designs especially helicoidal structures found in fish scales. The present work includes the experimental analysis of 20-layered bioinspired BPC composites in single helicoidal ([90/80/70/60/50/40/30/20/10/0]s), and double helicoidal ([130/40/120/30/110/20/100/10…	[Rai, Shreya; Rawat, Prashant] Indian Inst Technol, Dept Aerosp Engn, Madras 600036, Tamil Nadu, India	Indian Institute of Technology System (IIT System); Indian Institute of Technology (IIT) - Madras	Rawat, P (corresponding author), Indian Inst Technol, Dept Aerosp Engn, Madras 600036, Tamil Nadu, India.	prashant.rawat@iitm.ac.in	Rawat, Prashant/AAT-8244-2021		Indian Institute of Technology Madras, Chennai [RF22230293AENFIG008984]	Indian Institute of Technology Madras, Chennai	Indian Institute of Technology Madras, Chennai, Grant/Award Number: RF22230293AENFIG008984		38	2	2	13	22	WILEY	HOBOKEN	111 RIVER ST, HOBOKEN 07030-5774, NJ USA	0272-8397	1548-0569		POLYM COMPOSITE	Polym. Compos.	JUL 10	2024	45	10
139	J	Zhou, JH; Wan, SL; Wu, YS; Hu, HY; Liu, Y; Liao, ZY; Xu, MY; Wu, JM; Fan, QZ				Zhou, Jiahan; Wan, Shengli; Wu, Yuesong; Hu, Haiyang; Liu, Yang; Liao, Zuyue; Xu, Mengyao; Wu, Jianming; Fan, Qingze			Cancer cell membrane-camouflaged paclitaxel/PLGA nanoparticles for targeted therapy against lung cancer	BIOMEDICINE & PHARMACOTHERAPY			English	Article						Paclitaxel; Biomimetic platform; Cancer cell membrane; Tumor targeting	BIOMIMETIC NANOPARTICLES; DELIVERY; ALBUMIN; PHARMACOKINETICS; BIODISTRIBUTION; PLGA	Paclitaxel (PTX) is a first-line drug for the treatment of lung cancer, but its targeting and therapeutic effect are unsatisfactory. Herein, lung cancer cell (A549) membrane biomimetic PTX-loaded poly (lactic-co-glycolic acid) (PLGA) nanoparticles (AM@PTX-NPs) were constructed to eliminate the shortcomings of PTX. The AM@PTXNPs were successfully prepared with a high drug loading efficiency (10.90…	[Zhou, Jiahan; Wan, Shengli; Wu, Yuesong; Hu, Haiyang; Liu, Yang; Liao, Zuyue; Xu, Mengyao; Wu, Jianming; Fan, Qingze] Southwest Med Univ, Affiliated Hosp, Sch Pharm, Dept Pharm, Luzhou 646000, Sichuan, Peoples R China; [Wu, Jianming] Southwest Med Univ, Sch Basic Med Sci, Luzhou 646000, Sichuan, Peoples R China; [Fan, Qingze] Southwest Med Univ, Affiliated Hosp, Dept Pharm, Luzhou 646000, Sichua…	Southwest Medical University; Southwest Medical University; Southwest Medical University	Wu, JM (corresponding author), Southwest Med Univ, Sch Basic Med Sci, Luzhou 646000, Sichuan, Peoples R China.;Fan, QZ (corresponding author), Southwest Med Univ, Affiliated Hosp, Dept Pharm, Luzhou 646000, Sichuan, Peoples R China.	jianmingwu@swmu.edu.cn; qingzefan017@swmu.edu.cn	Xu, Mengyao/KEI-0851-2024; Wu, Jianming/B-6839-2018	Wu, Jianming/0000-0002-6136-7469	Science and Technology Planning Project of Sichuan Province, China [2023NSFSC1862, 2022JDJQ0061]; National Natural Science Foundation of China [22208269, 82074129]; Southwest Medical University [2021LZXNYD-J17, 2020LZXNYDZ03, 2020LZXNYDP01, 2023LZXNYDJ009]; Foundation of Southwest Medical University [2021ZKZD012, 2023QN004]; Science and Technology Planning Project of Yibin City, China [2022NY020,…	Science and Technology Planning Project of Sichuan Province, China; National Natural Science Foundation of China(National Natural Science Foundation of China (NSFC)); Southwest Medical University; Foundation of Southwest Medical University; Science and Technology Planning Project of Yibin City, China; The People's Government of Xuzhou District; Southwest Medical University Science and Technology …	This study was supported by The Science and Technology Planning Project of Sichuan Province, China (Nos. 2023NSFSC1862 and 2022JDJQ0061) , The National Natural Science Foundation of China (Nos. 22208269 and 82074129) , The Joint Project between Luzhou Municipal People's Government and Southwest Medical University (Nos. 2021LZXNYD-J17, 2020LZXNYDZ03, 2020LZXNYDP01, and 2023LZXNYDJ009) , and Founda…		41	1	1	9	13	ELSEVIER FRANCE-EDITIONS SCIENTIFIQUES MEDICALES ELSEVIER	ISSY-LES-MOULINEAUX	65 RUE CAMILLE DESMOULINS, CS50083, 92442 ISSY-LES-MOULINEAUX, FRANCE	0753-3322	1950-6007		BIOMED PHARMACOTHER	Biomed. Pharmacother.	AUG	2024	177
140	J	Liu, YX; Yao, YM; Wang, KK; Guan, X; Li, TY; Cheng, TH; Han, ZW				Liu, Yixin; Yao, Yongming; Wang, Kuankuan; Guan, Xiang; Li, Tianyu; Cheng, Tinghai; Han, Zhiwu			A bioinspired triboelectric wireless anemometer with low cut-in wind speed for meteorological UAVs	NANO ENERGY			English	Article						Triboelectric nanogenerator; Bionic; Wind speed sensor; Unmanned aerial vehicle	ACCELERATION SENSOR	Currently, unmanned aerial vehicles (UAVs) play a pivotal role in meteorological wind speed measurements. Nevertheless, existing anemometers exhibit notable issues, including excessive weight, high cost and high cut-in wind speed. This investigation introduces a biomimetic owl wing airfoil wind speed sensor utilizing the principles of the triboelectric nanogenerator (BOW-TENG) designed for UAV ap…	[Liu, Yixin; Yao, Yongming; Wang, Kuankuan; Guan, Xiang; Li, Tianyu] Jilin Univ, Sch Mech & Aerosp Engn, Changchun 130022, Peoples R China; [Wang, Kuankuan; Cheng, Tinghai] Chinese Acad Sci, Beijing Inst Nanoenergy & Nanosyst, Beijing 101400, Peoples R China; [Han, Zhiwu] Jilin Univ, Key Lab Bion Engn, Minist Educ, Changchun 130022, Jilin, Peoples R China	Jilin University; Chinese Academy of Sciences; Beijing Institute of Nanoenergy & Nanosystems, CAS; Jilin University	Li, TY (corresponding author), Jilin Univ, Sch Mech & Aerosp Engn, Changchun 130022, Peoples R China.;Cheng, TH (corresponding author), Chinese Acad Sci, Beijing Inst Nanoenergy & Nanosyst, Beijing 101400, Peoples R China.	litianyu@jlu.edu.cn; chengtinghai@binn.cas.cn	Cheng（程廷海）, Tinghai/AAP-6291-2020; Liu, Yixin/ABC-7725-2021		National Key Research and Development Program of China [2018YFA0703300]; Science Fund for Creative Research Groups of the National Natural Science Foundation of China [52021003]; Key Program of Na- tional Natural Science Foundation of China [51835006]; Jilin Provincial Natural Science Foundation [20230101118JC]	National Key Research and Development Program of China(National Key Research & Development Program of China); Science Fund for Creative Research Groups of the National Natural Science Foundation of China(National Natural Science Foundation of China (NSFC)); Key Program of Na- tional Natural Science Foundation of China(National Natural Science Foundation of China (NSFC)); Jilin Provincial Natural …	This work was supported in part by the National Key Research and Development Program of China (Grant 2018YFA0703300) , Science Fund for Creative Research Groups of the National Natural Science Foundation of China (Grant No. 52021003) , the Key Program of Na- tional Natural Science Foundation of China (Grant No. 51835006) and Jilin Provincial Natural Science Foundation (Grant No. 20230101118JC) .		40	3	3	43	53	ELSEVIER	AMSTERDAM	RADARWEG 29, 1043 NX AMSTERDAM, NETHERLANDS	2211-2855	2211-3282		NANO ENERGY	Nano Energy	SEP	2024	128
141	J	Wityk, P; Kosowska, M; Kwon, J; Iatsunskyi, I; Bechelany, M; Viter, R; Szczerska, M				Wityk, Pawel; Kosowska, Monika; Kwon, Junyoung; Iatsunskyi, Igor; Bechelany, Mikhael; Viter, Roman; Szczerska, Malgorzata			Celebrating biomimicry: bioinspired layers in optical biosensors	OPTICAL AND QUANTUM ELECTRONICS			English	Article						Optics; Fiber-optic sensors; Bioinspired layers; Biosensors; Biommicry		Optical sensors have seamlessly integrated the progress of materials science, giving rise to a novel class of devices. These cutting-edge sensors incorporate bioinspired sensing layers, coatings, and mechanisms, tailor-made for various specialized applications in fields like medicine, industry, and technology. This advancement paves the way for groundbreaking improvements in biosensor technology,…	[Wityk, Pawel] Med Univ Gdansk, Dept Biopharmaceut & Pharmacodynam, Al Gen J Hallera 107, PL-80416 Gdansk, Poland; [Kosowska, Monika] Bydgoszcz Univ Sci & Technol, Fac Telecommun Comp Sci & Elect Engn, Al Prof S Kaliskiego 7, PL-85796 Bydgoszcz, Poland; [Kwon, Junyoung] Max Planck Inst Colloids & Interfaces, Am Muhlenberg 1, D-14476 Potsdam, Germany; [Iatsunskyi, Igor] Adam Mickiewicz Univ, NanoB…	Fahrenheit Universities; Medical University Gdansk; Bydgoszcz University of Science & Technology; Max Planck Society; Adam Mickiewicz University; Universite de Montpellier; Ecole nationale superieure de chimie de Montpellier; Centre National de la Recherche Scientifique (CNRS); CNRS - Institute of Chemistry (INC); University of Latvia; Fahrenheit Universities; Gdansk University of Technology	Wityk, P (corresponding author), Med Univ Gdansk, Dept Biopharmaceut & Pharmacodynam, Al Gen J Hallera 107, PL-80416 Gdansk, Poland.;Kosowska, M (corresponding author), Bydgoszcz Univ Sci & Technol, Fac Telecommun Comp Sci & Elect Engn, Al Prof S Kaliskiego 7, PL-85796 Bydgoszcz, Poland.;Bechelany, M (corresponding author), Univ Montpellier, Inst Europeen Membranes, CNRS, IEM UMR 5635,ENSCM, Pl E…	pawel.wityk@pg.edu.pl; monika.kosowska@pbs.edu.pl; june.kwon@mpikg.mpg.de; igor.iatsunskyi@amu.edu.pl; mikhael.bechelany@umontpellier.fr; roman.viter@lu.lv; malszcze@pg.edu.pl	Kosowska, Monika/HNR-3592-2023; Wityk, Paweł/HJO-9797-2023; Iatsunskyi, Igor/E-5751-2012	Wityk, Pawel/0000-0001-8612-727X; Iatsunskyi, Igor/0000-0001-9420-7376	Ministry of Education and Science, Poland [NdS/551425/2022/2022]; European Cooperation in Science and Technology [CA21159]	Ministry of Education and Science, Poland(Ministry of Science and Higher Education, Poland); European Cooperation in Science and Technology(European Cooperation in Science and Technology (COST))	The research has been supported by the Ministry of Education and Science, Poland within the NdS/551425/2022/2022 grant, as well as the European Cooperation in Science and Technology under the grand CA21159-Understanding interaction light-biological surfaces: possibility for new electronic mate-rials and devices (PhoBioS). Additionally, this study received supplementary support through DS programs…		28	0	0	2	4	SPRINGER	DORDRECHT	VAN GODEWIJCKSTRAAT 30, 3311 GZ DORDRECHT, NETHERLANDS	0306-8919	1572-817X		OPT QUANT ELECTRON	Opt. Quantum Electron.	JUL 8	2024	56	8
142	J	Jiang, T; Yu, F; Zhou, YQ; Li, RM; Zheng, MT; Jiang, YY; Li, ZX; Pan, J; Ouyang, NJ				Jiang, Ting; Yu, Fei; Zhou, Yuqi; Li, Ruomei; Zheng, Mengting; Jiang, Yangyang; Li, Zhenxia; Pan, Jun; Ouyang, Ningjuan			Synergistic effect of ultrasound and reinforced electrical environment by bioinspired periosteum for enhanced osteogenesis via immunomodulation of macrophage polarization through Piezo1	MATERIALS TODAY BIO			English	Article						LIPUS; Piezoelectric periosteum; Electrical environment; Macrophage; Osteogenesis	INTENSITY PULSED ULTRASOUND; MULTIWALLED CARBON NANOTUBES; BONE; CELLS; REGENERATION; COMPOSITE; SCAFFOLD; MICROENVIRONMENT; OSTEOARTHRITIS; PROLIFERATION	The periosteum plays a vital role in repairing bone defects. Researchers have demonstrated the existence of electrical potential in the periosteum and native bone, indicating that electrical signals are essential for functional bone regeneration. However, the clinical use of external electrical treatments has been limited due to their inconvenience and inefficacy. As an alternative, low-intensity…	[Jiang, Ting; Li, Ruomei; Jiang, Yangyang; Li, Zhenxia; Ouyang, Ningjuan] Shanghai Jiao Tong Univ, Sch Med, Shanghai Peoples Hosp 9, Chinese Acad Med Sci,Dept Orthodont,Coll Stomatol,, Shanghai 200011, Peoples R China; [Jiang, Ting; Li, Ruomei; Zheng, Mengting] Shanghai Res Inst Stomatol, Oral Bioengn Lab, Shanghai 200011, Peoples R China; [Jiang, Ting; Li, Ruomei; Zheng, Mengting] Shanghai Res I…	Shanghai Jiao Tong University; Chinese Academy of Medical Sciences - Peking Union Medical College; Sichuan University; Nanyang Technological University	Li, ZX; Ouyang, NJ (corresponding author), Shanghai Jiao Tong Univ, Sch Med, Shanghai Peoples Hosp 9, Chinese Acad Med Sci,Dept Orthodont,Coll Stomatol,, Shanghai 200011, Peoples R China.;Pan, J (corresponding author), Nanyang Technol Univ, Sch Phys & Math Sci, Singapore 637371, Singapore.	lizhenxiairis@163.com; jun.pan@ntu.edu.sg; oynjc0508@163.com	; Jiang, Ting/KFR-0917-2024	ouyang, ningjuan/0000-0002-4493-2462; Jiang, Ting/0000-0002-2276-9174	National Natural Science Foundation of China [82101047]; Fundamental Research program funding of Ninth People's Hospital affiliated with Shanghai Jiao Tong University School of Medicine [JYZZ138, JYZZ085B]; Shanghai Key Laboratory of Translational Medicine on Ear and Nose Diseases [14DZ2260300]; Shanghai's Top Priority Research Center [2022ZZ01017]; CAMS Innovation Fund for Medical Sciences (CIFM…	National Natural Science Foundation of China(National Natural Science Foundation of China (NSFC)); Fundamental Research program funding of Ninth People's Hospital affiliated with Shanghai Jiao Tong University School of Medicine; Shanghai Key Laboratory of Translational Medicine on Ear and Nose Diseases; Shanghai's Top Priority Research Center; CAMS Innovation Fund for Medical Sciences (CIFMS)	This work was supported by the National Natural Science Foundation of China (82101047) , and Fundamental Research program funding of Ninth People's Hospital affiliated with Shanghai Jiao Tong University School of Medicine (JYZZ138, JYZZ085B) . Additional support was received from the Shanghai Key Laboratory of Translational Medicine on Ear and Nose Diseases (14DZ2260300) , Shanghai's Top Priority…		75	6	6	39	46	ELSEVIER	AMSTERDAM	RADARWEG 29, 1043 NX AMSTERDAM, NETHERLANDS	2590-0064			MATER TODAY BIO	Mater. Today Bio	AUG	2024	27
143	J	Möller, M; Speck, T; Speck, O				Moeller, Martin; Speck, Thomas; Speck, Olga			Sustainability assessments inspired by biological concepts	TECHNOLOGY IN SOCIETY			English	Article						Biomimetic promise; BiSA; Liana; Management of technology; Sustainability; TAPAS		Novel technologies and materials systems in the fields of biomimetics, biodesign, and bio-based products hold great promise for sustainable development if contributing to sustainability is a planned goal of the bioinspired product. As part of the methodological foundations for assessments, we analyzed the interface between biomimetics and sustainability research. Using the plant growth form liana…	[Moeller, Martin; Speck, Thomas; Speck, Olga] Univ Freiburg, Cluster Excellence LivMatS FIT, Freiburg Ctr Interact Mat & Bioinspired Technol, D-79110 Freiburg, Germany; [Moeller, Martin] Oeko Inst, Inst Appl Ecol, D-79100 Freiburg, Germany; [Speck, Thomas; Speck, Olga] Univ Freiburg, Plant Biomech Grp, Bot Garden Freiburg, D-79104 Freiburg, Germany	University of Freiburg; University of Freiburg	Möller, M (corresponding author), Univ Freiburg, Cluster Excellence LivMatS FIT, Freiburg Ctr Interact Mat & Bioinspired Technol, D-79110 Freiburg, Germany.	martin.moeller@livmats.uni-freiburg.de; thomas.speck@biologie.uni-freiburg.de; olga.speck@biologie.uni-freiburg.de	Möller, Martin/JMQ-7317-2023	Speck, Thomas/0000-0002-2245-2636; Moller, Martin/0000-0001-6608-1999	Deutsche Forschungsgemeinschaft (DFG, German Research Foundation) [EXC 2193/1 - 390951807]	Deutsche Forschungsgemeinschaft (DFG, German Research Foundation)(German Research Foundation (DFG))	This research was funded by the Deutsche Forschungsgemeinschaft (DFG, German Research Foundation) under Germany's Excellence Strategy - EXC 2193/1 - 390951807 and in the framework of the CRC- Transregio 141.		45	0	0	8	10	ELSEVIER SCI LTD	London	125 London Wall, London, ENGLAND	0160-791X	1879-3274		TECHNOL SOC	Technol. Soc.	SEP	2024	78
144	J	Wang, CY; Lu, R; Cao, X; Mu, YT; Chen, S				Wang, Caiyun; Lu, Ran; Cao, Xu; Mu, Yanting; Chen, Su			Multifunctional and bioinspired titanium surface with multilayer nanofilms for novel dental implant applications	FRONTIERS IN CHEMISTRY			English	Article						titanium implants; nanofilms; bioinspired design; sustained-release carrier; multifunctional surface	GRAPHENE OXIDE; PERI-IMPLANT; SOFT; DELIVERY; MEMBRANES; BINDING; GENE	Introduction: Smart multifunctional surfaces targeting intricate biological events or versatile therapeutic strategies are imminent to achieve long-term transmucosal implant success.Methods: This study used dopamine (DA), graphene oxide (GO), and type IV collagen (COL-IV) to construct multilayer nanofilms (DGCn) based on their universal adhesive and biomimetic properties to design a versatile and…	[Wang, Caiyun; Lu, Ran; Cao, Xu; Mu, Yanting; Chen, Su] Capital Med Univ, Beijing Stomatol Hosp, Lab Biomat & Biomech, Beijing Key Lab Tooth Regenerat & Funct Reconstruc, Beijing, Peoples R China	Capital Medical University	Chen, S (corresponding author), Capital Med Univ, Beijing Stomatol Hosp, Lab Biomat & Biomech, Beijing Key Lab Tooth Regenerat & Funct Reconstruc, Beijing, Peoples R China.	chensu@mail.ccmu.edu.cn	lu, ran/HHC-8613-2022		Beijing Stomatological Hospital, Capital Medical University Young Scientist Program [YSP202108]; Beijing Hospitals Authority's Ascent Plan [DFL20221301]	Beijing Stomatological Hospital, Capital Medical University Young Scientist Program; Beijing Hospitals Authority's Ascent Plan	The author(s) declare that financial support was received for the research, authorship, and/or publication of this article. This work was supported by Beijing Stomatological Hospital, Capital Medical University Young Scientist Program [NO. YSP202108] and Beijing Hospitals Authority's Ascent Plan [NO. DFL20221301].		62	0	0	6	8	FRONTIERS MEDIA SA	LAUSANNE	AVENUE DU TRIBUNAL FEDERAL 34, LAUSANNE, CH-1015, SWITZERLAND	2296-2646			FRONT CHEM	Front. Chem.	JUL 5	2024	12
145	J	Ahuja, R; Shivhare, V; Konar, AD				Ahuja, Rishabh; Shivhare, Vaibhav; Konar, Anita Dutt			Recent Advances in Smart Self-Assembled Bioinspired Hydrogels: A Bridging Weapon for Emerging Health Care Applications from Bench to Bedside	MACROMOLECULAR RAPID COMMUNICATIONS			English	Review						anti-inflammatory and wound healing; drug delivery and antibacterial property; in vivo applications; lipid peroxidation assay; mechanoresponsive hydrogelators; noncovalent interactions	PEPTIDE-BASED HYDROGELS; SUPRAMOLECULAR HYDROGELS; DRUG-DELIVERY; ANTIBACTERIAL HYDROGELS; BIPHENYL-TRIPEPTIDE; SUSTAINED-RELEASE; POLYMER HYDROGELS; RATIONAL DESIGN; WATER GELATION; CELL-DIVISION	Stimuli-responsive low molecular weight hydrogel interventions for Biomedical challenges are a rapidly evolving paradigm in the bottom-up approach recently. Peptide-based self-assembled nano biomaterials present safer alternatives to their non-degradable counterparts as demanded for today's most urged clinical needs.Although a plethora of work has already been accomplished, programming hydrogelat…	[Ahuja, Rishabh; Shivhare, Vaibhav; Konar, Anita Dutt] Rajiv Gandhi Technol Univ, Dept Appl Chem, Bhopal 462033, Madhya Pradesh, India; [Konar, Anita Dutt] Rajiv Gandhi Technol Univ, Sch Pharmaceut Sci, Bhopal 462033, Madhya Pradesh, India; [Konar, Anita Dutt] Univ Grants Commiss, New Delhi 110002, India	Rajiv Gandhi Technological University; Rajiv Gandhi Technological University	Konar, AD (corresponding author), Rajiv Gandhi Technol Univ, Dept Appl Chem, Bhopal 462033, Madhya Pradesh, India.;Konar, AD (corresponding author), Rajiv Gandhi Technol Univ, Sch Pharmaceut Sci, Bhopal 462033, Madhya Pradesh, India.;Konar, AD (corresponding author), Univ Grants Commiss, New Delhi 110002, India.	anitaduttkonar@rgpv.ac.in	Konar, Anita/AAF-5270-2019; Shivhare, Vaibhav/GLU-5381-2022	Ahuja, Rishabh/0000-0003-3398-9487; DuttKonar, Anita/0000-0002-4512-0271; shivhare, vaibhav/0000-0002-4002-7369	RGPV; UGC New Delhi [F.4-(55)/2014(BSR)/FRP]; [SPG/2022/002214]	RGPV; UGC New Delhi(University Grants Commission, India);	R.A. and V.S. thank RGPV for providing doctoral fellowship. A.D.K. acknowledges UGC (F.4-(55)/2014(BSR)/FRP), New Delhi, and SPG/2022/002214 for financial support. The author would like to thank all the contributors of the papers covered in this review for their enormous hard work, which made the conception of this review possible.		200	3	3	8	9	WILEY-V C H VERLAG GMBH	WEINHEIM	POSTFACH 101161, 69451 WEINHEIM, GERMANY	1022-1336	1521-3927		MACROMOL RAPID COMM	Macromol. Rapid Commun.	SEP	2024	45	17
146	J	Mirhakimi, AS; Dubey, D; Elbestawi, MA				Mirhakimi, Anooshe sadat; Dubey, Devashish; Elbestawi, Mohamed A.			Laser powder bed fusion of bio-inspired metamaterials for energy absorption applications: A review	JOURNAL OF MATERIALS RESEARCH AND TECHNOLOGY-JMR&T			English	Review						Additive manufacturing; Bio-inspired metamaterial; Energy absorption; LPBF; Crashworthiness design; Characterization	THIN-WALLED TUBES; LATTICE STRUCTURES; MULTIOBJECTIVE OPTIMIZATION; FINITE-ELEMENT; CRASHWORTHINESS ANALYSIS; TOPOLOGY OPTIMIZATION; MECHANICAL-PROPERTIES; COMPRESSION BEHAVIOR; NUMERICAL-SIMULATION; AXIAL-COMPRESSION	A significant amount of research has been done in the last few decades to reduce the risk of injury for occupants and the structures that are subjected to impact loading. Metamaterials have been proven to be useful in energyabsorbing structures to improve a structure 's crashworthiness performance by reducing the negative impacts during collision. The metal additive manufacturing industry, especi…	[Mirhakimi, Anooshe sadat; Dubey, Devashish; Elbestawi, Mohamed A.] McMaster Univ, Dept Mech Engn, Hamilton, ON L8S 4L7, Canada	McMaster University	Mirhakimi, AS; Elbestawi, MA (corresponding author), McMaster Univ, Dept Mech Engn, Hamilton, ON L8S 4L7, Canada.	mirhakia@mcmaster.ca; elbestaw@mcmaster.ca		Dubey, Devashish/0009-0002-6027-5519					264	3	3	59	67	ELSEVIER	AMSTERDAM	RADARWEG 29, 1043 NX AMSTERDAM, NETHERLANDS	2238-7854	2214-0697		J MATER RES TECHNOL	J. Mater. Res. Technol-JMRT	JUL-AUG	2024	31
147	J	Yang, B; Mu, AL; Wang, JH; Wang, YP; Wang, WY				Yang, Bin; Mu, Anle; Wang, Jiahui; Wang, Yupeng; Wang, Wuyang			Bioinspired flow Fields: A numerical investigation into Nature-Mimicking designs for boosting vanadium redox flow batteries	CHEMICAL ENGINEERING SCIENCE			English	Article						Vanadium redox flow battery; Flow field design; Bionic flow field structure; Pressure drop; Pump-based voltage efficiency	PERFORMANCE; MODEL	Efficient flow field structures are crucial for improving the performance of all-vanadium redox flow batteries (VRFBs). Considering the large pressure drop and pump losses in traditional serpentine flow fields (SFF), this paper proposes a novel biomimetic flow field structure (BFF) for VRFB. A three-dimensional multiphysics model comparing SFF and BFF designs for VRFB is developed, the assessment…	[Yang, Bin; Mu, Anle; Wang, Jiahui; Wang, Yupeng; Wang, Wuyang] Xian Univ Technol, Sch Mech & Precis Instrument Engn, Xian 710048, Peoples R China	Xi'an University of Technology	Mu, AL (corresponding author), Xian Univ Technol, Sch Mech & Precis Instrument Engn, Xian 710048, Peoples R China.	muanle@xaut.edu.cn	Wang, Wuyang/LTF-2288-2024	Wang, Wuyang/0009-0000-9198-1438	Youshuo Seed Fund [252082303]	Youshuo Seed Fund	The authors thank the Youshuo Seed Fund (No.252082303) for providing financial support for this work. We would like to thank the School of Mechanical and Precision Instrument Engineering of Xi'an University of Technology for providing the resources and facilities to carry out this research.		33	1	1	12	17	PERGAMON-ELSEVIER SCIENCE LTD	OXFORD	THE BOULEVARD, LANGFORD LANE, KIDLINGTON, OXFORD OX5 1GB, ENGLAND	0009-2509	1873-4405		CHEM ENG SCI	Chem. Eng. Sci.	OCT 5	2024	298
148	J	Barbinta-Patrascu, ME; Bita, B; Negut, I				Barbinta-Patrascu, Marcela-Elisabeta; Bita, Bogdan; Negut, Irina			From Nature to Technology: Exploring the Potential of Plant-Based Materials and Modified Plants in Biomimetics, Bionics, and Green Innovations	BIOMIMETICS			English	Review						biomimetics; bioinspiration; (nano)bionics; green design; phytosynthesis of metal/metal oxide nanoparticles; biomaterials; wastewater treatment; bionic plants; botanical robots	SENSITIZED SOLAR-CELLS; MUSA-ACUMINATA-BRACTS; PHOTOVOLTAIC PERFORMANCE; EXTRACELLULAR-MATRIX; WASTE-WATER; IN-VITRO; DYE; NANOPARTICLES; EFFICIENCY; CHLOROPHYLL	This review explores the extensive applications of plants in areas of biomimetics and bioinspiration, highlighting their role in developing sustainable solutions across various fields such as medicine, materials science, and environmental technology. Plants not only serve essential ecological functions but also provide a rich source of inspiration for innovations in green nanotechnology, biomedic…	[Barbinta-Patrascu, Marcela-Elisabeta; Bita, Bogdan] Univ Bucharest, Fac Phys, Dept Elect Solid State & Biophys, Magurele 077125, Romania; [Bita, Bogdan; Negut, Irina] Natl Inst Lasers Plasma & Radiat Phys, Magurele 077125, Romania	University of Bucharest; National Institute for Laser, Plasma & Radiation Physics - Romania	Bita, B (corresponding author), Univ Bucharest, Fac Phys, Dept Elect Solid State & Biophys, Magurele 077125, Romania.;Bita, B; Negut, I (corresponding author), Natl Inst Lasers Plasma & Radiat Phys, Magurele 077125, Romania.	marcela.barbinta@unibuc.ro; bogdan.bita@fizica.unibuc.ro; negut.irina@inflpr.ro	BITA, Bogdan/I-5448-2016; Barbinta-Patrascu, Marcela-Elisabeta/B-2582-2013; Negut, Irina/E-3279-2017	Barbinta-Patrascu, Marcela-Elisabeta/0000-0001-7219-6514; Bogdan Ionut, Bita/0000-0002-4102-635X; Negut, Irina/0000-0003-4038-7548	Ministry of Research, Innovation and Digitization, CNCS/CCCDI-UEFISCDI within PNCDI IV [59/2024]; Romanian Ministry of Education and Research, under the Romanian National Nucleu Program LAPLAS VII [30N/2023]; Ministry of Research, Innovation and Digitization, CNCS-UEFISCDI within PNCDI III [PN-III-P2-2.1-PED-2021-3178]	Ministry of Research, Innovation and Digitization, CNCS/CCCDI-UEFISCDI within PNCDI IV; Romanian Ministry of Education and Research, under the Romanian National Nucleu Program LAPLAS VII; Ministry of Research, Innovation and Digitization, CNCS-UEFISCDI within PNCDI III	This work was supported by a grant of the Ministry of Research, Innovation and Digitization, CNCS/CCCDI-UEFISCDI, project number COFUND-WATER4ALL-WATER Green Treat-1, No. 59/2024, within PNCDI IV. This work was also supported by the Romanian Ministry of Education and Research, under the Romanian National Nucleu Program LAPLAS VII-contract no. 30N/2023. I.N. and B.B. acknowledge the support of a g…		360	5	5	35	35	MDPI	BASEL	ST ALBAN-ANLAGE 66, CH-4052 BASEL, SWITZERLAND		2313-7673		BIOMIMETICS-BASEL	Biomimetics	JUL	2024	9	7
149	J	Gürsu, H				Guersu, Hakan			An Affordable System Solution for Enhancing Tree Survival in Dry Environments	SUSTAINABILITY			English	Article						biomimetic eco-solution; water harvesting; arid areas; water conservation; drip irrigation	SUPERHYDROPHOBIC SURFACES; SOIL-MOISTURE; WATER; LOTUS; BIOMIMETICS; CHALLENGES; MORPHOLOGY; INSIGHTS; FUTURE; GROWTH	Water scarcity inhibits plant growth, especially in arid regions. Traditional irrigation methods often lack efficiency and sustainability. This study investigates AquaTrap, a biomimetic design, as a potential solution. The study highlights AquaTrap's advantages by analyzing its design and previous research on bioinspired water harvesting. It highlights its ability to increase water efficiency and…	[Guersu, Hakan] Middle East Tech Univ, Fac Architecture, Dept Ind Design, TR-06800 Ankara, Turkiye	Middle East Technical University	Gürsu, H (corresponding author), Middle East Tech Univ, Fac Architecture, Dept Ind Design, TR-06800 Ankara, Turkiye.	info@hakangursu.com	Gürsu, Hakan/AAG-5938-2019						90	0	0	5	5	MDPI	BASEL	ST ALBAN-ANLAGE 66, CH-4052 BASEL, SWITZERLAND		2071-1050		SUSTAINABILITY-BASEL	Sustainability	JUL	2024	16	14
150	J	Heitz, J; Buchberger, G; Baumgartner, W; Meyer, M; Weissbach, M; Joel, AC; Brajnicov, S; Palla-Papavlu, A; Dinescu, M				Heitz, Johannes; Buchberger, Gerda; Baumgartner, Werner; Meyer, Marco; Weissbach, Margret; Joel, Anna-Christin; Brajnicov, Simona; Palla-Papavlu, Alexandra; Dinescu, Maria			Change of Adhesion Properties of Bioinspired Laser-Induced Periodic Nanostructures towards Cribellate Spider Nanofiber Threads by Means of Thin Coatings	COATINGS			English	Article						functional coatings; matrix-assisted pulsed laser evaporation; biomimetics; nanofibers; cribellate spiders; van der Waals forces; antiadhesive properties; laser processing; laser-induced nanostructures; adhesion measurements	ELECTROSPUN NANOFIBERS; POLYMER; FTIR	We investigated the effect of additional continuous functional coatings, which changed the hydrophilic-hydrophobic properties of the surface without heavily influencing the surface topography at the nanoscale, on the antiadhesive properties of bioinspired laser-induced periodic nanostructures. These nanostructures mimic the antiadhesive structures on the silk-combing area on the legs of cribellat…	[Heitz, Johannes; Buchberger, Gerda; Baumgartner, Werner] Johannes Kepler Univ Linz, Inst Appl Phys & Biomed Mechatron, Altenberger Str 69, A-4070 Linz, Austria; [Meyer, Marco; Weissbach, Margret; Joel, Anna-Christin] Rhein Westfal TH Aachen, Inst Biol II, Worringerweg 3, D-52074 Aachen, Germany; [Brajnicov, Simona; Palla-Papavlu, Alexandra; Dinescu, Maria] Natl Inst Laser Plasma & Radiat Phys, R…	Johannes Kepler University Linz; RWTH Aachen University; National Institute for Laser, Plasma & Radiation Physics - Romania	Heitz, J (corresponding author), Johannes Kepler Univ Linz, Inst Appl Phys & Biomed Mechatron, Altenberger Str 69, A-4070 Linz, Austria.	johannes.heitz@jku.at; gerda.buchberger@jku.at; werner.baumgartner@jku.at; meyer@bio2.rwth-aachen.de; m.weissbach@bio2.rwth-aachen.de; joel@bio2.rwth-aachen.de; brajnicov.simona@inflpr.ro; alexandra.papavlu@inflpr.ro; maria.dinescu@inflpr.ro	Brajnicov, Simona/AAS-8708-2021; Heitz, Johannes/O-8637-2015; Buchberger, Gerda/E-9492-2010; Baumgartner, Werner/C-5013-2012; Brajnicov, Simona/I-6348-2016	Baumgartner, Werner/0000-0002-3160-2050; Heitz, Johannes/0000-0002-5608-5133; Palla-Papavlu, Alexandra/0000-0002-7995-8726; Meyer, Marco/0000-0002-7527-7165; Brajnicov, Simona/0000-0003-1106-8425	European Union [862016]; Linz Center of Mechatronics (LCM); Austrian Science Fund (FWF); German Research Foundation (DFG) [JO 1464/2-1]	European Union(European Union (EU)); Linz Center of Mechatronics (LCM); Austrian Science Fund (FWF)(Austrian Science Fund (FWF)); German Research Foundation (DFG)(German Research Foundation (DFG))	This study was funded by the European Union's Horizon 2020 research and innovation program under the FET Open grant agreement No. 862016 (BioCombs4Nanofibers, http://biocombs4nanofibers.eu) and by the Linz Center of Mechatronics (LCM) in the frame of a strategic project. Furthermore, part of the research was funded by the Austrian Science Fund (FWF) [10.55776/T1270] during the project Functional …		46	0	0	8	8	MDPI	BASEL	ST ALBAN-ANLAGE 66, CH-4052 BASEL, SWITZERLAND		2079-6412		COATINGS	Coatings	JUL	2024	14	7
151	J	Kladovasilakis, N; Pemas, S; Pechlivani, EM				Kladovasilakis, Nikolaos; Pemas, Sotirios; Pechlivani, Eleftheria Maria			Computer-Aided Design of 3D-Printed Clay-Based Composite Mortars Reinforced with Bioinspired Lattice Structures	BIOMIMETICS			English	Article						conceptual design; biomimicry; lattice structures; 3D printed clay-based composite; computation mechanics; non-cementitious materials	MIX DESIGN; CONCRETE; CHALLENGES; INDUSTRY	Towards a sustainable future in construction, worldwide efforts aim to reduce cement use as a binder core material in concrete, addressing production costs, environmental concerns, and circular economy criteria. In the last decade, numerous studies have explored cement substitutes (e.g., fly ash, silica fume, clay-based materials, etc.) and methods to mimic the mechanical performance of cement by…	[Kladovasilakis, Nikolaos; Pemas, Sotirios; Pechlivani, Eleftheria Maria] Ctr Res & Technol Hellas, Informat Technol Inst, 6th Km Charilaou,Thermi Rd, Thessaloniki 57001, Greece	Centre for Research & Technology Hellas	Kladovasilakis, N (corresponding author), Ctr Res & Technol Hellas, Informat Technol Inst, 6th Km Charilaou,Thermi Rd, Thessaloniki 57001, Greece.	nikoklad@iti.gr; sopemas@iti.gr; riapechl@iti.gr		Pemas, Sotirios/0009-0000-4416-0813; Kladovasilakis, Nikolaos/0000-0002-6594-8770			The authors would like to thank the technical staff of Laboratory of Building Materials, School of Civil Engineering, Aristotle University of Thessaloniki, Greece, for providing the results from the mechanical testing of the 3D-printed specimens.		50	3	3	3	4	MDPI	BASEL	ST ALBAN-ANLAGE 66, CH-4052 BASEL, SWITZERLAND		2313-7673		BIOMIMETICS-BASEL	Biomimetics	JUL	2024	9	7
152	J	Speck, O; Speck, T; Baur, S; Herdy, M				Speck, Olga; Speck, Thomas; Baur, Sabine; Herdy, Michael			The Basics of Evolution Strategies: The Implementation of the Biomimetic Optimization Method in Educational Modules	BIOMIMETICS			English	Article						biological evolution; biomimetic optimization; brachistochrone curve; fitness; mutation; recombination; selection		With a focus on education and teaching, we provide general background information on bioinspired optimization methods by comparing the concept of optimization and the search for an optimum in engineering and biology. We introduce both the principles of Darwinian evolution and the basic evolutionary optimization procedure of evolution strategies. We provide three educational modules in work sheets…	[Speck, Olga; Speck, Thomas] Univ Freiburg, Freiburg Ctr Interact Mat & Bioinspired Technol, Cluster Excellence livMatS FIT, Goerges Kohler Allee 105, D-79110 Freiburg, Germany; [Speck, Olga; Speck, Thomas; Baur, Sabine] Univ Freiburg, Plant Biomech Grp, Bot Garden Freiburg, Schanzle Str 1, D-79104 Freiburg, Germany; [Herdy, Michael] Ingenieurburo Herdy IBH, Kaiserdamm 24, D-14057 Berlin, Germany	University of Freiburg; University of Freiburg	Speck, O (corresponding author), Univ Freiburg, Freiburg Ctr Interact Mat & Bioinspired Technol, Cluster Excellence livMatS FIT, Goerges Kohler Allee 105, D-79110 Freiburg, Germany.;Speck, O (corresponding author), Univ Freiburg, Plant Biomech Grp, Bot Garden Freiburg, Schanzle Str 1, D-79104 Freiburg, Germany.	olga.speck@biologie.uni-freiburg.de; thomas.speck@biologie.uni-freiburg.de		Speck, Thomas/0000-0002-2245-2636	Deutsche Forschungsgemeinschaft (DFG, German Research Foundation) under Germany's Excellence Strategy [EXC 2193/1-390951807]	Deutsche Forschungsgemeinschaft (DFG, German Research Foundation) under Germany's Excellence Strategy(German Research Foundation (DFG))	This research was funded by the Deutsche Forschungsgemeinschaft (DFG, German Research Foundation) under Germany's Excellence Strategy-EXC 2193/1-390951807.		57	0	0	1	1	MDPI	BASEL	ST ALBAN-ANLAGE 66, CH-4052 BASEL, SWITZERLAND		2313-7673		BIOMIMETICS-BASEL	Biomimetics	JUL	2024	9	7
153	J	Strukov, G; Strukova, G; Leonard, M; Kuklja, MM				Strukov, Gennady; Strukova, Galina; Leonard, Matthew; Kuklja, Maija M.			Biomimetic In Situ Self-Assembly of Metal Nanoparticles into Hierarchical 3D Mesostructures: Synthesis, Analysis, and Prospects	CRYSTAL GROWTH & DESIGN			English	Editorial Material							GOLD NANOFLOWERS; ENERGY-STORAGE; PULSE; GROWTH; ELECTRODEPOSITION; NANOMATERIALS; SPECTROSCOPY; DEPOSITION; NANOSCALE; NANOWIRES	Studies of the properties of nano-, micro-, and macrostructures of natural materials such as wood, bone, seashells, and spider webs stimulated the development of a new field of materials science called biomimetics and bioinspired materials. The subject of research is the processes of self-assembly of particles, leading to a hierarchical multiscale structure of the material and the search for answ…	[Strukov, Gennady; Strukova, Galina; Leonard, Matthew; Kuklja, Maija M.] Univ Maryland, College Pk, MD 20742 USA	University System of Maryland; University of Maryland College Park	Strukov, G; Kuklja, MM (corresponding author), Univ Maryland, College Pk, MD 20742 USA.	gena.strukov@gmail.com; mkukla@nsf.gov		Leonard, Matthew/0000-0001-7672-8418					106	0	0	3	3	AMER CHEMICAL SOC	WASHINGTON	1155 16TH ST, NW, WASHINGTON, DC 20036 USA	1528-7483	1528-7505		CRYST GROWTH DES	Cryst. Growth Des.	JUL 1	2024	24	14
154	J	Shi, JP; Lin, KR; Liu, YY; Niu, SY; Zhang, Y; Yang, WK; Huang, LL; Li, JG; Chen, LH				Shi, Jianping; Lin, Kairui; Liu, Yuanyuan; Niu, Shengyue; Zhang, Yu; Yang, Weikai; Huang, Liulian; Li, Jianguo; Chen, Lihui			Biomimetic cellulose membrane enables high-performance salinity gradient energy conversion: Coupling surface charge and nanopore structure	CHEMICAL ENGINEERING JOURNAL			English	Article						Bio-inspired; Surface charge; Nanopore structure; Salinity gradient energy; Cellulose	ION-TRANSPORT; NANOCRYSTALS; POLYMER	Surface charge and nanoscale porous structure of ion-selective membranes have been considered prominent in affecting conversion capability of salinity gradient energy-to-power, while the synergistic contribution of them is conventionally overlooked, thus limiting their further development toward high-performance harvesting of salinity gradient energy. Herein, bioinspired by organisms achieving ef…	[Shi, Jianping; Lin, Kairui; Liu, Yuanyuan; Niu, Shengyue; Zhang, Yu; Yang, Weikai; Huang, Liulian; Li, Jianguo; Chen, Lihui] Fujian Agr & Forestry Univ, Coll Mat Engn, Natl Forestry & Grassland Adm, Key Lab Plant Fiber Funct Mat, Fuzhou 350002, Peoples R China	Fujian Agriculture & Forestry University	Li, JG; Chen, LH (corresponding author), Fujian Agr & Forestry Univ, Coll Mat Engn, Natl Forestry & Grassland Adm, Key Lab Plant Fiber Funct Mat, Fuzhou 350002, Peoples R China.	jianguolicn@fafu.edu.cn; lihuichen@fafu.edu.cn	jp, shi/ITV-0717-2023; Chen, Lihui/ABP-5066-2022; LI, JIANGUO/ADZ-3303-2022	LI, JIANGUO/0000-0002-1147-4864	National Key R & D Pro- gram of China [2023YFD2201904]; National Natural Science Foundation of China [32371978, 32271976]; Scientific and tech- nological innovation funding of Fujian Agriculture and Forestry Uni- versity [KFB23145]; FAFU Training Programs of Innovation and Entrepreneurship for Undergraduates [X202310389006]	National Key R & D Pro- gram of China; National Natural Science Foundation of China(National Natural Science Foundation of China (NSFC)); Scientific and tech- nological innovation funding of Fujian Agriculture and Forestry Uni- versity; FAFU Training Programs of Innovation and Entrepreneurship for Undergraduates	This work was financially supported by the National Key R & D Pro- gram of China (2023YFD2201904) , the National Natural Science Foundation of China (32371978 and 32271976) , Scientific and tech- nological innovation funding of Fujian Agriculture and Forestry Uni- versity (Grant No. KFB23145) , FAFU Training Programs of Innovation and Entrepreneurship for Undergraduates (X202310389006) .		53	0	0	16	18	ELSEVIER SCIENCE SA	LAUSANNE	PO BOX 564, 1001 LAUSANNE, SWITZERLAND	1385-8947	1873-3212		CHEM ENG J	Chem. Eng. J.	SEP 1	2024	495
155	J	Lv, ZY; Zhu, SR; Wang, Y; Ren, YY; Luo, MT; Wang, HN; Zhang, GH; Zhai, YB; Zhao, SL; Zhou, Y; Jiang, MH; Leng, YB; Han, ST				Lv, Ziyu; Zhu, Shirui; Wang, Yan; Ren, Yanyun; Luo, Mingtao; Wang, Hanning; Zhang, Guohua; Zhai, Yongbiao; Zhao, Shilong; Zhou, Ye; Jiang, Minghao; Leng, Yan-Bing; Han, Su-Ting			Development of Bio-Voltage Operated Humidity-Sensory Neurons Comprising Self-Assembled Peptide Memristors	ADVANCED MATERIALS			English	Article						artificial neuron; humidity-dependent modulation; neuromorphic perception; peptide memristor; self-assembled nanowire	TRANSISTOR; RECOGNITION; NETWORK; SYNAPSE; DEVICE; MEMORY; ARRAY	Biomimetic humidity sensors offer a low-power approach for respiratory monitoring in early lung-disease diagnosis. However, balancing miniaturization and energy efficiency remains challenging. This study addresses this issue by introducing a bioinspired humidity-sensing neuron comprising a self-assembled peptide nanowire (NW) memristor with unique proton-coupled ion transport. The proposed neuron…	[Lv, Ziyu; Luo, Mingtao; Wang, Hanning; Zhang, Guohua; Zhai, Yongbiao; Jiang, Minghao] Shenzhen Univ, Coll Elect & Informat Engn, Shenzhen 518060, Peoples R China; [Zhu, Shirui; Leng, Yan-Bing] Shenzhen Univ, Inst Microscale Optoelect, Shenzhen 518060, Peoples R China; [Wang, Yan] Hefei Univ Technol, Sch Microelect, Hefei 230009, Peoples R China; [Ren, Yanyun] Chinese Acad Sci, Shanghai Inst Micr…	Shenzhen University; Shenzhen University; Hefei University of Technology; Chinese Academy of Sciences; Shanghai Institute of Microsystem & Information Technology, CAS; Foshan University; Shenzhen University; Hong Kong Polytechnic University	Han, ST (corresponding author), Hong Kong Polytech Univ, Dept Appl Biol & Chem Technol, Kowloon, Hong Kong 999077, Peoples R China.	suting.han@polyu.edu.hk	Lv, Ziyu/AAR-9630-2021; Zhang, Guohua/AAC-1817-2019; Ren, Yanyun/JSL-2900-2023; Han, Su-Ting/AAP-2396-2021	Lv, Ziyu/0000-0002-7062-3647	NSFC Program [62122055, 62104154, 62074104, 61974093, 62304137, 52373248]; Guangdong Provincial Department of Science and Technology [2021A1515012569, 2024A1515010006, 2024A1515011718]; Science and Technology Innovation Commission of Shenzhen [JCYJ20230808105900001, JCYJ20210324095207020, RCYX20200714114524157, JCYJ20220818100206013, JCYJ20220531102214032, 20231123155543001, 20200804172625001]	NSFC Program(National Natural Science Foundation of China (NSFC)); Guangdong Provincial Department of Science and Technology; Science and Technology Innovation Commission of Shenzhen	Z.L. and S.Z. contributed equally to this work. This research was supported by the NSFC Program (Grant nos. 62122055, 62104154, 62074104, 61974093, 62304137, and 52373248); by the Guangdong Provincial Department of Science and Technology (Grant nos. 2021A1515012569, 2024A1515010006, and 2024A1515011718); by the Science and Technology Innovation Commission of Shenzhen (Grant nos. JCYJ2023080810590…		62	3	4	72	86	WILEY-V C H VERLAG GMBH	WEINHEIM	POSTFACH 101161, 69451 WEINHEIM, GERMANY	0935-9648	1521-4095		ADV MATER	Adv. Mater.	AUG	2024	36	33
156	J	Mori, M; Sugai, H; Sato, K; Okada, A; Matsuo, T; Kinbara, K				Mori, Miki; Sugai, Hiroka; Sato, Kohei; Okada, Asuki; Matsuo, Takashi; Kinbara, Kazushi			A bioinspired bifunctional catalyst: an amphiphilic organometallic catalyst for ring-closing metathesis forming liquid droplets in aqueous media	CHEMICAL COMMUNICATIONS			English	Article							OLEFIN-METATHESIS; ORGANIC-SYNTHESIS; ROOM-TEMPERATURE; PHASE-SEPARATION; WATER; EFFICIENT; GENERATION; CHEMISTRY; COMPLEX; RU	Inspired by phase-separated biopolymers with enzymatic activity, we developed an amphiphilic catalyst consisting of alternating hydrophilic oligo(ethylene glycol) and hydrophobic aromatic units bearing a Hoveyda-Grubbs catalyst center (MAHGII). MAHGII served as both a droplet-forming scaffold and a catalyst for ring-closing metathesis reactions, providing a new biomimetic system that promotes org…	[Mori, Miki; Sato, Kohei; Kinbara, Kazushi] Tokyo Inst Technol, Sch Life Sci & Technol, 4259 Nagatsuta Cho,Midori Ku, Yokohama 2268501, Japan; [Sugai, Hiroka; Kinbara, Kazushi] Tokyo Inst Technol, Inst Innovat Res, Res Ctr Autonomous Syst Mat ASMat, 4259 Nagatsuta Cho,Midori Ku, Yokohama 2268501, Japan; [Okada, Asuki; Matsuo, Takashi] Nara Inst Sci & Technol, Div Mat Sci, 8916-5 Takayama Cho, Iko…	Institute of Science Tokyo; Tokyo Institute of Technology; Institute of Science Tokyo; Tokyo Institute of Technology; Nara Institute of Science & Technology; Kwansei Gakuin University	Kinbara, K (corresponding author), Tokyo Inst Technol, Sch Life Sci & Technol, 4259 Nagatsuta Cho,Midori Ku, Yokohama 2268501, Japan.;Kinbara, K (corresponding author), Tokyo Inst Technol, Inst Innovat Res, Res Ctr Autonomous Syst Mat ASMat, 4259 Nagatsuta Cho,Midori Ku, Yokohama 2268501, Japan.	kinbara.k.aa@m.titech.ac.jp	Sugai, Hiroka/AAP-9590-2020; Matsuo, Takashi/C-8547-2011; Kinbara, Kazushi/E-6347-2017; Sato, Kohei/V-8820-2018	Matsuo, Takashi/0000-0002-5646-6251; Kinbara, Kazushi/0000-0002-5945-9612; Sato, Kohei/0000-0002-8948-8537; Sugai, Hiroka/0000-0002-5957-0011	MEXT/JSPS [JP18H05418, JP18H05419, JP23H05418, JP23K17363, JP23H02080, JP23K17973, JP23H04408]; JSPS [JP22J14625]; JSTSPRING [JPMJSP2106]; Nest Grant incube award	MEXT/JSPS(Ministry of Education, Culture, Sports, Science and Technology, Japan (MEXT)Japan Society for the Promotion of Science); JSPS(Ministry of Education, Culture, Sports, Science and Technology, Japan (MEXT)Japan Society for the Promotion of Science); JSTSPRING; Nest Grant incube award	The authors thank Suzukakedai Materials Analysis Division, Open Facility, Tokyo Institute of Technology for ESI-TOF-MS spectrometry and NMR spectroscopy, Prof. M. Takinoue, TokyoInstitute of Technology, for CLSM, and Rei Hamaguchi for experimental support. This work was supported by a MEXT/JSPS Grant-in-Aid for Scientific Research on Innovative Areas ''Molecular Engine'' (JP18H05418, JP18H05419, …		51	0	0	3	3	ROYAL SOC CHEMISTRY	CAMBRIDGE	THOMAS GRAHAM HOUSE, SCIENCE PARK, MILTON RD, CAMBRIDGE CB4 0WF, CAMBS, ENGLAND	1359-7345	1364-548X		CHEM COMMUN	Chem. Commun.	JUL 30	2024	60	62
157	J	Balila, A; Vahdati, M				Balila, Amal; Vahdati, Maria			Biomimicry in construction: Glycoprotein-stabilised adobe bricks for enhanced compressive strength inspired by termites mounds	CONSTRUCTION AND BUILDING MATERIALS			English	Article						Adobe bricks; Bio-based materials; Biomimicry; Bovine serum albumin; Clay minerals; Compressive strength; Glycoproteins; Sustainable construction; Termites' mounds; Waste management	BOVINE SERUM-ALBUMIN; MACROTERMES-SUBHYALINUS; CLAY-MINERALS; ADSORPTION; SOIL; MONTMORILLONITE; PROTEINS; TOPOSEQUENCE; KAOLINITE; SURFACES	Earth is a green building material with very low embodied energy and almost zero greenhouse gas emissions. However, it lacks strength and durability when used without stabilisation. By incorporating responsibly sourced stabilisers, it is possible to enhance the strength of this material. In this study, adobe bricks stabilised using bioinspired stabilisers were investigated. This research was insp…	[Balila, Amal; Vahdati, Maria] Univ Reading, Sch Construction Management & Engn, Reading, England; [Balila, Amal] Samer Engn Consultancy Grp, Muscat, Oman	University of Reading	Balila, A (corresponding author), Univ Reading, Sch Construction Management & Engn, Reading, England.	amal2balila@hotmail.com		Balila, Amal Mohammed Hassan/0000-0003-0619-1509	Faculty of Architecture at the University of Khartoum; School of Construction Management and Engineering at the University of Reading	Faculty of Architecture at the University of Khartoum; School of Construction Management and Engineering at the University of Reading	This work was supported by the Faculty of Architecture at the University of Khartoum and the School of Construction Management and Engineering at the University of Reading.		135	1	1	4	4	ELSEVIER SCI LTD	London	125 London Wall, London, ENGLAND	0950-0618	1879-0526		CONSTR BUILD MATER	Constr. Build. Mater.	AUG 9	2024	438
158	J	Ji, T; Shi, HY; Yang, XY; Li, H; Kaplan, DL; Yeo, JJ; Huang, WW				Ji, Ting; Shi, Haoyuan; Yang, Xinyi; Li, Hu; Kaplan, David L.; Yeo, Jingjie; Huang, Wenwen			Bioinspired Genetic and Chemical Engineering of Protein Hydrogels for Programable Multi-Responsive Actuation	ADVANCED HEALTHCARE MATERIALS			English	Article						diazonium coupling chemistry; programable actuation; silk-elastin-like proteins; stimuli-responsive hydrogels; tunable mechanics	DESIGN; ROBOTS	Protein hydrogels with tailored stimuli-responsive features and tunable stiffness have garnered considerable attention due to the growing demand for biomedical soft robotics. However, integrating multiple responsive features toward intelligent yet biocompatible actuators remains challenging. Here, a facile approach that synergistically combines genetic and chemical engineering for the design of p…	[Ji, Ting; Yang, Xinyi; Li, Hu; Huang, Wenwen] Zhejiang Univ, Zhejiang Univ Univ Edinburgh Inst, Zhejiang Univ Sch Med, Hangzhou 310058, Peoples R China; [Shi, Haoyuan; Yeo, Jingjie] Cornell Univ, J2 Lab Engn Living Mat, Sibley Sch Mech & Aerosp Engn, Ithaca, NY 14853 USA; [Kaplan, David L.] Tufts Univ, Dept Biomed Engn, Medford, MA 02155 USA; [Huang, Wenwen] Zhejiang Univ, Sch Med, Affiliated Ho…	Zhejiang University; Cornell University; Tufts University; Zhejiang University; Zhejiang University	Huang, WW (corresponding author), Zhejiang Univ, Zhejiang Univ Univ Edinburgh Inst, Zhejiang Univ Sch Med, Hangzhou 310058, Peoples R China.;Huang, WW (corresponding author), Zhejiang Univ, Sch Med, Affiliated Hosp 2, Dept Orthoped, Hangzhou 310058, Peoples R China.;Huang, WW (corresponding author), Zhejiang Univ, Sch Med, Dr Li Dak Sum & Yip Yio Chin Ctr Stem Cells & Rege, Hangzhou 310058, Peopl…	wenwenhuang@intl.zju.edu.cn	Shi, Haoyuan/IVU-6534-2023; Huang, Wenwen/H-5352-2018; Yeo, Jingjie/C-1754-2012	, Ting Ji/0000-0002-6242-1412; Kaplan, David/0000-0002-9245-7774; Yang, Xinyi/0009-0006-4171-9750; Huang, Wenwen/0000-0001-8175-9083; Yeo, Jingjie/0000-0002-6462-7422; Shi, Haoyuan/0000-0002-9238-0623	National Natural Science Foundation of China; Huadong Medicine Joint Funds of the Zhejiang Provincial Natural Science Foundation of China [LHDMZ22H300004]; State Key Laboratory of Biobased Transportation Fuel Technology; Dr. Li Dak Sum and Yip Yio Chin Regeneration Medicine Foundation; Cornell China Center; [52003233]	National Natural Science Foundation of China(National Natural Science Foundation of China (NSFC)); Huadong Medicine Joint Funds of the Zhejiang Provincial Natural Science Foundation of China; State Key Laboratory of Biobased Transportation Fuel Technology; Dr. Li Dak Sum and Yip Yio Chin Regeneration Medicine Foundation; Cornell China Center;	The authors acknowledge the financial support of the National Natural Science Foundation of China (52003233), the Huadong Medicine Joint Funds of the Zhejiang Provincial Natural Science Foundation of China (LHDMZ22H300004), State Key Laboratory of Biobased Transportation Fuel Technology, Dr. Li Dak Sum and Yip Yio Chin Regeneration Medicine Foundation, Cornell China Center, Liangzhu Laboratory an…		62	1	1	23	27	WILEY	HOBOKEN	111 RIVER ST, HOBOKEN 07030-5774, NJ USA	2192-2640	2192-2659		ADV HEALTHC MATER	Adv. Healthc. Mater.	OCT	2024	13	27
159	J	Li, Z; Tang, BZ; Wang, D				Li, Zheng; Tang, Ben Zhong; Wang, Dong			Bioinspired AIE Nanomedicine: A Burgeoning Technology for Fluorescence Bioimaging and Phototheranostics	ADVANCED MATERIALS			English	Review						aggregation-induced emission; biomimetic nanocarriers; fluorescence bioimaging; theranostics	CANCER; NANOPARTICLES; THERANOSTICS	Nanomedicine on the basis of aggregated-induced emission (AIE) luminogens with exceptional potency is growing into a sparkling frontier in fluorescence imaging and phototheranostics. Of particular interest is biomimetic AIE nanomedicine comprised by AIE luminogens and biocarrier, which represents a win-win integration and are recently developed at a tremendous pace, mainly benefiting from the int…	[Li, Zheng; Tang, Ben Zhong; Wang, Dong] Shenzhen Univ, Coll Mat Sci & Engn, Ctr AIE Res, Guangdong Prov Key Lab New Energy Mat Serv Safety, Shenzhen 518060, Peoples R China; [Tang, Ben Zhong] Chinese Univ Hong Kong, Shenzhen Inst Aggregate Sci & Technol, Sch Sci & Engn, Shenzhen CUHK Shenzhen, Shenzhen 518172, Guangdong, Peoples R China	Shenzhen University; The Chinese University of Hong Kong, Shenzhen	Tang, BZ; Wang, D (corresponding author), Shenzhen Univ, Coll Mat Sci & Engn, Ctr AIE Res, Guangdong Prov Key Lab New Energy Mat Serv Safety, Shenzhen 518060, Peoples R China.;Tang, BZ (corresponding author), Chinese Univ Hong Kong, Shenzhen Inst Aggregate Sci & Technol, Sch Sci & Engn, Shenzhen CUHK Shenzhen, Shenzhen 518172, Guangdong, Peoples R China.	tangbenz@cuhk.edu.cn; wangd@szu.edu.cn	Li, Zheng/M-5225-2018; Wang, Dong/H-4920-2015; Tang, Ben Zhong/B-3556-2009	Tang, Ben Zhong/0000-0002-0293-964X	National Natural Science Foundation of China; Science and Technology Foundation of Shenzhen City [20220809130438001]; Pearl River Talent Recruitment Program [2019QN01Y103]; Medical-Engineering Interdisciplinary Research Foundation of Shenzhen University [2023YG021]; Research Team Cultivation Program of Shenzhen University [2023QNT003]; [52122317]; [22175120]	National Natural Science Foundation of China(National Natural Science Foundation of China (NSFC)); Science and Technology Foundation of Shenzhen City; Pearl River Talent Recruitment Program; Medical-Engineering Interdisciplinary Research Foundation of Shenzhen University; Research Team Cultivation Program of Shenzhen University; ;	The authors acknowledge the National Natural Science Foundation of China (52122317, 22175120), the Science and Technology Foundation of Shenzhen City (20220809130438001), the Pearl River Talent Recruitment Program (2019QN01Y103), Medical-Engineering Interdisciplinary Research Foundation of Shenzhen University (2023YG021) and Research Team Cultivation Program of Shenzhen University (2023QNT003) fo…		56	5	5	62	125	WILEY-V C H VERLAG GMBH	WEINHEIM	POSTFACH 101161, 69451 WEINHEIM, GERMANY	0935-9648	1521-4095		ADV MATER	Adv. Mater.	AUG	2024	36	32
[truncated: 74,200 more rows]
[truncated: 23 more columns]
