# Supplementary material for: Overlooked sources of inspiration in biomimetic research
Source: Sci Rep. 2025 Jul 15;15:25590. doi: 10.1038/s41598-025-11703-6 (PMC12263887; doi:10.1038/s41598-025-11703-6)
Supplement: Supplementary file 2 — Supplementary Material 2 [file 41598_2025_11703_MOESM2_ESM.xlsx]

## Sheet: WoS Category
WoS Category	Publication Count	Distinct Species Count	Species-to-Paper Ratio
Materials Science, Multidisciplinary	1353	453	0.334812
Chemistry, Multidisciplinary	946	355	0.375264
Nanoscience & Nanotechnology	916	298	0.325328
Chemistry, Physical	731	272	0.372093
Materials Science, Biomaterials	755	267	0.353642
Physics, Applied	637	234	0.367347
Multidisciplinary Sciences	363	183	0.504132
Biochemistry & Molecular Biology	303	178	0.587459
Engineering, Multidisciplinary	303	159	0.524752
Physics, Condensed Matter	335	139	0.414925
Engineering, Chemical	216	128	0.592593
Robotics	386	124	0.321244
Biotechnology & Applied Microbiology	212	121	0.570755
Polymer Science	267	118	0.441948
Engineering, Biomedical	478	107	0.223849
Chemistry, Organic	140	102	0.728571
Environmental Sciences	101	97	0.960396
Pharmacology & Pharmacy	135	87	0.644444
Chemistry, Analytical	192	79	0.411458
Engineering, Environmental	111	73	0.657658
Energy & Fuels	100	71	0.71
Chemistry, Applied	100	69	0.69
Biophysics	138	68	0.492754
Plant Sciences	57	65	1.14035
Engineering, Mechanical	142	65	0.457746
Instruments & Instrumentation	186	63	0.33871
Chemistry, Medicinal	70	62	0.885714
Engineering, Electrical & Electronic	233	54	0.23176
Biology	56	52	0.928571
Green & Sustainable Science & Technology	63	51	0.809524
Chemistry, Inorganic & Nuclear	61	50	0.819672
Mechanics	103	49	0.475728
Electrochemistry	81	43	0.530864
Biochemical Research Methods	71	41	0.577465
Materials Science, Composites	52	40	0.769231
Zoology	36	37	1.02778
Food Science & Technology	49	36	0.734694
Metallurgy & Metallurgical Engineering	50	35	0.7
Microbiology	35	34	0.971429
Materials Science, Coatings & Films	53	33	0.622642
Engineering, Civil	46	30	0.652174
Physics, Multidisciplinary	46	30	0.652174
Crystallography	24	28	1.16667
Computer Science, Artificial Intelligence	133	27	0.203008
Ecology	21	25	1.19048
Optics	46	25	0.543478
Automation & Control Systems	99	25	0.252525
Marine & Freshwater Biology	20	24	1.2
Cell Biology	109	24	0.220183
Engineering, Manufacturing	56	22	0.392857
Toxicology	22	21	0.954545
Materials Science, Ceramics	35	21	0.6
Medicine, Research & Experimental	44	19	0.431818
Agronomy	12	18	1.5
Oceanography	23	18	0.782609
Neurosciences	74	18	0.243243
Evolutionary Biology	13	17	1.30769
Spectroscopy	17	16	0.941176
Thermodynamics	29	16	0.551724
Telecommunications	39	16	0.410256
Cell & Tissue Engineering	81	15	0.185185
Construction & Building Technology	19	14	0.736842
Materials Science, Textiles	20	14	0.7
Engineering, Ocean	22	14	0.636364
Computer Science, Interdisciplinary Applications	23	14	0.608696
Entomology	11	13	1.18182
Agricultural Engineering	12	13	1.08333
Agriculture, Multidisciplinary	12	13	1.08333
Microscopy	14	13	0.928571
Engineering, Marine	20	13	0.65
Physics, Atomic, Molecular & Chemical	23	13	0.565217
Engineering, Aerospace	26	13	0.5
Computer Science, Information Systems	40	13	0.325
Anatomy & Morphology	11	12	1.09091
Water Resources	12	12	1
Physics, Fluids & Plasmas	21	12	0.571429
Materials Science, Characterization & Testing	14	11	0.785714
Mathematical & Computational Biology	18	11	0.611111
Computer Science, Theory & Methods	33	11	0.333333
Behavioral Sciences	10	10	1
Materials Science, Paper & Wood	9	9	1
Acoustics	11	9	0.818182
Veterinary Sciences	7	8	1.14286
Public, Environmental & Occupational Health	8	8	1
Immunology	9	8	0.888889
Physiology	14	8	0.571429
Dentistry, Oral Surgery & Medicine	40	8	0.2
Fisheries	5	7	1.4
Geochemistry & Geophysics	6	7	1.16667
Medicine, General & Internal	7	7	1
Endocrinology & Metabolism	9	7	0.777778
Audiology & Speech-Language Pathology	5	6	1.2
Genetics & Heredity	5	6	1.2
Architecture	6	6	1
Environmental Studies	6	6	1
Infectious Diseases	6	6	1
Mineralogy	6	6	1
Forestry	2	5	2.5
Geosciences, Multidisciplinary	5	5	1
Integrative & Complementary Medicine	5	5	1
Mining & Mineral Processing	5	5	1
Nutrition & Dietetics	5	5	1
Computer Science, Software Engineering	11	5	0.454545
Dermatology	11	5	0.454545
Computer Science, Cybernetics	16	5	0.3125
Meteorology & Atmospheric Sciences	3	4	1.33333
Imaging Science & Photographic Technology	5	4	0.8
Mathematics, Applied	5	4	0.8
Operations Research & Management Science	6	4	0.666667
Transportation Science & Technology	6	4	0.666667
Engineering, Industrial	8	4	0.5
Mathematics, Interdisciplinary Applications	9	4	0.444444
Orthopedics	14	4	0.285714
Biodiversity Conservation	1	3	3
Limnology	1	3	3
Soil Science	1	3	3
Agriculture, Dairy & Animal Science	3	3	1
Developmental Biology	3	3	1
Obstetrics & Gynecology	4	3	0.75
Physics, Mathematical	4	3	0.75
Oncology	5	3	0.6
Reproductive Biology	5	3	0.6
Urology & Nephrology	6	3	0.5
Radiology, Nuclear Medicine & Medical Imaging	9	3	0.333333
Clinical Neurology	10	3	0.3
Ophthalmology	22	3	0.136364
Mycology	1	2	2
Education, Scientific Disciplines	2	2	1
Mathematics	2	2	1
Otorhinolaryngology	2	2	1
Parasitology	2	2	1
Pediatrics	2	2	1
Psychology, Biological	2	2	1
Remote Sensing	2	2	1
Tropical Medicine	2	2	1
Astronomy & Astrophysics	3	2	0.666667
Medical Laboratory Technology	3	2	0.666667
Rheumatology	3	2	0.666667
Social Sciences, Interdisciplinary	3	2	0.666667
Statistics & Probability	3	2	0.666667
Virology	3	2	0.666667
Hematology	4	2	0.5
Pathology	4	2	0.5
Medical Informatics	5	2	0.4
Cardiac & Cardiovascular Systems	6	2	0.333333
Transplantation	7	2	0.285714
Surgery	8	2	0.25
Psychology, Experimental	10	2	0.2
Andrology	1	1	1
Economics	1	1	1
Education & Educational Research	1	1	1
Engineering, Geological	1	1	1
Gastroenterology & Hepatology	1	1	1
Geology	1	1	1
Horticulture	1	1	1
Humanities, Multidisciplinary	1	1	1
Nuclear Science & Technology	1	1	1
Paleontology	1	1	1
Psychology, Developmental	1	1	1
Psychology, Mathematical	1	1	1
Psychology, Multidisciplinary	1	1	1
Regional & Urban Planning	1	1	1
Respiratory System	1	1	1
Social Issues	1	1	1
Social Sciences, Mathematical Methods	1	1	1
Transportation	1	1	1
Critical Care Medicine	2	1	0.5
Health Care Sciences & Services	2	1	0.5
Peripheral Vascular Disease	2	1	0.5
Neuroimaging	3	1	0.333333
Psychology	4	1	0.25
Sport Sciences	5	1	0.2
Computer Science, Hardware & Architecture	17	1	0.0588235
Rehabilitation	20	1	0.05

## Sheet: Source
Source Title	Publication Count	Distinct Species Count	Species-to-Paper Ratio
ACS APPLIED MATERIALS & INTERFACES	147	76	0.517007
BIOINSPIRATION & BIOMIMETICS	99	62	0.626263
BIOMIMETICS	83	57	0.686747
SCIENTIFIC REPORTS	85	55	0.647059
ADVANCED FUNCTIONAL MATERIALS	111	44	0.396396
JOURNAL OF BIONIC ENGINEERING	59	40	0.677966
CHEMICAL ENGINEERING JOURNAL	65	39	0.6
LANGMUIR	42	33	0.785714
PROCEEDINGS OF THE NATIONAL ACADEMY OF SCIENCES OF THE UNITED STATES OF AMERICA	42	32	0.761905
RSC ADVANCES	49	31	0.632653
JOURNAL OF THE ROYAL SOCIETY INTERFACE	40	30	0.75
SMALL	45	30	0.666667
ADVANCED MATERIALS	65	29	0.446154
ANGEWANDTE CHEMIE-INTERNATIONAL EDITION	32	28	0.875
JOURNAL OF THE AMERICAN CHEMICAL SOCIETY	37	28	0.756757
INTERNATIONAL JOURNAL OF BIOLOGICAL MACROMOLECULES	41	28	0.682927
ACTA BIOMATERIALIA	54	28	0.518519
ACS NANO	61	28	0.459016
BIOINSPIRED BIOMIMETIC AND NANOBIOMATERIALS	24	25	1.04167
PLOS ONE	40	24	0.6
TETRAHEDRON	21	23	1.09524
JOURNAL OF NATURAL PRODUCTS	23	23	1
ORGANIC LETTERS	25	23	0.92
ADVANCED MATERIALS INTERFACES	22	22	1
MATERIALS LETTERS	27	22	0.814815
SOFT MATTER	28	22	0.785714
ACS OMEGA	20	21	1.05
NATURE COMMUNICATIONS	50	21	0.42
JOURNAL OF EXPERIMENTAL BIOLOGY	18	20	1.11111
ACS SUSTAINABLE CHEMISTRY & ENGINEERING	23	20	0.869565
SENSORS AND ACTUATORS B-CHEMICAL	24	20	0.833333
COLLOIDS AND SURFACES B-BIOINTERFACES	29	20	0.689655
NANOSCALE	33	20	0.606061
JOURNAL OF ORGANIC CHEMISTRY	22	19	0.863636
INTERNATIONAL JOURNAL OF MOLECULAR SCIENCES	28	19	0.678571
ADVANCED SCIENCE	42	19	0.452381
TETRAHEDRON LETTERS	19	18	0.947368
POLYMERS	24	18	0.75
COLLOIDS AND SURFACES A-PHYSICOCHEMICAL AND ENGINEERING ASPECTS	25	18	0.72
MOLECULES	20	17	0.85
NANO LETTERS	21	17	0.809524
JOURNAL OF MATERIALS CHEMISTRY A	20	16	0.8
CHEMISTRY-A EUROPEAN JOURNAL	22	16	0.727273
MATERIALS SCIENCE & ENGINEERING C-MATERIALS FOR BIOLOGICAL APPLICATIONS	24	16	0.666667
JOURNAL OF THE MECHANICAL BEHAVIOR OF BIOMEDICAL MATERIALS	27	16	0.592593
CHEMOSPHERE	13	15	1.15385
BEILSTEIN JOURNAL OF NANOTECHNOLOGY	15	15	1
MATERIALS	19	15	0.789474
BIOMACROMOLECULES	21	15	0.714286
JOURNAL OF COLLOID AND INTERFACE SCIENCE	17	14	0.823529
ACS BIOMATERIALS SCIENCE & ENGINEERING	19	14	0.736842
JOURNAL OF MATERIALS CHEMISTRY B	25	14	0.56
SENSORS	26	14	0.538462
JOURNAL OF THE CHEMICAL SOCIETY-PERKIN TRANSACTIONS 1	10	13	1.3
CRYSTAL GROWTH & DESIGN	11	13	1.18182
INORGANIC CHEMISTRY COMMUNICATIONS	12	13	1.08333
JOURNAL OF AGRICULTURAL AND FOOD CHEMISTRY	13	13	1
PROCESS BIOCHEMISTRY	13	13	1
PHYTOCHEMISTRY	14	13	0.928571
NANOMATERIALS	15	13	0.866667
APPLIED SURFACE SCIENCE	17	13	0.764706
FRONTIERS IN BIOENGINEERING AND BIOTECHNOLOGY	27	13	0.481481
BIOMATERIALS	60	13	0.216667
NANOTECHNOLOGY	12	12	1
SMART MATERIALS AND STRUCTURES	12	12	1
MATERIALS & DESIGN	15	12	0.8
APPLIED SCIENCES-BASEL	17	12	0.705882
JOURNAL OF NANOMATERIALS	9	11	1.22222
ACS APPLIED NANO MATERIALS	10	11	1.1
APPLIED NANOSCIENCE	11	11	1
APPLIED PHYSICS LETTERS	11	11	1
JOURNAL OF HAZARDOUS MATERIALS	11	11	1
ROYAL SOCIETY OPEN SCIENCE	12	11	0.916667
JOURNAL OF MATERIALS SCIENCE	13	11	0.846154
BIOMATERIALS SCIENCE	14	11	0.785714
MACROMOLECULAR BIOSCIENCE	14	11	0.785714
BIOCHIMICA ET BIOPHYSICA ACTA-BIOMEMBRANES	15	11	0.733333
MATERIALS SCIENCE AND ENGINEERING C-MATERIALS FOR BIOLOGICAL APPLICATIONS	18	11	0.611111
ADVANCED HEALTHCARE MATERIALS	22	11	0.5
BIOSENSORS & BIOELECTRONICS	22	11	0.5
MATERIALS RESEARCH EXPRESS	9	10	1.11111
JOURNAL OF DRUG DELIVERY SCIENCE AND TECHNOLOGY	10	10	1
CHEMICAL COMMUNICATIONS	11	10	0.909091
INDUSTRIAL & ENGINEERING CHEMISTRY RESEARCH	11	10	0.909091
NANO RESEARCH	11	10	0.909091
ACS APPLIED BIO MATERIALS	12	10	0.833333
JOURNAL OF APPLIED POLYMER SCIENCE	12	10	0.833333
JOURNAL OF NANOSCIENCE AND NANOTECHNOLOGY	12	10	0.833333
CHEMISTRY OF MATERIALS	13	10	0.769231
JOURNAL OF PHYSICAL CHEMISTRY B	13	10	0.769231
CERAMICS INTERNATIONAL	16	10	0.625
NANO ENERGY	23	10	0.434783
ADVANCED INTELLIGENT SYSTEMS	26	10	0.384615
FRONTIERS IN MICROBIOLOGY	5	9	1.8
BIOPOLYMERS	6	9	1.5
NANOSCALE ADVANCES	6	9	1.5
EUROPEAN JOURNAL OF ORGANIC CHEMISTRY	8	9	1.125
INTEGRATIVE AND COMPARATIVE BIOLOGY	8	9	1.125
JOURNAL OF MOLECULAR STRUCTURE	8	9	1.125
JOURNAL OF ALLOYS AND COMPOUNDS	9	9	1
JOURNAL OF MEMBRANE SCIENCE	9	9	1
COMPOSITES PART B-ENGINEERING	10	9	0.9
SCIENCE ADVANCES	13	9	0.692308
ANALYTICAL CHEMISTRY	14	9	0.642857
OCEAN ENGINEERING	14	9	0.642857
ADVANCED ENGINEERING MATERIALS	15	9	0.6
APPLIED BIOCHEMISTRY AND BIOTECHNOLOGY	4	8	2
JOURNAL OF CHROMATOGRAPHY A	4	8	2
MARINE DRUGS	6	8	1.33333
COATINGS	7	8	1.14286
MECHANICS OF ADVANCED MATERIALS AND STRUCTURES	7	8	1.14286
CHEMICAL & PHARMACEUTICAL BULLETIN	8	8	1
IET NANOBIOTECHNOLOGY	8	8	1
MATERIALS SCIENCE & ENGINEERING C-BIOMIMETIC AND SUPRAMOLECULAR SYSTEMS	8	8	1
ACS APPLIED POLYMER MATERIALS	10	8	0.8
ANALYTICA CHIMICA ACTA	10	8	0.8
PROGRESS IN ORGANIC COATINGS	10	8	0.8
PHYSICAL CHEMISTRY CHEMICAL PHYSICS	11	8	0.727273
PHYSICS OF FLUIDS	11	8	0.727273
CARBOHYDRATE POLYMERS	12	8	0.666667
INTERNATIONAL JOURNAL OF NANOMEDICINE	12	8	0.666667
ABSTRACTS OF PAPERS OF THE AMERICAN CHEMICAL SOCIETY	13	8	0.615385
POLYMER	13	8	0.615385
JOURNAL OF MATERIALS CHEMISTRY C	15	8	0.533333
IEEE ACCESS	17	8	0.470588
IEEE-ASME TRANSACTIONS ON MECHATRONICS	27	8	0.296296
TISSUE ENGINEERING PART A	36	8	0.222222
CHEMCATCHEM	5	7	1.4
JOURNAL OF MOLECULAR CATALYSIS B-ENZYMATIC	5	7	1.4
ENERGY & FUELS	6	7	1.16667
ENVIRONMENTAL SCIENCE & TECHNOLOGY	6	7	1.16667
JOURNAL OF BIOLOGICAL CHEMISTRY	6	7	1.16667
PROCEEDINGS OF THE ROYAL SOCIETY B-BIOLOGICAL SCIENCES	6	7	1.16667
ACS CATALYSIS	7	7	1
BIOPROCESS AND BIOSYSTEMS ENGINEERING	7	7	1
CELLULOSE	7	7	1
CHEMISTRYSELECT	7	7	1
JOURNAL OF BIOTECHNOLOGY	7	7	1
JOURNAL OF CLUSTER SCIENCE	7	7	1
ADVANCED OPTICAL MATERIALS	8	7	0.875
ENVIRONMENTAL TOXICOLOGY AND CHEMISTRY	8	7	0.875
INTERNATIONAL JOURNAL OF HYDROGEN ENERGY	8	7	0.875
CHEMICAL SCIENCE	9	7	0.777778
PHARMACEUTICS	9	7	0.777778
TALANTA	9	7	0.777778
HELIYON	10	7	0.7
JOURNAL OF MATERIALS CHEMISTRY	10	7	0.7
SCIENCE ROBOTICS	11	7	0.636364
MATERIALS CHEMISTRY AND PHYSICS	12	7	0.583333
MICROMACHINES	12	7	0.583333
MATERIALS TODAY-PROCEEDINGS	13	7	0.538462
JOURNAL OF EXPERIMENTAL MARINE BIOLOGY AND ECOLOGY	4	6	1.5
APPLIED ORGANOMETALLIC CHEMISTRY	5	6	1.2
CHINESE SCIENCE BULLETIN	5	6	1.2
INDUSTRIAL CROPS AND PRODUCTS	5	6	1.2
JOURNAL OF THE ACOUSTICAL SOCIETY OF AMERICA	5	6	1.2
ARTIFICIAL CELLS NANOMEDICINE AND BIOTECHNOLOGY	6	6	1
BEILSTEIN JOURNAL OF ORGANIC CHEMISTRY	6	6	1
BIOPHYSICAL JOURNAL	6	6	1
CATALYSTS	6	6	1
CHEMBIOCHEM	6	6	1
CHEMICAL PAPERS	6	6	1
ENVIRONMENTAL SCIENCE AND POLLUTION RESEARCH	6	6	1
INORGANIC AND NANO-METAL CHEMISTRY	6	6	1
INORGANIC CHEMISTRY	6	6	1
JOURNAL OF CLEANER PRODUCTION	6	6	1
JOURNAL OF PEPTIDE SCIENCE	6	6	1
MICRON	6	6	1
MICROSCOPY RESEARCH AND TECHNIQUE	6	6	1
PHILOSOPHICAL TRANSACTIONS OF THE ROYAL SOCIETY A-MATHEMATICAL PHYSICAL AND ENGINEERING SCIENCES	6	6	1
SCIENCE OF THE TOTAL ENVIRONMENT	6	6	1
SPECTROCHIMICA ACTA PART A-MOLECULAR AND BIOMOLECULAR SPECTROSCOPY	6	6	1
TRIBOLOGY INTERNATIONAL	6	6	1
COMPOSITE STRUCTURES	7	6	0.857143
FOOD RESEARCH INTERNATIONAL	7	6	0.857143
NANO TODAY	7	6	0.857143
SEPARATION AND PURIFICATION TECHNOLOGY	7	6	0.857143
ANALYST	8	6	0.75
APPLIED MATERIALS TODAY	8	6	0.75
JOURNAL OF PHYSICAL CHEMISTRY C	9	6	0.666667
IEEE TRANSACTIONS ON ROBOTICS	17	6	0.352941
JOURNAL OF BIOMEDICAL MATERIALS RESEARCH PART A	19	6	0.315789
CRYSTALS	2	5	2.5
AMERICAN JOURNAL OF BOTANY	3	5	1.66667
BIOLOGY OPEN	3	5	1.66667
BIOCHIMICA ET BIOPHYSICA ACTA-BIOENERGETICS	4	5	1.25
BIOMIMETIC RESEARCH FOR ARCHITECTURE AND BUILDING CONSTRUCTION: BIOLOGICAL DESIGN AND INTEGRATIVE STRUCTURES	4	5	1.25
BIORESOURCE TECHNOLOGY	4	5	1.25
ENZYME AND MICROBIAL TECHNOLOGY	4	5	1.25
HELVETICA CHIMICA ACTA	4	5	1.25
JOURNAL OF MATERIALS RESEARCH	4	5	1.25
PROCEEDINGS OF THE INSTITUTION OF MECHANICAL ENGINEERS PART C-JOURNAL OF MECHANICAL ENGINEERING SCIENCE	4	5	1.25
SURFACE INNOVATIONS	4	5	1.25
THERANOSTICS	4	5	1.25
ACS SENSORS	5	5	1
ANALYTICAL METHODS	5	5	1
BIOCHEMICAL ENGINEERING JOURNAL	5	5	1
CELL REPORTS PHYSICAL SCIENCE	5	5	1
DIGEST JOURNAL OF NANOMATERIALS AND BIOSTRUCTURES	5	5	1
JOM	5	5	1
JOURNAL OF STRUCTURAL BIOLOGY	5	5	1
MACROMOLECULAR SYMPOSIA	5	5	1
MACROMOLECULES	5	5	1
MATERIALS ADVANCES	5	5	1
MICROCHEMICAL JOURNAL	5	5	1
NATURE	5	5	1
NATURE NANOTECHNOLOGY	5	5	1
ORGANIC & BIOMOLECULAR CHEMISTRY	5	5	1
PURE AND APPLIED CHEMISTRY	5	5	1
WEAR	5	5	1
ADVANCED ENERGY MATERIALS	6	5	0.833333
BIOINSPIRATION, BIOMIMETICS, AND BIOREPLICATION 2016	6	5	0.833333
BIOORGANIC & MEDICINAL CHEMISTRY	6	5	0.833333
CHEMISTRY LETTERS	6	5	0.833333
COMPOSITES SCIENCE AND TECHNOLOGY	6	5	0.833333
DALTON TRANSACTIONS	6	5	0.833333
ENERGIES	6	5	0.833333
IONICS	6	5	0.833333
JOURNAL OF POLYMER SCIENCE PART A-POLYMER CHEMISTRY	6	5	0.833333
MATERIALS HORIZONS	6	5	0.833333
SYNLETT	6	5	0.833333
SCIENCE CHINA-TECHNOLOGICAL SCIENCES	7	5	0.714286
SURFACE & COATINGS TECHNOLOGY	7	5	0.714286
APPLIED BIONICS AND BIOMECHANICS	8	5	0.625
BIOMOLECULES	8	5	0.625
INTERNATIONAL JOURNAL OF PHARMACEUTICS	8	5	0.625
ROBOTICS AND AUTONOMOUS SYSTEMS	8	5	0.625
BIOACTIVE MATERIALS	9	5	0.555556
SCIENCE	9	5	0.555556
JOURNAL OF CONTROLLED RELEASE	10	5	0.5
BIOMEDICAL MATERIALS	11	5	0.454545
INTERNATIONAL JOURNAL OF ADVANCED ROBOTIC SYSTEMS	11	5	0.454545
JOURNAL OF BIOMEDICAL MATERIALS RESEARCH PART B-APPLIED BIOMATERIALS	11	5	0.454545
MATERIALS TODAY COMMUNICATIONS	11	5	0.454545
SENSORS AND ACTUATORS A-PHYSICAL	13	5	0.384615
LAB ON A CHIP	19	5	0.263158
IEEE SENSORS JOURNAL	20	5	0.25
3RD INTERNATIONAL CONFERENCE ON NEW MATERIAL AND CHEMICAL INDUSTRY	1	4	4
MEDICAL-SURGICAL JOURNAL-REVISTA MEDICO-CHIRURGICALA	1	4	4
APPLIED CATALYSIS B-ENVIRONMENTAL	2	4	2
DISCOVER APPLIED SCIENCES	2	4	2
JOURNAL OF MATERIALS SCIENCE-MATERIALS IN ELECTRONICS	2	4	2
PLANT PHYSIOLOGY AND BIOCHEMISTRY	2	4	2
PLANTS-BASEL	2	4	2
VACUUM	2	4	2
ZEITSCHRIFT FUR NATURFORSCHUNG SECTION C-A JOURNAL OF BIOSCIENCES	2	4	2
APPLIED PHYSICS A-MATERIALS SCIENCE & PROCESSING	3	4	1.33333
BIOCERAMICS 18, PTS 1 AND 2	3	4	1.33333
BIOINSPIRATION, BIOMIMETICS, AND BIOREPLICATION 2014	3	4	1.33333
ECOTOXICOLOGY AND ENVIRONMENTAL SAFETY	3	4	1.33333
INTERNATIONAL BIODETERIORATION & BIODEGRADATION	3	4	1.33333
JOURNAL OF ANATOMY	3	4	1.33333
MARINE TECHNOLOGY SOCIETY JOURNAL	3	4	1.33333
ACTA PHARMACEUTICA SINICA B	4	4	1
BIOINSPIRATION, BIOMIMETICS, AND BIOREPLICATION 2013	4	4	1
BIOLOGICAL TRACE ELEMENT RESEARCH	4	4	1
BIOMATERIALS ADVANCES	4	4	1
BIOMIMETIC AND BIOHYBRID SYSTEMS, LIVING MACHINES 2019	4	4	1
BIOTECHNOLOGY LETTERS	4	4	1
CHEMSUSCHEM	4	4	1
CURRENT NANOSCIENCE	4	4	1
ENERGY STORAGE MATERIALS	4	4	1
EXTREME MECHANICS LETTERS	4	4	1
FOOD CHEMISTRY	4	4	1
FRONTIERS IN MATERIALS	4	4	1
FRONTIERS IN PLANT SCIENCE	4	4	1
GREEN PROCESSING AND SYNTHESIS	4	4	1
JOURNAL OF BIOLOGICAL INORGANIC CHEMISTRY	4	4	1
JOURNAL OF EXPERIMENTAL NANOSCIENCE	4	4	1
JOURNAL OF MANUFACTURING PROCESSES	4	4	1
JOURNAL OF MATERIALS SCIENCE & TECHNOLOGY	4	4	1
JOURNAL OF PHOTOCHEMISTRY AND PHOTOBIOLOGY B-BIOLOGY	4	4	1
JOURNAL OF THE MECHANICS AND PHYSICS OF SOLIDS	4	4	1
MATERIALS TODAY CHEMISTRY	4	4	1
MATTER	4	4	1
REGENERATIVE BIOMATERIALS	4	4	1
SURFACES AND INTERFACES	4	4	1
SUSTAINABILITY	4	4	1
THIN-WALLED STRUCTURES	4	4	1
ARABIAN JOURNAL OF CHEMISTRY	5	4	0.8
BIOINTERPHASES	5	4	0.8
BIOMIMETIC AND BIOHYBRID SYSTEMS, LIVING MACHINES 2022	5	4	0.8
BIOORGANIC & MEDICINAL CHEMISTRY LETTERS	5	4	0.8
GELS	5	4	0.8
INTERNATIONAL JOURNAL OF MECHANICAL SCIENCES	5	4	0.8
JOURNAL OF ENVIRONMENTAL CHEMICAL ENGINEERING	5	4	0.8
JOURNAL OF MICROMECHANICS AND MICROENGINEERING	5	4	0.8
JOURNAL OF PHOTOCHEMISTRY AND PHOTOBIOLOGY A-CHEMISTRY	5	4	0.8
MACROMOLECULAR RAPID COMMUNICATIONS	5	4	0.8
NANO-MICRO LETTERS	5	4	0.8
NEW JOURNAL OF CHEMISTRY	5	4	0.8
CHEMISTRY AND PHYSICS OF LIPIDS	6	4	0.666667
COMPOSITES PART A-APPLIED SCIENCE AND MANUFACTURING	6	4	0.666667
INTERNATIONAL JOURNAL OF ROBOTICS RESEARCH	6	4	0.666667
JOURNAL OF TISSUE ENGINEERING	6	4	0.666667
RENEWABLE ENERGY	6	4	0.666667
BIOENGINEERING-BASEL	8	4	0.5
BIOTECHNOLOGY AND BIOENGINEERING	8	4	0.5
ADVANCED ROBOTICS	10	4	0.4
JOURNAL OF TISSUE ENGINEERING AND REGENERATIVE MEDICINE	13	4	0.307692
ADVANCED MATERIALS TECHNOLOGIES	16	4	0.25
BIOFABRICATION	16	4	0.25
AGRONOMY-BASEL	1	3	3
BIOLOGICAL CONSERVATION	1	3	3
CHEMOSENSORS	1	3	3
CO-CREATING THE FUTURE: INCLUSION IN AND THROUGH DESIGN, ECAADE 2022, VOL 1	1	3	3
COMMUNICATIONS IN SOIL SCIENCE AND PLANT ANALYSIS	1	3	3
FRONTIERS IN VETERINARY SCIENCE	1	3	3
JOURNAL OF DAIRY SCIENCE	1	3	3
JOURNAL OF THE ROYAL SOCIETY OF NEW ZEALAND	1	3	3
MARINE AND FRESHWATER RESEARCH	1	3	3
MOLECULAR BIOLOGY AND EVOLUTION	1	3	3
PROCEEDINGS OF THE ASME CONFERENCE ON SMART MATERIALS, ADAPTIVE STRUCTURES AND INTELLIGENT SYSTEMS (SMASIS 2011), VOL 2	1	3	3
TREES-STRUCTURE AND FUNCTION	1	3	3
AMB EXPRESS	2	3	1.5
BIOCHIMIE	2	3	1.5
BIOPHYSICAL CHEMISTRY	2	3	1.5
BRAZILIAN ARCHIVES OF BIOLOGY AND TECHNOLOGY	2	3	1.5
DESIGN AND NATURE V: COMPARING DESIGN IN NATURE WITH SCIENCE AND ENGINEERING	2	3	1.5
FEBS LETTERS	2	3	1.5
JOURNAL OF MEDICINAL CHEMISTRY	2	3	1.5
JOURNAL OF OPTOELECTRONICS AND ADVANCED MATERIALS	2	3	1.5
JOURNAL OF SYNTHETIC ORGANIC CHEMISTRY JAPAN	2	3	1.5
JOURNAL OF THEORETICAL BIOLOGY	2	3	1.5
LIEBIGS ANNALEN DER CHEMIE	2	3	1.5
PEST MANAGEMENT SCIENCE	2	3	1.5
SEPARATION SCIENCE AND TECHNOLOGY	2	3	1.5
2015 TRANSDUCERS - 2015 18TH INTERNATIONAL CONFERENCE ON SOLID-STATE SENSORS, ACTUATORS AND MICROSYSTEMS (TRANSDUCERS)	3	3	1
ACS PHOTONICS	3	3	1
ADVANCED FIBER MATERIALS	3	3	1
ADVANCES IN NATURAL SCIENCES-NANOSCIENCE AND NANOTECHNOLOGY	3	3	1
APPLIED MICROBIOLOGY AND BIOTECHNOLOGY	3	3	1
ARKIVOC	3	3	1
ARTIFICIAL LIFE	3	3	1
BIOCHEMICAL AND BIOPHYSICAL RESEARCH COMMUNICATIONS	3	3	1
BIOCONJUGATE CHEMISTRY	3	3	1
BIOELECTROCHEMISTRY	3	3	1
BIOINSPIRATION, BIOMIMETICS, AND BIOREPLICATION 2017	3	3	1
BIOINSPIRATION, BIOMIMETICS, AND BIOREPLICATION VIII	3	3	1
BIOLOGY LETTERS	3	3	1
BIOMASS CONVERSION AND BIOREFINERY	3	3	1
BIOMED RESEARCH INTERNATIONAL	3	3	1
BIOMIMETIC AND BIOHYBRID SYSTEMS, LIVING MACHINES 2017	3	3	1
BIOMIMETIC AND BIOHYBRID SYSTEMS, LIVING MACHINES 2020	3	3	1
BIOORGANIC CHEMISTRY	3	3	1
BIOSENSORS-BASEL	3	3	1
BIOSYSTEMS	3	3	1
BIOTECHNOLOGY PROGRESS	3	3	1
CATALYSIS SCIENCE & TECHNOLOGY	3	3	1
CHEMELECTROCHEM	3	3	1
CHEMISTRY-AN ASIAN JOURNAL	3	3	1
CHINESE JOURNAL OF INORGANIC CHEMISTRY	3	3	1
COMMUNICATIONS MATERIALS	3	3	1
DESALINATION	3	3	1
ELECTROCHIMICA ACTA	3	3	1
ENERGY	3	3	1
ENGINEERING FRACTURE MECHANICS	3	3	1
ENVIRONMENTAL RESEARCH	3	3	1
EUROPEAN JOURNAL OF PHARMACEUTICAL SCIENCES	3	3	1
GREEN CHEMISTRY	3	3	1
HETEROCYCLES	3	3	1
INDUSTRIAL ROBOT-THE INTERNATIONAL JOURNAL OF ROBOTICS RESEARCH AND APPLICATION	3	3	1
INTERNATIONAL JOURNAL OF ADVANCED MANUFACTURING TECHNOLOGY	3	3	1
INTERNATIONAL JOURNAL OF SOCIAL ROBOTICS	3	3	1
INTERNATIONAL JOURNAL OF THERMAL SCIENCES	3	3	1
JOURNAL OF AEROSPACE ENGINEERING	3	3	1
JOURNAL OF BIOMATERIALS AND TISSUE ENGINEERING	3	3	1
JOURNAL OF BUILDING ENGINEERING	3	3	1
JOURNAL OF CHEMICAL TECHNOLOGY AND BIOTECHNOLOGY	3	3	1
JOURNAL OF CHEMISTRY	3	3	1
JOURNAL OF COMPARATIVE PHYSIOLOGY A-NEUROETHOLOGY SENSORY NEURAL AND BEHAVIORAL PHYSIOLOGY	3	3	1
JOURNAL OF ENERGY STORAGE	3	3	1
JOURNAL OF INDUSTRIAL AND ENGINEERING CHEMISTRY	3	3	1
JOURNAL OF INORGANIC BIOCHEMISTRY	3	3	1
JOURNAL OF INTELLIGENT MATERIAL SYSTEMS AND STRUCTURES	3	3	1
JOURNAL OF KING SAUD UNIVERSITY SCIENCE	3	3	1
JOURNAL OF MARINE SCIENCE AND ENGINEERING	3	3	1
JOURNAL OF MATERIALS RESEARCH AND TECHNOLOGY-JMR&T	3	3	1
JOURNAL OF MOLECULAR LIQUIDS	3	3	1
JOURNAL OF PHYSICS D-APPLIED PHYSICS	3	3	1
JOURNAL OF SOL-GEL SCIENCE AND TECHNOLOGY	3	3	1
JOURNAL OF THE CHEMICAL SOCIETY-CHEMICAL COMMUNICATIONS	3	3	1
JOURNAL OF THE ELECTROCHEMICAL SOCIETY	3	3	1
JOURNAL OF THE INDIAN CHEMICAL SOCIETY	3	3	1
JOURNAL OF THE IRANIAN CHEMICAL SOCIETY	3	3	1
MACHINES	3	3	1
MATERIALS TECHNOLOGY	3	3	1
MEASUREMENT SCIENCE AND TECHNOLOGY	3	3	1
MICRO & NANO LETTERS	3	3	1
MICROBIAL PATHOGENESIS	3	3	1
MICROORGANISMS	3	3	1
MOLECULAR CATALYSIS	3	3	1
NANOSCALE RESEARCH LETTERS	3	3	1
NATURE MATERIALS	3	3	1
POLYMERS FOR ADVANCED TECHNOLOGIES	3	3	1
PROTEOMICS	3	3	1
SN APPLIED SCIENCES	3	3	1
SURFACE TOPOGRAPHY-METROLOGY AND PROPERTIES	3	3	1
WORLD JOURNAL OF MICROBIOLOGY & BIOTECHNOLOGY	3	3	1
ACS MATERIALS LETTERS	4	3	0.75
ANALYTICAL AND BIOANALYTICAL CHEMISTRY	4	3	0.75
BIOLOGICAL CYBERNETICS	4	3	0.75
BMC ORAL HEALTH	4	3	0.75
CHINESE CHEMICAL LETTERS	4	3	0.75
IEEE TRANSACTIONS ON INSTRUMENTATION AND MEASUREMENT	4	3	0.75
JOURNAL OF CRYSTAL GROWTH	4	3	0.75
JOURNAL OF FUNCTIONAL BIOMATERIALS	4	3	0.75
JOURNAL OF MOLECULAR CATALYSIS A-CHEMICAL	4	3	0.75
JOURNAL OF MOLECULAR RECOGNITION	4	3	0.75
JOURNAL OF THE AMERICAN CERAMIC SOCIETY	4	3	0.75
MICROCHIMICA ACTA	4	3	0.75
MICROPOROUS AND MESOPOROUS MATERIALS	4	3	0.75
MICROSYSTEM TECHNOLOGIES-MICRO-AND NANOSYSTEMS-INFORMATION STORAGE AND PROCESSING SYSTEMS	4	3	0.75
NEURAL COMPUTING & APPLICATIONS	4	3	0.75
ORGANIC CHEMISTRY FRONTIERS	4	3	0.75
PARTICULATE SCIENCE AND TECHNOLOGY	4	3	0.75
POLYMER CHEMISTRY	4	3	0.75
SMALL METHODS	4	3	0.75
TETRAHEDRON-ASYMMETRY	4	3	0.75
TEXTILE RESEARCH JOURNAL	4	3	0.75
THERMAL SCIENCE	4	3	0.75
INTERNATIONAL JOURNAL OF BIOPRINTING	5	3	0.6
INTERNATIONAL JOURNAL OF ELECTROCHEMICAL SCIENCE	5	3	0.6
JOURNAL OF NANOBIOTECHNOLOGY	5	3	0.6
JOURNAL OF NANOPARTICLE RESEARCH	5	3	0.6
MATERIALS TODAY BIO	5	3	0.6
MOLECULAR PHARMACEUTICS	5	3	0.6
SCIENCE BULLETIN	5	3	0.6
FRONTIERS IN ROBOTICS AND AI	6	3	0.5
JOVE-JOURNAL OF VISUALIZED EXPERIMENTS	6	3	0.5
RESEARCH	6	3	0.5
BIOMIMETIC AND BIOHYBRID SYSTEMS, LIVING MACHINES 2016	8	3	0.375
ADVANCED ELECTRONIC MATERIALS	9	3	0.333333
SOFT ROBOTICS	21	3	0.142857
IEEE ROBOTICS AND AUTOMATION LETTERS	40	3	0.075
2011 IEEE 37TH ANNUAL NORTHEAST BIOENGINEERING CONFERENCE (NEBEC)	1	2	2
2023 IEEE SENSORS	1	2	2
8TH INTERNATIONAL CONFERENCE ON MECHANICAL AND MANUFACTURING ENGINEERING 2017 (ICME'17)	1	2	2
9TH INTERNATIONAL SYMPOSIUM ON ADVANCED OPTICAL MANUFACTURING AND TESTING TECHNOLOGIES (AOMATT 2018): MICRO- AND NANO-OPTICS, CATENARY OPTICS, AND SUBWAVELENGTH ELECTROMAGNETICS	1	2	2
ACTA CRYSTALLOGRAPHICA SECTION D-STRUCTURAL BIOLOGY	1	2	2
APPLIED AND ENVIRONMENTAL MICROBIOLOGY	1	2	2
ARCHIVES OF HISTOLOGY AND CYTOLOGY	1	2	2
ATMOSPHERE	1	2	2
BIOFOULING	1	2	2
CHEMICAL GEOLOGY	1	2	2
CURRENT SCIENCE	1	2	2
DISCOVER NANO	1	2	2
ECOLOGICAL MONOGRAPHS	1	2	2
FORESTS	1	2	2
JOURNAL OF CLINICAL MICROBIOLOGY	1	2	2
JOURNAL OF OPTIMIZATION THEORY AND APPLICATIONS	1	2	2
JOURNAL OF STORED PRODUCTS RESEARCH	1	2	2
MATERIALS SCIENCE & ENGINEERING C-BIOMIMETIC MATERIALS SENSORS AND SYSTEMS	1	2	2
METABOLITES	1	2	2
MOLECULAR DIVERSITY	1	2	2
NANOSTRUCTURED MATERIALS AND NANOTECHNOLOGY	1	2	2
NANOSTRUCTURED THIN FILMS II	1	2	2
NAUNYN-SCHMIEDEBERGS ARCHIVES OF PHARMACOLOGY	1	2	2
ORGANIC PHOTONIC MATERIALS AND DEVICES XVIII	1	2	2
PHARMACOLOGY BIOCHEMISTRY AND BEHAVIOR	1	2	2
PLANT SYSTEMATICS AND EVOLUTION	1	2	2
PROCEEDINGS OF THE INSTITUTION OF MECHANICAL ENGINEERS PART E-JOURNAL OF PROCESS MECHANICAL ENGINEERING	1	2	2
PROGRESS IN NATURAL SCIENCE-MATERIALS INTERNATIONAL	1	2	2
REVISTA IBEROAMERICANA DE MICOLOGIA	1	2	2
SIAM JOURNAL ON IMAGING SCIENCES	1	2	2
SYNTHESIS-STUTTGART	1	2	2
TOXICOLOGICAL AND ENVIRONMENTAL CHEMISTRY	1	2	2
2005 IEEE INTERNATIONAL CONFERENCE ON ROBOTICS AND BIOMIMETICS	2	2	1
2007 IEEE INTERNATIONAL CONFERENCE ON MECHATRONICS AND AUTOMATION, VOLS I-V, CONFERENCE PROCEEDINGS	2	2	1
2007 IEEE INTERNATIONAL CONFERENCE ON ROBOTICS AND BIOMIMETICS, VOLS 1-5	2	2	1
2008 IEEE/RSJ INTERNATIONAL CONFERENCE ON ROBOTS AND INTELLIGENT SYSTEMS, VOLS 1-3, CONFERENCE PROCEEDINGS	2	2	1
2009 ANNUAL INTERNATIONAL CONFERENCE OF THE IEEE ENGINEERING IN MEDICINE AND BIOLOGY SOCIETY, VOLS 1-20	2	2	1
2010 AMERICAN CONTROL CONFERENCE	2	2	1
2012 PROCEEDINGS OF SICE ANNUAL CONFERENCE (SICE)	2	2	1
2014 5TH IEEE RAS & EMBS INTERNATIONAL CONFERENCE ON BIOMEDICAL ROBOTICS AND BIOMECHATRONICS (BIOROB)	2	2	1
2014 IEEE SENSORS	2	2	1
2018 IEEE INTERNATIONAL CONFERENCE ON SOFT ROBOTICS (ROBOSOFT)	2	2	1
2018 IEEE RADIO & WIRELESS SYMPOSIUM (RWS)	2	2	1
2018 IEEE SENSORS	2	2	1
2019 IEEE/RSJ INTERNATIONAL CONFERENCE ON INTELLIGENT ROBOTS AND SYSTEMS (IROS)	2	2	1
2021 IEEE/RSJ INTERNATIONAL CONFERENCE ON INTELLIGENT ROBOTS AND SYSTEMS (IROS)	2	2	1
2022 IEEE INTERNATIONAL CONFERENCE ON ROBOTICS AND AUTOMATION (ICRA 2022)	2	2	1
2024 IEEE 37TH INTERNATIONAL CONFERENCE ON MICRO ELECTRO MECHANICAL SYSTEMS, MEMS	2	2	1
3 BIOTECH	2	2	1
ACS CENTRAL SCIENCE	2	2	1
ADVANCED SUSTAINABLE SYSTEMS	2	2	1
AIP ADVANCES	2	2	1
ANALYTICAL BIOCHEMISTRY	2	2	1
ANIMAL BEHAVIOUR	2	2	1
APPLIED ENERGY	2	2	1
ARABIAN JOURNAL FOR SCIENCE AND ENGINEERING	2	2	1
ARCHITECTURAL DESIGN	2	2	1
ARCHITECTURAL SCIENCE REVIEW	2	2	1
ARCHIVES OF BIOCHEMISTRY AND BIOPHYSICS	2	2	1
ARCHIVES OF MICROBIOLOGY	2	2	1
ASIAN JOURNAL OF CHEMISTRY	2	2	1
BIO-MECHANISMS OF SWIMMING AND FLYING: FLUID DYNAMICS, BIOMIMETIC ROBOTS, AND SPORTS SCIENCE	2	2	1
BIOCATALYSIS AND BIOTRANSFORMATION	2	2	1
BIOCHEMICAL JOURNAL	2	2	1
BIOCHEMISTRY	2	2	1
BIOCHIMICA ET BIOPHYSICA ACTA-GENERAL SUBJECTS	2	2	1
BIOCHIMICA ET BIOPHYSICA ACTA-MOLECULAR CELL RESEARCH	2	2	1
BIOENGINEERING & TRANSLATIONAL MEDICINE	2	2	1
BIOINSPIRATION, BIOMIMETICS, AND BIOREPLICATION 2012	2	2	1
BIOINSPIRATION, BIOMIMETICS, AND BIOREPLICATION IX	2	2	1
BIOINSPIRATION, BIOMIMETICS, AND BIOREPLICATION XII	2	2	1
BIOINSPIRATION, BIOMIMETICS, AND BIOREPLICATION XIII	2	2	1
BIOMEDICAL ENGINEERING ONLINE	2	2	1
BIOMEDICINE & PHARMACOTHERAPY	2	2	1
BIONANOSCIENCE	2	2	1
BIORESOURCE TECHNOLOGY REPORTS	2	2	1
BIOTECHNOLOGY AND BIOPROCESS ENGINEERING	2	2	1
BIOTECHNOLOGY FOR BIOFUELS	2	2	1
BMC GENOMICS	2	2	1
CAILIAO GONGCHENG-JOURNAL OF MATERIALS ENGINEERING	2	2	1
CANADIAN JOURNAL OF CHEMICAL ENGINEERING	2	2	1
CARBON	2	2	1
CARTILAGE	2	2	1
CCS CHEMISTRY	2	2	1
CHEMICAL ENGINEERING SCIENCE	2	2	1
CHEMICAL PHYSICS	2	2	1
CHEMICAL PHYSICS LETTERS	2	2	1
CHEMISTRYOPEN	2	2	1
CHINESE JOURNAL OF MECHANICAL ENGINEERING	2	2	1
CHINESE SCIENCE BULLETIN-CHINESE	2	2	1
CLINICAL ORAL INVESTIGATIONS	2	2	1
COMPUTATIONAL AND MATHEMATICAL METHODS IN MEDICINE	2	2	1
COMPUTATIONAL INTELLIGENCE AND NEUROSCIENCE	2	2	1
COMPUTERS & FLUIDS	2	2	1
CONSTRUCTION AND BUILDING MATERIALS	2	2	1
CRYSTENGCOMM	2	2	1
CURRENT PHARMACEUTICAL BIOTECHNOLOGY	2	2	1
CYTOTHERAPY	2	2	1
DENTAL MATERIALS JOURNAL	2	2	1
ELECTROCHEMISTRY COMMUNICATIONS	2	2	1
ENERGY AND BUILDINGS	2	2	1
ENGINEERING APPLICATIONS OF ARTIFICIAL INTELLIGENCE	2	2	1
ENGINEERING REPORTS	2	2	1
ENVIRONMENT DEVELOPMENT AND SUSTAINABILITY	2	2	1
ENVIRONMENTAL TECHNOLOGY	2	2	1
EUROPEAN BIOPHYSICS JOURNAL WITH BIOPHYSICS LETTERS	2	2	1
EUROPEAN CELLS & MATERIALS	2	2	1
EUROPEAN JOURNAL OF INORGANIC CHEMISTRY	2	2	1
EUROPEAN JOURNAL OF ORAL SCIENCES	2	2	1
EUROPEAN JOURNAL OF PHARMACEUTICS AND BIOPHARMACEUTICS	2	2	1
EUROPEAN PHYSICAL JOURNAL E	2	2	1
EUROPEAN POLYMER JOURNAL	2	2	1
EXPERIMENTS IN FLUIDS	2	2	1
EXPERT SYSTEMS	2	2	1
FATIGUE & FRACTURE OF ENGINEERING MATERIALS & STRUCTURES	2	2	1
FITOTERAPIA	2	2	1
FOOD AND CHEMICAL TOXICOLOGY	2	2	1
FRICTION	2	2	1
FRONTIERS IN CHEMISTRY	2	2	1
FRONTIERS IN MARINE SCIENCE	2	2	1
FRONTIERS IN ZOOLOGY	2	2	1
HUMAN REPRODUCTION	2	2	1
IEEE GEOSCIENCE AND REMOTE SENSING LETTERS	2	2	1
IEEE ICMA 2006: PROCEEDING OF THE 2006 IEEE INTERNATIONAL CONFERENCE ON MECHATRONICS AND AUTOMATION, VOLS 1-3, PROCEEDINGS	2	2	1
IEEE TRANSACTIONS ON AEROSPACE AND ELECTRONIC SYSTEMS	2	2	1
IEEE TRANSACTIONS ON NANOBIOSCIENCE	2	2	1
INDUSTRIAL LUBRICATION AND TRIBOLOGY	2	2	1
INSECT BIOCHEMISTRY AND MOLECULAR BIOLOGY	2	2	1
INTEGRATIVE BIOLOGY	2	2	1
INTERFACE FOCUS	2	2	1
INTERNATIONAL JOURNAL OF FOOD SCIENCE AND TECHNOLOGY	2	2	1
INTERNATIONAL JOURNAL OF PRECISION ENGINEERING AND MANUFACTURING	2	2	1
INTERNATIONAL JOURNAL OF UNCONVENTIONAL COMPUTING	2	2	1
IRANIAN POLYMER JOURNAL	2	2	1
JAPANESE JOURNAL OF APPLIED PHYSICS	2	2	1
JOURNAL OF ADHESION	2	2	1
JOURNAL OF ADHESION SCIENCE AND TECHNOLOGY	2	2	1
JOURNAL OF BACTERIOLOGY	2	2	1
JOURNAL OF BIOMIMETICS BIOMATERIALS AND BIOMEDICAL ENGINEERING	2	2	1
JOURNAL OF BIOMOLECULAR STRUCTURE & DYNAMICS	2	2	1
JOURNAL OF CATALYSIS	2	2	1
JOURNAL OF CO2 UTILIZATION	2	2	1
JOURNAL OF DENTAL RESEARCH	2	2	1
JOURNAL OF ENVIRONMENTAL SCIENCES	2	2	1
JOURNAL OF ETHNOPHARMACOLOGY	2	2	1
JOURNAL OF FLUIDS ENGINEERING-TRANSACTIONS OF THE ASME	2	2	1
JOURNAL OF FOOD ENGINEERING	2	2	1
JOURNAL OF HETEROCYCLIC CHEMISTRY	2	2	1
JOURNAL OF MATERIALS ENGINEERING AND PERFORMANCE	2	2	1
JOURNAL OF MECHANICAL DESIGN	2	2	1
JOURNAL OF MICRO-NANOLITHOGRAPHY MEMS AND MOEMS	2	2	1
JOURNAL OF NANO RESEARCH	2	2	1
JOURNAL OF PERIODONTOLOGY	2	2	1
JOURNAL OF PHARMACEUTICAL SCIENCES	2	2	1
JOURNAL OF POLYMER RESEARCH	2	2	1
JOURNAL OF POLYMER SCIENCE PART B-POLYMER PHYSICS	2	2	1
JOURNAL OF THE BRAZILIAN SOCIETY OF MECHANICAL SCIENCES AND ENGINEERING	2	2	1
JOURNAL OF THE CHILEAN CHEMICAL SOCIETY	2	2	1
JOURNAL OF THE EUROPEAN CERAMIC SOCIETY	2	2	1
JOURNAL OF THE SCIENCE OF FOOD AND AGRICULTURE	2	2	1
JOURNAL OF THE TEXTILE INSTITUTE	2	2	1
JOURNAL OF WUHAN UNIVERSITY OF TECHNOLOGY-MATERIALS SCIENCE EDITION	2	2	1
MARINE ENVIRONMENTAL RESEARCH	2	2	1
MARINE POLLUTION BULLETIN	2	2	1
MATERIALS SCIENCE AND ENGINEERING A-STRUCTURAL MATERIALS PROPERTIES MICROSTRUCTURE AND PROCESSING	2	2	1
MATERIALS SCIENCE AND ENGINEERING B-ADVANCED FUNCTIONAL SOLID-STATE MATERIALS	2	2	1
MATHEMATICS	2	2	1
MEASUREMENT	2	2	1
MECCANICA	2	2	1
MECHANICS BASED DESIGN OF STRUCTURES AND MACHINES	2	2	1
MEMBRANES	2	2	1
MICROBIOLOGY SPECTRUM	2	2	1
MICROBIOLOGY-SGM	2	2	1
MICROBIOLOGY-UK	2	2	1
MICROWAVE AND OPTICAL TECHNOLOGY LETTERS	2	2	1
MINING SMARTNESS FROM NATURE	2	2	1
MRS BULLETIN	2	2	1
MRS COMMUNICATIONS	2	2	1
NANOMEDICINE-NANOTECHNOLOGY BIOLOGY AND MEDICINE	2	2	1
NANOSCALE HORIZONS	2	2	1
NATIONAL SCIENCE REVIEW	2	2	1
NATURAL PRODUCT COMMUNICATIONS	2	2	1
PATHOGENS	2	2	1
PHARMACEUTICALS	2	2	1
PHYSICA SCRIPTA	2	2	1
PHYSICAL REVIEW E	2	2	1
PLANT JOURNAL	2	2	1
PLANTA MEDICA	2	2	1
PLASMONICS	2	2	1
PLASTICS RUBBER AND COMPOSITES	2	2	1
POLYMER COMPOSITES	2	2	1
POLYMER ENGINEERING AND SCIENCE	2	2	1
PREPARATIVE BIOCHEMISTRY & BIOTECHNOLOGY	2	2	1
PROCEEDINGS OF THE ASME 5TH ANNUAL DYNAMIC SYSTEMS AND CONTROL DIVISION CONFERENCE AND JSME 11TH MOTION AND VIBRATION CONFERENCE, DSCC 2012, VOL 2	2	2	1
PROCEEDINGS OF THE INSTITUTION OF MECHANICAL ENGINEERS PART D-JOURNAL OF AUTOMOBILE ENGINEERING	2	2	1
PROCEEDINGS OF THE INSTITUTION OF MECHANICAL ENGINEERS PART M-JOURNAL OF ENGINEERING FOR THE MARITIME ENVIRONMENT	2	2	1
PROCESSES	2	2	1
RESEARCH ON CHEMICAL INTERMEDIATES	2	2	1
RESULTS IN ENGINEERING	2	2	1
RUSSIAN JOURNAL OF PHYSICAL CHEMISTRY A	2	2	1
SADHANA-ACADEMY PROCEEDINGS IN ENGINEERING SCIENCES	2	2	1
SCIENTIFIC WORLD JOURNAL	2	2	1
SENSING AND BIO-SENSING RESEARCH	2	2	1
SENSORS AND MATERIALS	2	2	1
SMART STRUCTURES AND MATERIALS 2006: ELECTROACTIVE POLYMER ACTUATORS AND DEVICES (EAPAD)	2	2	1
SMART STRUCTURES AND SYSTEMS	2	2	1
SOLAR ENERGY MATERIALS AND SOLAR CELLS	2	2	1
SPECTROSCOPY AND SPECTRAL ANALYSIS	2	2	1
SPINE	2	2	1
STRUCTURAL AND MULTIDISCIPLINARY OPTIMIZATION	2	2	1
SURGERY	2	2	1
TOXINS	2	2	1
TRIBOLOGY LETTERS	2	2	1
WASTE AND BIOMASS VALORIZATION	2	2	1
WIRELESS PERSONAL COMMUNICATIONS	2	2	1
ZEITSCHRIFT FUR ANORGANISCHE UND ALLGEMEINE CHEMIE	2	2	1
2012 IEEE INTERNATIONAL CONFERENCE ON ROBOTICS AND BIOMIMETICS (ROBIO 2012)	3	2	0.666667
2020 17TH INTERNATIONAL CONFERENCE ON UBIQUITOUS ROBOTS (UR)	3	2	0.666667
ADDITIVE MANUFACTURING	3	2	0.666667
ADVANCED THERAPEUTICS	3	2	0.666667
AGGREGATE	3	2	0.666667
APPLIED OPTICS	3	2	0.666667
BIOMEDICINES	3	2	0.666667
BIOMIMETIC AND BIOHYBRID SYSTEMS	3	2	0.666667
BONE	3	2	0.666667
BUILDINGS	3	2	0.666667
COGNITIVE COMPUTATION	3	2	0.666667
CURRENT OPINION IN BIOTECHNOLOGY	3	2	0.666667
EXPERT SYSTEMS WITH APPLICATIONS	3	2	0.666667
FASEB JOURNAL	3	2	0.666667
FRONTIERS IN PHYSIOLOGY	3	2	0.666667
FUZZY SETS AND SYSTEMS	3	2	0.666667
INTERNATIONAL JOURNAL OF ARTIFICIAL ORGANS	3	2	0.666667
JOURNAL OF APPLIED FLUID MECHANICS	3	2	0.666667
JOURNAL OF BIOACTIVE AND COMPATIBLE POLYMERS	3	2	0.666667
JOURNAL OF BIOLOGICAL ENGINEERING	3	2	0.666667
JOURNAL OF BIOMATERIALS SCIENCE-POLYMER EDITION	3	2	0.666667
JOURNAL OF ENZYME INHIBITION AND MEDICINAL CHEMISTRY	3	2	0.666667
JOURNAL OF FLUID MECHANICS	3	2	0.666667
JOURNAL OF INORGANIC MATERIALS	3	2	0.666667
JOURNAL OF NEURAL ENGINEERING	3	2	0.666667
JOURNAL OF PHYSIOLOGY-PARIS	3	2	0.666667
MACROMOLECULAR MATERIALS AND ENGINEERING	3	2	0.666667
OPEN CHEMISTRY	3	2	0.666667
PHYSICA STATUS SOLIDI A-APPLICATIONS AND MATERIALS SCIENCE	3	2	0.666667
PHYSICAL REVIEW APPLIED	3	2	0.666667
POLYMER TESTING	3	2	0.666667
PROCEEDINGS OF THE INSTITUTION OF MECHANICAL ENGINEERS PART H-JOURNAL OF ENGINEERING IN MEDICINE	3	2	0.666667
2008 IEEE INTERNATIONAL CONFERENCE ON ROBOTICS AND BIOMIMETICS, VOLS 1-4	4	2	0.5
ACS APPLIED ELECTRONIC MATERIALS	4	2	0.5
AEROSPACE SCIENCE AND TECHNOLOGY	4	2	0.5
APPLIED THERMAL ENGINEERING	4	2	0.5
AUTONOMOUS ROBOTS	4	2	0.5
CELLS	4	2	0.5
IEEE TRANSACTIONS ON ELECTRON DEVICES	4	2	0.5
INORGANICA CHIMICA ACTA	4	2	0.5
INTERNATIONAL JOURNAL OF HEAT AND MASS TRANSFER	4	2	0.5
ISCIENCE	4	2	0.5
JOURNAL OF BIOMECHANICS	4	2	0.5
JOURNAL OF BIOMEDICAL OPTICS	4	2	0.5
JOURNAL OF MECHANISMS AND ROBOTICS-TRANSACTIONS OF THE ASME	4	2	0.5
MICROSYSTEMS & NANOENGINEERING	4	2	0.5
STEM CELL RESEARCH & THERAPY	4	2	0.5
2012 4TH IEEE RAS & EMBS INTERNATIONAL CONFERENCE ON BIOMEDICAL ROBOTICS AND BIOMECHATRONICS (BIOROB)	5	2	0.4
2013 IEEE INTERNATIONAL CONFERENCE ON ROBOTICS AND BIOMIMETICS (ROBIO)	5	2	0.4
ADVANCED BIOSYSTEMS	5	2	0.4
AIAA JOURNAL	5	2	0.4
IEEE TRANSACTIONS ON BIOMEDICAL ENGINEERING	5	2	0.4
IEEE TRANSACTIONS ON CYBERNETICS	5	2	0.4
INTERNATIONAL JOURNAL OF HUMANOID ROBOTICS	5	2	0.4
JOURNAL OF BIOMECHANICAL ENGINEERING-TRANSACTIONS OF THE ASME	5	2	0.4
2009 IEEE INTERNATIONAL CONFERENCE ON ROBOTICS AND BIOMIMETICS (ROBIO 2009), VOLS 1-4	6	2	0.333333
FRONTIERS IN NEUROROBOTICS	6	2	0.333333
IEEE TRANSACTIONS ON ANTENNAS AND PROPAGATION	6	2	0.333333
IEEE TRANSACTIONS ON COGNITIVE AND DEVELOPMENTAL SYSTEMS	6	2	0.333333
JOURNAL OF MATERIALS SCIENCE-MATERIALS IN MEDICINE	6	2	0.333333
MECHANISM AND MACHINE THEORY	6	2	0.333333
TISSUE ENGINEERING PART C-METHODS	6	2	0.333333
IEEE TRANSACTIONS ON INDUSTRIAL ELECTRONICS	7	2	0.285714
INVESTIGATIVE OPHTHALMOLOGY & VISUAL SCIENCE	11	2	0.181818
11TH IEEE INTERNATIONAL CONFERENCE ON CONTROL AND AUTOMATION (ICCA)	1	1	1
13TH INTERNATIONAL SCIENTIFIC CONFERENCE ON SUSTAINABLE, MODERN AND SAFE TRANSPORT (TRANSCOM 2019)	1	1	1
2000 IEEE/RSJ INTERNATIONAL CONFERENCE ON INTELLIGENT ROBOTS AND SYSTEMS (IROS 2000), VOLS 1-3, PROCEEDINGS	1	1	1
2001 IEEE ULTRASONICS SYMPOSIUM PROCEEDINGS, VOLS 1 AND 2	1	1	1
2002 IEEE INTERNATIONAL CONFERENCE ON ROBOTICS AND AUTOMATION, VOLS I-IV, PROCEEDINGS	1	1	1
2003 IEEE INTERNATIONAL CONFERENCE ON ROBOTICS AND AUTOMATION, VOLS 1-3, PROCEEDINGS	1	1	1
2004 4TH IEEE/RAS INTERNATIONAL CONFERENCE ON HUMANOID ROBOTS, VOLS 1 AND 2, PROCEEDINGS	1	1	1
2004 IEEE INTERNATIONAL SYMPOSIUM ON CIRCUITS AND SYSTEMS, VOL 3, PROCEEDINGS	1	1	1
2005 12TH INTERNATIONAL CONFERENCE ON ADVANCED ROBOTICS	1	1	1
2005 12th International Conference on Advanced Robotics	1	1	1
2005 27TH ANNUAL INTERNATIONAL CONFERENCE OF THE IEEE ENGINEERING IN MEDICINE AND BIOLOGY SOCIETY, VOLS 1-7	1	1	1
2005 5TH IEEE-RAS INTERNATIONAL CONFERENCE ON HUMANOID ROBOTS	1	1	1
2006 6TH IEEE-RAS INTERNATIONAL CONFERENCE ON HUMANOID ROBOTS, VOLS 1 AND 2	1	1	1
2006 IEEE INTERNATIONAL CONFERENCE ON ROBOTICS AND AUTOMATION (ICRA), VOLS 1-10	1	1	1
2006 IEEE/RSJ International Conference on Intelligent Robots and Systems, Vols 1-12	1	1	1
2007 3RD INTERNATIONAL IEEE/EMBS CONFERENCE ON NEURAL ENGINEERING, VOLS 1 AND 2	1	1	1
2007 AMERICAN CONTROL CONFERENCE, VOLS 1-13	1	1	1
2007 ANNUAL INTERNATIONAL CONFERENCE OF THE IEEE ENGINEERING IN MEDICINE AND BIOLOGY SOCIETY, VOLS 1-16	1	1	1
2007 IEEE 10TH INTERNATIONAL CONFERENCE ON REHABILITATION ROBOTICS, VOLS 1 AND 2	1	1	1
2007 IEEE INTERNATIONAL JOINT CONFERENCE ON NEURAL NETWORKS, VOLS 1-6	1	1	1
2007 IEEE/RSJ INTERNATIONAL CONFERENCE ON INTELLIGENT ROBOTS AND SYSTEMS, VOLS 1-9	1	1	1
2007 OCEANS, VOLS 1-5	1	1	1
2007 RO-MAN: 16TH IEEE INTERNATIONAL SYMPOSIUM ON ROBOT AND HUMAN INTERACTIVE COMMUNICATION, VOLS 1-3	1	1	1
2008 7TH WORLD CONGRESS ON INTELLIGENT CONTROL AND AUTOMATION, VOLS 1-23	1	1	1
2008 8TH IEEE-RAS INTERNATIONAL CONFERENCE ON HUMANOID ROBOTS (HUMANOIDS 2008)	1	1	1
2008 INTERNATIONAL CONFERENCE ON CONTROL, AUTOMATION AND SYSTEMS, VOLS 1-4	1	1	1
2009 4TH IEEE INTERNATIONAL CONFERENCE ON NANO/MICRO ENGINEERED AND MOLECULAR SYSTEMS, VOLS 1 AND 2	1	1	1
2009 9TH INTERNATIONAL CONFERENCE ON INFORMATION TECHNOLOGY AND APPLICATIONS IN BIOMEDICINE	1	1	1
2009 IEEE 13TH DIGITAL SIGNAL PROCESSING WORKSHOP & 5TH IEEE PROCESSING EDUCATION WORKSHOP, VOLS 1 AND 2, PROCEEDINGS	1	1	1
2009 IEEE 8TH INTERNATIONAL CONFERENCE ON DEVELOPMENT AND LEARNING	1	1	1
2009 IEEE INTERNATIONAL CONFERENCE ON MECHATRONICS AND AUTOMATION, VOLS 1-7, CONFERENCE PROCEEDINGS	1	1	1
2009 IEEE INTERNATIONAL CONFERENCE ON TECHNOLOGIES FOR PRACTICAL ROBOT APPLICATIONS (TEPRA 2009)	1	1	1
2009 INTERNATIONAL CONFERENCE ON MEASURING TECHNOLOGY AND MECHATRONICS AUTOMATION, VOL I	1	1	1
2010 ANNUAL INTERNATIONAL CONFERENCE OF THE IEEE ENGINEERING IN MEDICINE AND BIOLOGY SOCIETY (EMBC)	1	1	1
2010 IEEE CONGRESS ON EVOLUTIONARY COMPUTATION (CEC)	1	1	1
2010 IEEE SENSORS	1	1	1
2011 6TH IEEE CONFERENCE ON INDUSTRIAL ELECTRONICS AND APPLICATIONS (ICIEA)	1	1	1
2011 ANNUAL INTERNATIONAL CONFERENCE OF THE IEEE ENGINEERING IN MEDICINE AND BIOLOGY SOCIETY (EMBC)	1	1	1
2011 IEEE INTERNATIONAL SYMPOSIUM ON ANTENNAS AND PROPAGATION (APSURSI)	1	1	1
2011 IEEE INTERNATIONAL SYMPOSIUM ON INDUSTRIAL ELECTRONICS (ISIE)	1	1	1
2011 IEEE/ASME INTERNATIONAL CONFERENCE ON ADVANCED INTELLIGENT MECHATRONICS (AIM)	1	1	1
2011 PROCEEDINGS OF THE INTERNATIONAL CONFERENCE ON SIGNAL PROCESSING AND MULTIMEDIA APPLICATIONS (SIGMAP 2011)	1	1	1
2012 12TH INTERNATIONAL CONFERENCE ON CONTROL, AUTOMATION AND SYSTEMS (ICCAS)	1	1	1
2012 19TH INTERNATIONAL CONFERENCE MECHATRONICS AND MACHINE VISION IN PRACTICE (M2VIP)	1	1	1
2012 IEEE 25TH INTERNATIONAL CONFERENCE ON MICRO ELECTRO MECHANICAL SYSTEMS (MEMS)	1	1	1
2012 IEEE ANTENNAS AND PROPAGATION SOCIETY INTERNATIONAL SYMPOSIUM (APSURSI)	1	1	1
2012 IEEE INTERNATIONAL CONFERENCE ON ROBOTICS AND AUTOMATION (ICRA)	1	1	1
2012 IEEE/RSJ INTERNATIONAL CONFERENCE ON INTELLIGENT ROBOTS AND SYSTEMS (IROS)	1	1	1
2013 10TH INTERNATIONAL CONFERENCE ON UBIQUITOUS ROBOTS AND AMBIENT INTELLIGENCE (URAI)	1	1	1
2013 21ST INTERNATIONAL CONFERENCE ON APPLIED ELECTROMAGNETICS AND COMMUNICATIONS (ICECOM 2013)	1	1	1
2013 9TH INTERNATIONAL WORKSHOP ON ROBOT MOTION AND CONTROL (ROMOCO)	1	1	1
2013 AMERICAN CONTROL CONFERENCE (ACC)	1	1	1
2013 ICME INTERNATIONAL CONFERENCE ON COMPLEX MEDICAL ENGINEERING (CME)	1	1	1
2013 IEEE 13TH INTERNATIONAL CONFERENCE ON REHABILITATION ROBOTICS (ICORR)	1	1	1
2013 IEEE AEROSPACE CONFERENCE	1	1	1
2013 IEEE INTERNATIONAL CONFERENCE ON ACOUSTICS, SPEECH AND SIGNAL PROCESSING (ICASSP)	1	1	1
2013 IEEE INTERNATIONAL SYMPOSIUM ON HAPTIC AUDIO-VISUAL ENVIRONMENTS AND GAMES (HAVE 2013)	1	1	1
2013 IEEE INTERNATIONAL SYMPOSIUM ON ROBOTIC AND SENSORS ENVIRONMENTS (ROSE 2013)	1	1	1
2013 IEEE SIGNAL PROCESSING IN MEDICINE AND BIOLOGY SYMPOSIUM (SPMB)	1	1	1
2013 IEEE/ASME INTERNATIONAL CONFERENCE ON ADVANCED INTELLIGENT MECHATRONICS (AIM): MECHATRONICS FOR HUMAN WELLBEING	1	1	1
2013 IEEE/RSJ INTERNATIONAL CONFERENCE ON INTELLIGENT ROBOTS AND SYSTEMS (IROS)	1	1	1
2013 WORLD HAPTICS CONFERENCE (WHC)	1	1	1
2014 11TH WORLD CONGRESS ON INTELLIGENT CONTROL AND AUTOMATION (WCICA)	1	1	1
2014 17TH IEEE MEDITERRANEAN ELECTROTECHNICAL CONFERENCE (MELECON)	1	1	1
2014 AMERICAN CONTROL CONFERENCE (ACC)	1	1	1
2014 EIGHTH INTERNATIONAL CONFERENCE ON COMPLEX, INTELLIGENT AND SOFTWARE INTENSIVE SYSTEMS (CISIS),	1	1	1
2014 IEEE CONFERENCE ON COMPUTATIONAL INTELLIGENCE AND GAMES (CIG)	1	1	1
2014 IEEE HAPTICS SYMPOSIUM (HAPTICS)	1	1	1
2014 IEEE INTERNATIONAL CONFERENCE ON MECHATRONICS AND AUTOMATION (IEEE ICMA 2014)	1	1	1
2014 IEEE INTERNATIONAL CONFERENCE ON ROBOTICS AND AUTOMATION (ICRA)	1	1	1
2014 IEEE INTERNATIONAL CONFERENCE ON SYSTEMS, MAN AND CYBERNETICS (SMC)	1	1	1
2014 IEEE INTERNATIONAL SYMPOSIUM ON CIRCUITS AND SYSTEMS (ISCAS)	1	1	1
2014 IEEE INTERNATIONAL SYMPOSIUM ON MEDICAL MEASUREMENTS AND APPLICATIONS (MEMEA)	1	1	1
2014 IEEE Symposium on Computational Intelligence in Control and Automation (CICA)	1	1	1
2014 OCEANS - ST. JOHN'S	1	1	1
2014 SMART GRID CONFERENCE (SGC)	1	1	1
2015 15TH NON-VOLATILE MEMORY TECHNOLOGY SYMPOSIUM (NVMTS)	1	1	1
2015 25TH INTERNATIONAL CONFERENCE ON FIELD PROGRAMMABLE LOGIC AND APPLICATIONS	1	1	1
2015 4TH INTERNATIONAL WORK CONFERENCE ON BIOINSPIRED INTELLIGENCE (IWOBI)	1	1	1
2015 7TH INTERNATIONAL IEEE/EMBS CONFERENCE ON NEURAL ENGINEERING (NER)	1	1	1
2015 FIFTH INTERNATIONAL CONFERENCE ON COMMUNICATION SYSTEMS AND NETWORK TECHNOLOGIES (CSNT2015)	1	1	1
2015 IEEE 15TH INTERNATIONAL CONFERENCE ON NANOTECHNOLOGY (IEEE-NANO)	1	1	1
2015 IEEE 29TH INTERNATIONAL CONFERENCE ON ADVANCED INFORMATION NETWORKING AND APPLICATIONS (IEEE AINA 2015)	1	1	1
2015 IEEE INTERNATIONAL CONFERENCE ON CYBER TECHNOLOGY IN AUTOMATION, CONTROL, AND INTELLIGENT SYSTEMS (CYBER)	1	1	1
2015 IEEE INTERNATIONAL CONFERENCE ON IMAGE PROCESSING (ICIP)	1	1	1
2015 IEEE INTERNATIONAL CONFERENCE ON MECHATRONICS AND AUTOMATION	1	1	1
2015 IEEE INTERNATIONAL CONFERENCE ON ROBOTICS AND BIOMIMETICS (ROBIO)	1	1	1
2015 IEEE SENSORS	1	1	1
2015 IEEE WORLD HAPTICS CONFERENCE (WHC)	1	1	1
2015 INTERNATIONAL CONFERENCE ON MECHANICAL SCIENCE AND MECHANICAL DESIGN, MSMD 2015	1	1	1
2015 INTERNATIONAL JOINT CONFERENCE ON NEURAL NETWORKS (IJCNN)	1	1	1
2015 UKM FST POSTGRADUATE COLLOQUIUM	1	1	1
2016 10TH EUROPEAN CONFERENCE ON ANTENNAS AND PROPAGATION (EUCAP)	1	1	1
2016 12TH IEEE INTERNATIONAL CONFERENCE ON CONTROL AND AUTOMATION (ICCA)	1	1	1
2016 13TH INTERNATIONAL CONFERENCE ON ELECTRICAL ENGINEERING, COMPUTING SCIENCE AND AUTOMATIC CONTROL (CCE)	1	1	1
2016 29TH IEEE INTERNATIONAL SYSTEM-ON-CHIP CONFERENCE (SOCC)	1	1	1
2016 CONFERENCE ON LASERS AND ELECTRO-OPTICS (CLEO)	1	1	1
2016 IEEE INTERNATIONAL CONFERENCE ON AUTONOMOUS ROBOT SYSTEMS AND COMPETITIONS (ICARSC 2016)	1	1	1
2016 IEEE INTERNATIONAL CONFERENCE ON MECHATRONICS AND AUTOMATION	1	1	1
2016 IEEE INTERNATIONAL CONFERENCE ON ROBOTICS AND AUTOMATION (ICRA)	1	1	1
2016 IEEE INTERNATIONAL CONFERENCE ON ROBOTICS AND BIOMIMETICS (ROBIO)	1	1	1
2016 IEEE INTERNATIONAL CONFERENCE ON SYSTEMS, MAN, AND CYBERNETICS (SMC)	1	1	1
2016 IEEE-RAS 16TH INTERNATIONAL CONFERENCE ON HUMANOID ROBOTS (HUMANOIDS)	1	1	1
2016 IEEE/RSJ INTERNATIONAL CONFERENCE ON INTELLIGENT ROBOTS AND SYSTEMS (IROS 2016)	1	1	1
2016 IEEE/SICE INTERNATIONAL SYMPOSIUM ON SYSTEM INTEGRATION (SII)	1	1	1
2016 INTERNATIONAL CONFERENCE ON ADVANCES IN COMPUTING, COMMUNICATIONS AND INFORMATICS (ICACCI)	1	1	1
2016 INTERNATIONAL CONFERENCE ON DIGITAL IMAGE COMPUTING: TECHNIQUES AND APPLICATIONS (DICTA)	1	1	1
2017 14TH INTERNATIONAL CONFERENCE ON ELECTRICAL ENGINEERING, COMPUTING SCIENCE AND AUTOMATIC CONTROL (CCE)	1	1	1
2017 16TH IEEE INTERNATIONAL CONFERENCE ON MACHINE LEARNING AND APPLICATIONS (ICMLA)	1	1	1
2017 19TH INTERNATIONAL CONFERENCE ON SOLID-STATE SENSORS, ACTUATORS AND MICROSYSTEMS (TRANSDUCERS)	1	1	1
2017 24TH INTERNATIONAL CONFERENCE ON MECHATRONICS AND MACHINE VISION IN PRACTICE (M2VIP)	1	1	1
2017 2ND INTERNATIONAL CONFERENCE ON ROBOTICS AND AUTOMATION ENGINEERING (ICRAE)	1	1	1
2017 IEEE 5TH INTERNATIONAL SYMPOSIUM ON ROBOTICS AND INTELLIGENT SENSORS (IRIS)	1	1	1
2017 IEEE 9TH INTERNATIONAL CONFERENCE ON COMMUNICATION SOFTWARE AND NETWORKS (ICCSN)	1	1	1
2017 IEEE INTERNATIONAL CONFERENCE ON ADVANCED INTELLIGENT MECHATRONICS (AIM)	1	1	1
2017 IEEE INTERNATIONAL CONFERENCE ON MANIPULATION, MANUFACTURING AND MEASUREMENT ON THE NANOSCALE (3M-NANO)	1	1	1
2017 IEEE INTERNATIONAL SYMPOSIUM ON MEDICAL MEASUREMENTS AND APPLICATIONS (MEMEA)	1	1	1
2017 IEEE SYMPOSIUM SERIES ON COMPUTATIONAL INTELLIGENCE (SSCI)	1	1	1
2017 IEEE-RAS 17TH INTERNATIONAL CONFERENCE ON HUMANOID ROBOTICS (HUMANOIDS)	1	1	1
2017 IEEE/RSJ INTERNATIONAL CONFERENCE ON INTELLIGENT ROBOTS AND SYSTEMS (IROS)	1	1	1
2017 INTERNATIONAL SYMPOSIUM ON WEARABLE ROBOTICS AND REHABILITATION (WEROB)	1	1	1
2018 26TH EUROPEAN SIGNAL PROCESSING CONFERENCE (EUSIPCO)	1	1	1
2018 40TH ANNUAL INTERNATIONAL CONFERENCE OF THE IEEE ENGINEERING IN MEDICINE AND BIOLOGY SOCIETY (EMBC)	1	1	1
2018 9TH INTERNATIONAL CONFERENCE ON INFORMATION, INTELLIGENCE, SYSTEMS AND APPLICATIONS (IISA)	1	1	1
2018 9TH INTERNATIONAL CONFERENCE ON INTELLIGENT SYSTEMS (IS)	1	1	1
2018 IEEE INTERNATIONAL CONFERENCE ON ENGINEERING, TECHNOLOGY AND INNOVATION (ICE/ITMC)	1	1	1
2018 IEEE INTERNATIONAL CONFERENCE ON ROBOTICS AND AUTOMATION (ICRA)	1	1	1
2018 IEEE MICRO ELECTRO MECHANICAL SYSTEMS (MEMS)	1	1	1
2018 IEEE RADAR CONFERENCE (RADARCONF18)	1	1	1
2018 IEEE SECOND INTERNATIONAL CONFERENCE ON DATA STREAM MINING & PROCESSING (DSMP)	1	1	1
2018 INTERNATIONAL CONFERENCE ON OPTICAL MEMS AND NANOPHOTONICS (OMN)	1	1	1
2019 12TH INTERNATIONAL CONFERENCE ON HUMAN SYSTEM INTERACTION (HSI)	1	1	1
2019 20TH INTERNATIONAL CONFERENCE ON SOLID-STATE SENSORS, ACTUATORS AND MICROSYSTEMS & EUROSENSORS XXXIII (TRANSDUCERS & EUROSENSORS XXXIII)	1	1	1
2019 9TH IEEE ANNUAL INTERNATIONAL CONFERENCE ON CYBER TECHNOLOGY IN AUTOMATION, CONTROL, AND INTELLIGENT SYSTEMS (IEEE-CYBER 2019)	1	1	1
2019 E-HEALTH AND BIOENGINEERING CONFERENCE (EHB)	1	1	1
2019 IEEE 8TH INTERNATIONAL CONFERENCE ON ADVANCED OPTOELECTRONICS AND LASERS (CAOL)	1	1	1
2019 IEEE INTERNATIONAL CONFERENCE ON CYBORG AND BIONIC SYSTEMS (CBS)	1	1	1
2019 IEEE INTERNATIONAL CONFERENCE ON IMAGING SYSTEMS & TECHNIQUES (IST 2019)	1	1	1
2019 IEEE INTERNATIONAL CONFERENCE ON MANIPULATION, MANUFACTURING AND MEASUREMENT ON THE NANOSCALE (IEEE 3M-NANO)	1	1	1
2019 IEEE INTERNATIONAL CONFERENCE ON MECHATRONICS AND AUTOMATION (ICMA)	1	1	1
2019 IEEE INTERNATIONAL SYMPOSIUM ON OLFACTION AND ELECTRONIC NOSE (ISOEN 2019)	1	1	1
2019 IEEE SOUTHEASTCON	1	1	1
2019 IEEE SYMPOSIUM SERIES ON COMPUTATIONAL INTELLIGENCE (IEEE SSCI 2019)	1	1	1
2019 IEEE/ASME INTERNATIONAL CONFERENCE ON ADVANCED INTELLIGENT MECHATRONICS (AIM)	1	1	1
2019 INTERNATIONAL CONFERENCE ON ADVANCED ELECTRONIC MATERIALS, COMPUTERS AND MATERIALS ENGINEERING (AEMCME 2019)	1	1	1
2020 14TH EUROPEAN CONFERENCE ON ANTENNAS AND PROPAGATION (EUCAP 2020)	1	1	1
2020 25TH INTERNATIONAL CONFERENCE ON PATTERN RECOGNITION (ICPR)	1	1	1
2020 3RD IEEE INTERNATIONAL CONFERENCE ON SOFT ROBOTICS (ROBOSOFT)	1	1	1
2020 8TH IEEE RAS/EMBS INTERNATIONAL CONFERENCE FOR BIOMEDICAL ROBOTICS AND BIOMECHATRONICS (BIOROB)	1	1	1
2020 IEEE INTERNATIONAL CONFERENCE ON ACOUSTICS, SPEECH, AND SIGNAL PROCESSING	1	1	1
2020 IEEE INTERNATIONAL SYMPOSIUM ON MEDICAL MEASUREMENTS AND APPLICATIONS (MEMEA)	1	1	1
2020 IEEE SENSORS	1	1	1
2020 IEEE/ASME INTERNATIONAL CONFERENCE ON ADVANCED INTELLIGENT MECHATRONICS (AIM)	1	1	1
2020 IEEE/RSJ INTERNATIONAL CONFERENCE ON INTELLIGENT ROBOTS AND SYSTEMS (IROS)	1	1	1
2020 INTERNATIONAL CONFERENCE ON INDUSTRIAL ENGINEERING, APPLICATIONS AND MANUFACTURING (ICIEAM)	1	1	1
2021 10TH INTERNATIONAL CONFERENCE ON POWER SCIENCE AND ENGINEERING (ICPSE 2021)	1	1	1
2021 21ST INTERNATIONAL CONFERENCE ON SOLID-STATE SENSORS, ACTUATORS AND MICROSYSTEMS (TRANSDUCERS)	1	1	1
2021 43RD ANNUAL INTERNATIONAL CONFERENCE OF THE IEEE ENGINEERING IN MEDICINE & BIOLOGY SOCIETY (EMBC)	1	1	1
2021 4TH INTERNATIONAL CONFERENCE ON ROBOTICS, CONTROL AND AUTOMATION ENGINEERING (RCAE 2021)	1	1	1
2021 6TH INTERNATIONAL CONFERENCE ON MECHANICAL ENGINEERING AND ROBOTICS RESEARCH (ICMERR)	1	1	1
2021 ASIA-PACIFIC CONFERENCE ON COMMUNICATIONS TECHNOLOGY AND COMPUTER SCIENCE (ACCTCS 2021)	1	1	1
2021 IEEE INTERNATIONAL SYMPOSIUM ON CIRCUITS AND SYSTEMS (ISCAS)	1	1	1
2021 IEEE SENSORS APPLICATIONS SYMPOSIUM (SAS 2021)	1	1	1
2021 INTERNATIONAL JOINT CONFERENCE ON NEURAL NETWORKS (IJCNN)	1	1	1
2022 8TH INTERNATIONAL ENGINEERING, SCIENCES AND TECHNOLOGY CONFERENCE, IESTEC	1	1	1
2022 IEEE 35TH INTERNATIONAL CONFERENCE ON MICRO ELECTRO MECHANICAL SYSTEMS CONFERENCE (MEMS)	1	1	1
2022 IEEE 5TH INTERNATIONAL CONFERENCE ON SOFT ROBOTICS (ROBOSOFT)	1	1	1
2022 IEEE INTERNATIONAL CONFERENCE ON ARTIFICIAL INTELLIGENCE CIRCUITS AND SYSTEMS (AICAS 2022): INTELLIGENT TECHNOLOGY IN THE POST-PANDEMIC ERA	1	1	1
2022 IEEE INTERNATIONAL CONFERENCE ON CYBORG AND BIONIC SYSTEMS, CBS	1	1	1
2022 IEEE INTERNATIONAL CONFERENCE ON ROBOTICS AND AUTOMATION, ICRA 2022	1	1	1
2022 IEEE INTERNATIONAL SYMPOSIUM ON MEDICAL MEASUREMENTS AND APPLICATIONS (MEMEA 2022)	1	1	1
2022 IEEE SENSORS	1	1	1
2022 INTERNATIONAL CONFERENCE ON INDUSTRIAL AUTOMATION, ROBOTICS AND CONTROL ENGINEERING, IARCE	1	1	1
2022 INTERNATIONAL JOINT CONFERENCE ON NEURAL NETWORKS (IJCNN)	1	1	1
2022 LATIN AMERICAN ROBOTICS SYMPOSIUM (LARS), 2022 BRAZILIAN SYMPOSIUM ON ROBOTICS (SBR), AND 2022 WORKSHOP ON ROBOTICS IN EDUCATION (WRE)	1	1	1
2022 MEDICAL TECHNOLOGIES CONGRESS (TIPTEKNO'22)	1	1	1
2023 21ST INTERNATIONAL CONFERENCE ON ADVANCED ROBOTICS, ICAR	1	1	1
2023 29TH INTERNATIONAL CONFERENCE ON MECHATRONICS AND MACHINE VISION IN PRACTICE, M2VIP 2023	1	1	1
2023 36TH SBC/SBMICRO/IEEE/ACM SYMPOSIUM ON INTEGRATED CIRCUITS AND SYSTEMS DESIGN, SBCCI	1	1	1
2023 EUROPEAN CONTROL CONFERENCE, ECC	1	1	1
2023 IEEE INTERNATIONAL CONFERENCE ON CONSUMER ELECTRONICS, ICCE	1	1	1
2023 IEEE INTERNATIONAL CONFERENCE ON ROBOTICS AND AUTOMATION (ICRA 2023)	1	1	1
2023 IEEE INTERNATIONAL CONFERENCE ON SOFT ROBOTICS, ROBOSOFT	1	1	1
2023 IEEE SYMPOSIUM IN LOW-POWER AND HIGH-SPEED CHIPS, COOL CHIPS	1	1	1
2023 IEEE/RSJ INTERNATIONAL CONFERENCE ON INTELLIGENT ROBOTS AND SYSTEMS, IROS	1	1	1
2024 IEEE INTERNATIONAL CONFERENCE ON CYBERNETICS AND INTELLIGENT SYSTEMS, CIS AND IEEE INTERNATIONAL CONFERENCE ON ROBOTICS, AUTOMATION AND MECHATRONICS, RAM, CIS-RAM 2024	1	1	1
2024 IEEE INTERNATIONAL CONFERENCE ON FLEXIBLE AND PRINTABLE SENSORS AND SYSTEMS, FLEPS 2024	1	1	1
2024 IEEE INTERNATIONAL CONFERENCE ON SEMICONDUCTOR ELECTRONICS, ICSE	1	1	1
2024 IEEE INTERNATIONAL SYMPOSIUM ON CIRCUITS AND SYSTEMS, ISCAS 2024	1	1	1
2024 IEEE INTERNATIONAL SYMPOSIUM ON OLFACTION AND ELECTRONIC NOSE, ISOEN	1	1	1
2024 IEEE INTERNATIONAL SYMPOSIUM ON ROBOTIC AND SENSORS ENVIRONMENTS, ROSE 2024	1	1	1
2024 INTERNATIONAL CONFERENCE ON COMPUTING, NETWORKING AND COMMUNICATIONS, ICNC	1	1	1
20TH INTERNATIONAL CONFERENCE ON COMPOSITE MATERIALS	1	1	1
24TH CONDENSED MATTER DAYS NATIONAL CONFERENCE (CMDAYS2016)	1	1	1
26TH REGIONAL SYMPOSIUM ON CHEMICAL ENGINEERING (RSCE 2019)	1	1	1
2ND BIOMEDICAL ENGINEERINGS RECENT PROGRESS IN BIOMATERIALS, DRUGS DEVELOPMENT, AND MEDICAL DEVICES	1	1	1
2ND INTERNATIONAL CONFERENCE ON SUSTAINABLE MATERIALS PROCESSING AND MANUFACTURING (SMPM 2019)	1	1	1
2ND INTERNATIONAL MERCON 2016 MORATUWA ENGINEERING RESEARCH CONFERENCE	1	1	1
3RD INTERNATIONAL CONFERENCE ON ADVANCES IN MECHANICAL ENGINEERING (ICAME 2020), PTS 1-6	1	1	1
40TH ANNUAL REVIEW OF PROGRESS IN QUANTITATIVE NONDESTRUCTIVE EVALUATION: INCORPORATING THE 10TH INTERNATIONAL CONFERENCE ON BARKHAUSEN NOISE AND MICROMAGNETIC TESTING, VOLS 33A & 33B	1	1	1
5TH INTERNATIONAL MEETING FOR RESEARCHERS IN MATERIALS AND PLASMA TECHNOLOGY (5TH IMRMPT)	1	1	1
6TH BIOMEDICAL ENGINEERING INTERNATIONAL CONFERENCE (BMEICON 2013)	1	1	1
7TH INTERNATIONAL CONFERENCE ON ADVANCED CONCEPTS IN MECHANICAL ENGINEERING	1	1	1
7TH WORLD MULTICONFERENCE ON SYSTEMICS, CYBERNETICS AND INFORMATICS, VOL XI, PROCEEDINGS: COMMUNICATION, NETWORK AND CONTROL SYSTEMS, TECHNOLOGIES AND APPLICATIONS: II	1	1	1
8TH ANNUAL INTERNATIONAL CONFERENCE ON BIOLOGICALLY INSPIRED COGNITIVE ARCHITECTURES, BICA 2017 (EIGHTH ANNUAL MEETING OF THE BICA SOCIETY)	1	1	1
8TH INTERNATIONAL CONFERENCE ON ADVANCED CONCEPTS IN MECHANICAL ENGINEERING	1	1	1
AAPS PHARMSCITECH	1	1	1
ACQUISITION, TRACKING, AND POINTING XIII	1	1	1
ACS EARTH AND SPACE CHEMISTRY	1	1	1
ACS INFECTIOUS DISEASES	1	1	1
ACS SYNTHETIC BIOLOGY	1	1	1
ACTA ASTRONAUTICA	1	1	1
ACTA BIOTHEORETICA	1	1	1
ACTA IMEKO	1	1	1
ACTA MECHANICA SINICA	1	1	1
ACTA MECHANICA SOLIDA SINICA	1	1	1
ACTA ODONTOLOGICA SCANDINAVICA	1	1	1
ACTA PHYSICA SINICA	1	1	1
ACTIVE AND PASSIVE SMART STRUCTURES AND INTEGRATED SYSTEMS 2010, PTS 1 AND 2	1	1	1
ACTUATOR 08, CONFERENCE PROCEEDINGS	1	1	1
AD HOC NETWORKS	1	1	1
ADAPTIVE AND NATURAL COMPUTING ALGORITHMS, PT 1	1	1	1
ADAPTIVE MOBILE ROBOTICS	1	1	1
ADMET AND DMPK	1	1	1
ADVANCED BIOIMAGING TECHNOLOGIES IN ASSESSMENT OF THE QUALITY OF BONE AND SCAFFOLD MATERIALS: TECHNIQUES AND APPLICATIONS	1	1	1
ADVANCED COMPOSITE MATERIALS	1	1	1
ADVANCED COMPOSITES AND HYBRID MATERIALS	1	1	1
ADVANCED ENGINEERING INFORMATICS	1	1	1
ADVANCED ENGINEERING MATERIALS II, PTS 1-3	1	1	1
ADVANCED FABRICATION TECHNOLOGIES FOR MICRO/NANO OPTICS AND PHOTONICS III	1	1	1
ADVANCED FABRICATION TECHNOLOGIES FOR MICRO/NANO OPTICS AND PHOTONICS X	1	1	1
ADVANCED NANOBIOMED RESEARCH	1	1	1
ADVANCED SENSOR RESEARCH	1	1	1
ADVANCED STRUCTURAL AND FUNCTIONAL MATERIALS FOR PROTECTION	1	1	1
ADVANCED SYNTHESIS & CATALYSIS	1	1	1
ADVANCES IN APPLIED CERAMICS	1	1	1
ADVANCES IN ARTIFICIAL INTELLIGENCE AND MACHINE LEARNING	1	1	1
ADVANCES IN BIONIC ENGINEERING	1	1	1
ADVANCES IN COLLOID AND INTERFACE SCIENCE	1	1	1
ADVANCES IN ENERGY SCIENCE AND EQUIPMENT ENGINEERING	1	1	1
ADVANCES IN ENGINEERING DESIGN AND OPTIMIZATION, PTS 1 AND 2	1	1	1
ADVANCES IN FRACTURE AND STRENGTH, PTS 1- 4	1	1	1
ADVANCES IN MATERIAL SCIENCE, MECHANICAL ENGINEERING AND MANUFACTURING	1	1	1
ADVANCES IN MATERIALS SCIENCE AND ENGINEERING	1	1	1
ADVANCES IN MECHANICAL DESIGN, PTS 1 AND 2	1	1	1
ADVANCES IN MECHANICAL ENGINEERING	1	1	1
ADVANCES IN MECHANICAL ENGINEERING, ICRIDME 2018	1	1	1
ADVANCES IN NATURE AND BIOLOGICALLY INSPIRED COMPUTING	1	1	1
ADVANCES IN NEURAL NETWORKS - ISNN 2005, PT 2, PROCEEDINGS	1	1	1
ADVANCES IN NEUROTECHNOLOGY, ELECTRONICS AND INFORMATICS	1	1	1
ADVANCES IN PHARMACOLOGY AND PHARMACY	1	1	1
ADVANCES IN PLANT GLYCOSIDES, CHEMISTRY AND BIOLOGY	1	1	1
ADVANCES IN VISUAL COMPUTING, ISVC 2018	1	1	1
ADVANCES IN VISUAL COMPUTING, ISVC 2022, PT II	1	1	1
AFRICAN HEALTH SCIENCES	1	1	1
AGRICULTURAL AND BIOLOGICAL CHEMISTRY	1	1	1
AGRICULTURE-BASEL	1	1	1
AGRIVITA	1	1	1
AI & SOCIETY	1	1	1
AICHE JOURNAL	1	1	1
AIRCRAFT ENGINEERING AND AEROSPACE TECHNOLOGY	1	1	1
ALEXANDRIA ENGINEERING JOURNAL	1	1	1
ALGAL RESEARCH-BIOMASS BIOFUELS AND BIOPRODUCTS	1	1	1
AMERICAN JOURNAL OF DENTISTRY	1	1	1
AMERICAN JOURNAL OF PHYSIOLOGY-HEART AND CIRCULATORY PHYSIOLOGY	1	1	1
AMERICAN JOURNAL OF PHYSIOLOGY-RENAL PHYSIOLOGY	1	1	1
AMERICAN JOURNAL OF RESPIRATORY AND CRITICAL CARE MEDICINE	1	1	1
AMERICAN JOURNAL OF VETERINARY RESEARCH	1	1	1
AMERICAN MINERALOGIST	1	1	1
ANALYTICAL LETTERS	1	1	1
ANALYTICAL SCIENCE ADVANCES	1	1	1
ANATOMICAL RECORD-ADVANCES IN INTEGRATIVE ANATOMY AND EVOLUTIONARY BIOLOGY	1	1	1
ANIMAL CELLS AND SYSTEMS	1	1	1
ANNUAL REVIEW OF FLUID MECHANICS	1	1	1
ANTHROPOCENE REVIEW	1	1	1
ANTI-CANCER AGENTS IN MEDICINAL CHEMISTRY	1	1	1
ANTIOXIDANTS	1	1	1
AOPC 2017: OPTICAL SENSING AND IMAGING TECHNOLOGY AND APPLICATIONS	1	1	1
APL BIOENGINEERING	1	1	1
APPLICATIONS OF DIGITAL IMAGE PROCESSING XLIII	1	1	1
APPLIED ACOUSTICS	1	1	1
APPLIED ARTIFICIAL INTELLIGENCE	1	1	1
APPLIED BIOCHEMISTRY AND MICROBIOLOGY	1	1	1
APPLIED BIOLOGICAL RESEARCH	1	1	1
APPLIED CATALYSIS A-GENERAL	1	1	1
APPLIED CATALYSIS B-ENVIRONMENT AND ENERGY	1	1	1
APPLIED INTELLIGENCE	1	1	1
APPLIED MECHANICS AND MECHANICAL ENGINEERING, PTS 1-3	1	1	1
ARCHIVES OF PHARMACAL RESEARCH	1	1	1
ARTHROPOD STRUCTURE & DEVELOPMENT	1	1	1
ARTIFICIAL COMPUTATION IN BIOLOGY AND MEDICINE, PT I (IWINAC 2015)	1	1	1
ARTIFICIAL INTELLIGENCE AND COMPUTATIONAL INTELLIGENCE, PT II	1	1	1
ARTIFICIAL INTELLIGENCE AND SOFT COMPUTING, ICAISC 2017, PT I	1	1	1
ARTIFICIAL INTELLIGENCE APPLICATIONS AND INNOVATIONS, PT III, AIAI 2024	1	1	1
ARTIFICIAL INTELLIGENCE IN MEDICINE	1	1	1
ARTIFICIAL INTELLIGENCE REVIEW	1	1	1
ARTIFICIAL INTELLIGENCE TRENDS IN INTELLIGENT SYSTEMS, CSOC2017, VOL 1	1	1	1
ARTIFICIAL LIFE AND ROBOTICS	1	1	1
ARTIFICIAL MUSCLE ACTUATORS USING ELECTROACTIVE POLYMERS	1	1	1
ARTIFICIAL NEURAL NETWORKS AND MACHINE LEARNING - ICANN 2018, PT III	1	1	1
ASIA-PACIFIC JOURNAL OF OPHTHALMOLOGY	1	1	1
ASIAN JOURNAL OF ANDROLOGY	1	1	1
ASIAN JOURNAL OF PHARMACEUTICAL SCIENCES	1	1	1
ASIAN PACIFIC JOURNAL OF TROPICAL MEDICINE	1	1	1
ASTRONOMISCHE NACHRICHTEN	1	1	1
AUSTRALASIAN JOURNAL OF DERMATOLOGY	1	1	1
AUSTRALIAN JOURNAL OF CHEMISTRY	1	1	1
AUSTRALIAN ORTHODONTIC JOURNAL	1	1	1
AUTOMATION IN CONSTRUCTION	1	1	1
AUTOPHAGY	1	1	1
AVIATION SPACE AND ENVIRONMENTAL MEDICINE	1	1	1
BEHAVIOR AND MECHANICS OF MULTIFUNCTIONAL MATERIALS AND COMPOSITES 2016	1	1	1
BEHAVIOR AND MECHANICS OF MULTIFUNCTIONAL MATERIALS AND COMPOSITES XII	1	1	1
BEHAVIOR AND MECHANICS OF MULTIFUNCTIONAL MATERIALS XIII	1	1	1
BEHAVIOR AND MECHANICS OF MULTIFUNCTIONAL MATERIALS XIV	1	1	1
BEHAVIOURAL BRAIN RESEARCH	1	1	1
BEHAVIOURAL PROCESSES	1	1	1
BIO-INSPIRED COMPUTING AND COMMUNICATION	1	1	1
BIO-INSPIRED/BIOMIMETIC SENSOR TECHNOLOGIES AND APPLICATIONS	1	1	1
BIO-MEDICAL MATERIALS AND ENGINEERING	1	1	1
BIOCATALYSIS AND AGRICULTURAL BIOTECHNOLOGY	1	1	1
BIOCERAMICS 15	1	1	1
BIOCERAMICS 16	1	1	1
BIOCERAMICS, VOL 19, PTS 1 AND 2	1	1	1
BIOCHEMISTRY AND BIOPHYSICS REPORTS	1	1	1
BIOCHEMISTRY AND CELL BIOLOGY-BIOCHIMIE ET BIOLOGIE CELLULAIRE	1	1	1
BIODEVICES: PROCEEDINGS OF THE 13TH INTERNATIONAL JOINT CONFERENCE ON BIOMEDICAL ENGINEERING SYSTEMS AND TECHNOLOGIES, VOL 1: BIODEVICES, 2020	1	1	1
BIOELECTROCHEMISTRY AND BIOENERGETICS	1	1	1
BIOELECTRONIC APPLICATIONS OF PHOTOCHROMIC PIGMENTS	1	1	1
BIOENGINEERED AND BIOINSPIRED SYSTEMS II	1	1	1
BIOENGINEERED AND BIOINSPIRED SYSTEMS III	1	1	1
BIOENGINEERED AND BIOINSPIRED SYSTEMS IV	1	1	1
BIOFILM	1	1	1
BIOINORGANIC CHEMISTRY AND APPLICATIONS	1	1	1
BIOINORGANIC CHEMISTRY: CELLULAR SYSTEMS AND SYNTHETIC MODELS	1	1	1
BIOINSPIRATION, BIOMIMETICS, AND BIOREPLICATION X	1	1	1
BIOINSPIRATION, BIOMIMETICS, AND BIOREPLICATION XIV	1	1	1
BIOINSPIRED OPTIMIZATION METHODS AND THEIR APPLICATIONS (BIOMA 2010)	1	1	1
BIOINSPIRED, BIOINTEGRATED, BIOENGINEERED PHOTONIC DEVICES	1	1	1
BIOINTERFACE RESEARCH IN APPLIED CHEMISTRY	1	1	1
BIOLOGIA	1	1	1
BIOLOGICAL BULLETIN	1	1	1
BIOLOGICAL JOURNAL OF THE LINNEAN SOCIETY	1	1	1
BIOLOGICAL PROCEDURES ONLINE	1	1	1
BIOLOGICALLY INSPIRED COGNITIVE ARCHITECTURES	1	1	1
BIOLOGICALLY INSPIRED COGNITIVE ARCHITECTURES 2021	1	1	1
BIOLOGICALLY INSPIRED SIGNAL PROCESSING FOR CHEMICAL SENSING	1	1	1
BIOMATERIALS RESEARCH	1	1	1
BIOMECHANICS AND MODELING IN MECHANOBIOLOGY	1	1	1
BIOMEDICAL ENGINEERING AND COMPUTATIONAL INTELLIGENCE, BIOCOM 2018	1	1	1
BIOMEDICAL SCIENCES INSTRUMENTATION, VOL 38	1	1	1
BIOMEDICAL SCIENCES INSTRUMENTATION, VOL 41	1	1	1
BIOMEDICAL SIGNAL PROCESSING AND CONTROL	1	1	1
BIOMICROFLUIDICS	1	1	1
BIOMIMETIC AND BIOHYBRID SYSTEMS, LIVING MACHINES 2015	1	1	1
BIOMIMETIC NEURAL LEARNING FOR INTELLIGENT ROBOTS: INTELLIGENT SYSTEMS, COGNITIVE ROBOTICS, AND NEUROSCIENCE	1	1	1
BIOPHOTONICS AND IMMUNE RESPONSES XIV	1	1	1
BIOPHOTONICS: PHOTONIC SOLUTIONS FOR BETTER HEALTH CARE	1	1	1
BIOPHYSICAL REVIEWS	1	1	1
BIORESOURCES AND BIOPROCESSING	1	1	1
BIOSENSING AND NANOMEDICINE IX	1	1	1
BIOSIGNALS 2008: PROCEEDINGS OF THE FIRST INTERNATIONAL CONFERENCE ON BIO-INSPIRED SYSTEMS AND SIGNAL PROCESSING, VOL II	1	1	1
BIOTECHNOLOGY AND APPLIED BIOCHEMISTRY	1	1	1
BIOTECHNOLOGY JOURNAL	1	1	1
BLOOD	1	1	1
BMC MEDICINE	1	1	1
BMC MUSCULOSKELETAL DISORDERS	1	1	1
BRAIN RESEARCH BULLETIN	1	1	1
BRAIN STIMULATION	1	1	1
BRITISH JOURNAL OF DERMATOLOGY	1	1	1
BRITISH JOURNAL OF VISUAL IMPAIRMENT	1	1	1
BUILDING AND ENVIRONMENT	1	1	1
BULLETIN DE LA SOCIETE CHIMIQUE DE FRANCE	1	1	1
BULLETIN OF RUSSIAN STATE MEDICAL UNIVERSITY	1	1	1
BURNS	1	1	1
CAHIERS DE PSYCHOLOGIE COGNITIVE-CURRENT PSYCHOLOGY OF COGNITION	1	1	1
CANADIAN JOURNAL OF CHEMISTRY-REVUE CANADIENNE DE CHIMIE	1	1	1
CANCER BIOLOGY & MEDICINE	1	1	1
CARCINOGENESIS	1	1	1
CARDIOVASCULAR ENGINEERING AND TECHNOLOGY	1	1	1
CARDIOVASCULAR RESEARCH	1	1	1
CARIES RESEARCH	1	1	1
CASE REPORTS IN INFECTIOUS DISEASES	1	1	1
CASE STUDIES IN CONSTRUCTION MATERIALS	1	1	1
CATALYSIS LETTERS	1	1	1
CCCT 2003, VOL 5, PROCEEDINGS: COMPUTER, COMMUNICATION AND CONTROL TECHNOLOGIES: II	1	1	1
CEAS SPACE JOURNAL	1	1	1
CELL BIOLOGY INTERNATIONAL	1	1	1
CELL PROLIFERATION	1	1	1
CELL STEM CELL	1	1	1
CELL TRANSPLANTATION	1	1	1
CELL-DERIVED MATRICES, PT B	1	1	1
CELLS TISSUES ORGANS	1	1	1
CELLULAR AUTOMATA (ACRI 2018)	1	1	1
CELLULOSE CHEMISTRY AND TECHNOLOGY	1	1	1
CHEM	1	1	1
CHEMICAL AND BIOCHEMICAL ENGINEERING QUARTERLY	1	1	1
CHEMICAL BIOLOGY & DRUG DESIGN	1	1	1
CHEMICAL ENGINEERING AND MATERIAL PROPERTIES, PTS 1 AND 2	1	1	1
CHEMICAL RESEARCH IN CHINESE UNIVERSITIES	1	1	1
CHEMICAL SENSES	1	1	1
CHEMICAL SOCIETY REVIEWS	1	1	1
CHEMICAL, BIOLOGICAL, RADIOLOGICAL, NUCLEAR, AND EXPLOSIVES (CBRNE) SENSING XIX	1	1	1
CHEMICAL, BIOLOGICAL, RADIOLOGICAL, NUCLEAR, AND EXPLOSIVES (CBRNE) SENSING XXII	1	1	1
CHEMISCHE BERICHTE-RECUEIL	1	1	1
CHEMISTRY & BIODIVERSITY	1	1	1
CHEMISTRY & BIOLOGY	1	1	1
CHEMISTRY CENTRAL JOURNAL	1	1	1
CHEMNANOMAT	1	1	1
CHEMOMETRICS AND INTELLIGENT LABORATORY SYSTEMS	1	1	1
CHEMOSENSORY PERCEPTION	1	1	1
CHEMPHYSCHEM	1	1	1
CHILDS NERVOUS SYSTEM	1	1	1
CHIMIA	1	1	1
CHINESE JOURNAL OF AERONAUTICS	1	1	1
CHINESE JOURNAL OF CHEMISTRY	1	1	1
CHINESE JOURNAL OF LASERS-ZHONGGUO JIGUANG	1	1	1
CHINESE JOURNAL OF NATURAL MEDICINES	1	1	1
CHINESE JOURNAL OF ORGANIC CHEMISTRY	1	1	1
CHINESE MEDICAL JOURNAL	1	1	1
CHINESE OPTICS LETTERS	1	1	1
CHIRALITY	1	1	1
CLINICAL ADVANCES IN PERIODONTICS	1	1	1
CLINICAL ORTHOPAEDICS AND RELATED RESEARCH	1	1	1
CLUSTER COMPUTING-THE JOURNAL OF NETWORKS SOFTWARE TOOLS AND APPLICATIONS	1	1	1
CMES-COMPUTER MODELING IN ENGINEERING & SCIENCES	1	1	1
COGENT ENGINEERING	1	1	1
COLD REGIONS SCIENCE AND TECHNOLOGY	1	1	1
COMPLEX & INTELLIGENT SYSTEMS	1	1	1
COMPLEXITY	1	1	1
COMPOSITE INTERFACES	1	1	1
COMPOSITES COMMUNICATIONS	1	1	1
COMPTES RENDUS DE L ACADEMIE DES SCIENCES SERIE II FASCICULE C-CHIMIE	1	1	1
COMPTES RENDUS MECANIQUE	1	1	1
COMPUTACION Y SISTEMAS	1	1	1
COMPUTATIONAL BIOLOGY AND CHEMISTRY	1	1	1
COMPUTATIONAL IMAGING II	1	1	1
COMPUTATIONAL INTELLIGENCE AND ITS APPLICATIONS	1	1	1
COMPUTATIONAL MATERIALS SCIENCE	1	1	1
COMPUTER AIDED SYSTEMS THEORY - EUROCAST 2005	1	1	1
COMPUTER METHODS AND PROGRAMS IN BIOMEDICINE	1	1	1
COMPUTER METHODS IN BIOMECHANICS AND BIOMEDICAL ENGINEERING - 3	1	1	1
COMPUTER VISION AND IMAGE UNDERSTANDING	1	1	1
COMPUTER-AIDED ARCHITECTURAL DESIGN: DESIGN IMPERATIVES: THE FUTURE IS NOW	1	1	1
COMPUTER-AIDED DESIGN	1	1	1
COMPUTERS & ELECTRICAL ENGINEERING	1	1	1
COMPUTERS AND ELECTRONICS IN AGRICULTURE	1	1	1
COMPUTERS IN BIOLOGY AND MEDICINE	1	1	1
COMPUTERS IN HUMAN BEHAVIOR	1	1	1
CONCURRENCY AND COMPUTATION-PRACTICE & EXPERIENCE	1	1	1
CONNECTION SCIENCE	1	1	1
CONNECTIVE TISSUE RESEARCH	1	1	1
CONVERGING CLINICAL AND ENGINEERING RESEARCH ON NEUROREHABILITATION II, VOLS 1 AND 2	1	1	1
COORDINATION CHEMISTRY REVIEWS	1	1	1
CORNEA	1	1	1
CORROSION AND MATERIALS DEGRADATION	1	1	1
CROATICA CHEMICA ACTA	1	1	1
CRYSTAL RESEARCH AND TECHNOLOGY	1	1	1
CRYSTALLOGRAPHY REPORTS	1	1	1
CUREUS JOURNAL OF MEDICAL SCIENCE	1	1	1
CURRENT ANALYTICAL CHEMISTRY	1	1	1
CURRENT BIOLOGY	1	1	1
CURRENT EYE RESEARCH	1	1	1
CURRENT ISSUES IN MOLECULAR BIOLOGY	1	1	1
CURRENT OPINION IN BIOMEDICAL ENGINEERING	1	1	1
CURRENT ZOOLOGY	1	1	1
CYTOMETRY PART B-CLINICAL CYTOMETRY	1	1	1
CYTOSKELETON	1	1	1
DATA IN BRIEF	1	1	1
DEEP-SEA RESEARCH PART I-OCEANOGRAPHIC RESEARCH PAPERS	1	1	1
DENTAL CADMOS	1	1	1
DENTAL TRAUMATOLOGY	1	1	1
DESALINATION AND WATER TREATMENT	1	1	1
DESIGN AND NATURE II: COMPARING DESIGN IN NATURE WITH SCIENCE AND ENGINEERING	1	1	1
DESIGN AND NATURE III: COMPARING DESIGN IN NATURE WITH SCIENCE AND ENGINEERING	1	1	1
DESIGN AND PERFORMANCE VALIDATION OF PHANTOMS USED IN CONJUNCTION WITH OPTICAL MEASUREMENT OF TISSUE VII	1	1	1
DESIGN AND QUALITY FOR BIOMEDICAL TECHNOLOGIES XIV	1	1	1
DESIGN SCIENCE	1	1	1
DESIGN, USER EXPERIENCE, AND USABILITY: DESIGN DISCOURSE (DUXU 2015), PT I	1	1	1
DESIGNED MONOMERS AND POLYMERS	1	1	1
DETECTION AND SENSING OF MINES, EXPLOSIVE OBJECTS, AND OBSCURED TARGETS XXI	1	1	1
DEVELOPMENTAL CELL	1	1	1
DEVELOPMENTAL SCIENCE	1	1	1
DEVELOPMENTS IN X-RAY TOMOGRAPHY X	1	1	1
DEVICE	1	1	1
DIAMOND AND RELATED MATERIALS	1	1	1
DISCRETE DYNAMICS IN NATURE AND SOCIETY	1	1	1
DNA RESEARCH	1	1	1
DROPLET	1	1	1
DRUG DELIVERY	1	1	1
DRUG DELIVERY AND TRANSLATIONAL RESEARCH	1	1	1
DRUG METABOLISM AND DISPOSITION	1	1	1
DS 80-2 PROCEEDINGS OF THE 20TH INTERNATIONAL CONFERENCE ON ENGINEERING DESIGN (ICED 15) VOL 2: DESIGN THEORY AND RESEARCH METHODOLOGY DESIGN PROCESSES	1	1	1
DYES AND PIGMENTS	1	1	1
ECAADE 2009: COMPUTATION: THE NEW REALM OF ARCHITECTURAL DESIGN	1	1	1
ECO-MATERIALS PROCESSING & DESIGN VII	1	1	1
ECOLOGICAL MODELLING	1	1	1
ECOMAT	1	1	1
ELECTRIC POWER COMPONENTS AND SYSTEMS	1	1	1
ELECTROACTIVE POLYMER ACTUATORS AND DEVICES (EAPAD) 2010	1	1	1
ELECTROACTIVE POLYMER ACTUATORS AND DEVICES (EAPAD) 2012	1	1	1
ELECTROACTIVE POLYMER ACTUATORS AND DEVICES (EAPAD) 2014	1	1	1
ELECTROACTIVE POLYMER ACTUATORS AND DEVICES (EAPAD) 2016	1	1	1
ELECTROACTIVE POLYMER ACTUATORS AND DEVICES (EAPAD) 2017	1	1	1
ELECTROACTIVE POLYMER ACTUATORS AND DEVICES (EAPAD) XXI	1	1	1
ELECTROACTIVE POLYMER ACTUATORS AND DEVICES (EAPAD) XXII	1	1	1
ELECTROACTIVE POLYMER ACTUATORS AND DEVICES (EAPAD) XXIII	1	1	1
ELECTROACTIVE POLYMER ACTUATORS AND DEVICES (EAPAD) XXIV	1	1	1
ELECTROACTIVE POLYMER ACTUATORS AND DEVICES, EAPAD XXV	1	1	1
ELECTROANALYSIS	1	1	1
ELIFE	1	1	1
EMBO JOURNAL	1	1	1
EMERGING FOCUS ON ADVANCED MATERIALS, PTS 1 AND 2	1	1	1
EMERGING INTELLIGENT COMPUTING TECHNOLOGY AND APPLICATIONS	1	1	1
ENERGY & ENVIRONMENTAL SCIENCE	1	1	1
ENERGY CONVERSION AND MANAGEMENT	1	1	1
ENERGY REPORTS	1	1	1
ENERGY TECHNOLOGY	1	1	1
ENEURO	1	1	1
ENGINEERING APPLICATIONS OF BIO-INSPIRED ARTIFICIAL NEURAL NETWORKS, VOL II	1	1	1
ENGINEERING APPLICATIONS OF COMPUTATIONAL FLUID MECHANICS	1	1	1
ENGINEERING COMPUTATIONS	1	1	1
ENGINEERING IN LIFE SCIENCES	1	1	1
ENGINEERING MECHANICS 2019	1	1	1
ENGINEERING STRUCTURES	1	1	1
ENHANCING PERFORMANCE FOR ACTION AND PERCEPTION: MULTISENSORY INTEGRATION, NEUROPLASTICITY AND NEUROPROSTHETICS, PT II	1	1	1
ENVIRONMENT MATERIALS AND ENVIRONMENT MANAGEMENT PTS 1-3	1	1	1
ENVIRONMENTAL EARTH SCIENCES	1	1	1
ENVIRONMENTAL ENGINEERING RESEARCH	1	1	1
ENVIRONMENTAL GEOCHEMISTRY AND HEALTH	1	1	1
ENVIRONMENTAL PROGRESS & SUSTAINABLE ENERGY	1	1	1
ENVIRONMENTAL SCIENCE & TECHNOLOGY LETTERS	1	1	1
ENVIRONMENTAL SCIENCE AND SUSTAINABILITY	1	1	1
ENVIRONMENTAL SCIENCE-NANO	1	1	1
ENVIRONMENTAL TECHNOLOGY & INNOVATION	1	1	1
EPITOANYAG-JOURNAL OF SILICATE BASED AND COMPOSITE MATERIALS	1	1	1
EPL	1	1	1
EUKARYOTIC CELL	1	1	1
EURASIP JOURNAL ON AUDIO SPEECH AND MUSIC PROCESSING	1	1	1
EUROPEAN HEART JOURNAL	1	1	1
EUROPEAN JOURNAL OF BIOCHEMISTRY	1	1	1
EUROPEAN JOURNAL OF CELL BIOLOGY	1	1	1
EUROPEAN JOURNAL OF LIPID SCIENCE AND TECHNOLOGY	1	1	1
EUROPEAN JOURNAL OF MECHANICS A-SOLIDS	1	1	1
EUROPEAN JOURNAL OF PLANT PATHOLOGY	1	1	1
EUV AND X-RAY OPTICS: SYNERGY BETWEEN LABORATORY AND SPACE V	1	1	1
EVOLUTION MEDICINE AND PUBLIC HEALTH	1	1	1
EXPERIMENTAL BRAIN RESEARCH	1	1	1
EXPERIMENTAL MECHANICS	1	1	1
EXPERT REVIEW OF OPHTHALMOLOGY	1	1	1
FACTA UNIVERSITATIS-SERIES MECHANICAL ENGINEERING	1	1	1
FARADAY DISCUSSIONS	1	1	1
FEBS JOURNAL	1	1	1
FIBER OPTIC SENSORS AND APPLICATIONS XII	1	1	1
FIBRE CHEMISTRY	1	1	1
FIELD ROBOTICS	1	1	1
FIRST INTERNATIONAL WORKSHOP ON DATABASE TECHNOLOGY AND APPLICATIONS, PROCEEDINGS	1	1	1
FISH & SHELLFISH IMMUNOLOGY	1	1	1
FISHERIES SCIENCE	1	1	1
FISHES	1	1	1
FLAVOUR RESEARCH AT THE DAWN OF THE TWENTY-FIRST CENTURY	1	1	1
FLORA	1	1	1
FLOW TURBULENCE AND COMBUSTION	1	1	1
FLUID DYNAMICS RESEARCH	1	1	1
FOLIA MICROBIOLOGICA	1	1	1
FOOD AND BIOPROCESS TECHNOLOGY	1	1	1
FOOD CONTROL	1	1	1
FRACTALS-COMPLEX GEOMETRY PATTERNS AND SCALING IN NATURE AND SOCIETY	1	1	1
FROM ANIMALS TO ANIMATS 11	1	1	1
FROM ANIMALS TO ANIMATS 14	1	1	1
FROM ANIMALS TO ANIMATS 15	1	1	1
FROM ANIMALS TO ANIMATS 6	1	1	1
FRONTIERS IN ARTIFICIAL INTELLIGENCE	1	1	1
FRONTIERS IN BUILT ENVIRONMENT	1	1	1
FRONTIERS IN CELLULAR AND INFECTION MICROBIOLOGY	1	1	1
FRONTIERS IN ECOLOGY AND EVOLUTION	1	1	1
FRONTIERS IN ENERGY RESEARCH	1	1	1
FRONTIERS IN MECHANICAL ENGINEERING-SWITZERLAND	1	1	1
FRONTIERS IN NEUROINFORMATICS	1	1	1
FRONTIERS IN NEUROLOGY	1	1	1
FRONTIERS IN REHABILITATION SCIENCES	1	1	1
FRONTIERS IN SUSTAINABLE FOOD SYSTEMS	1	1	1
FRONTIERS IN WATER	1	1	1
FRONTIERS OF ARCHITECTURAL RESEARCH	1	1	1
FRONTIERS OF CHARACTERIZATION AND METROLOGY FOR NANOELECTRONICS: 2011	1	1	1
FRONTIERS OF MECHANICAL ENGINEERING	1	1	1
FRONTIERS OF PHYSICS	1	1	1
FUEL	1	1	1
FUNCTIONAL PLANT BIOLOGY	1	1	1
FUTURE MATERIALS ENGINEERING AND INDUSTRY APPLICATION	1	1	1
FUTURES	1	1	1
GAIT & POSTURE	1	1	1
GEN BIOTECHNOLOGY	1	1	1
GENE	1	1	1
GEOCHIMICA ET COSMOCHIMICA ACTA	1	1	1
GIANT	1	1	1
GLOBAL SPINE JOURNAL	1	1	1
GRAEFES ARCHIVE FOR CLINICAL AND EXPERIMENTAL OPHTHALMOLOGY	1	1	1
GREEN MATERIALS	1	1	1
GUT PATHOGENS	1	1	1
HEAD & FACE MEDICINE	1	1	1
HEALTH AND TECHNOLOGY	1	1	1
HIGH-PERFORMANCE CERAMICS V, PTS 1 AND 2	1	1	1
HIGH-PERFORMANCE CERAMICS VI	1	1	1
HOLZFORSCHUNG	1	1	1
HUMAN MOVEMENT SCIENCE	1	1	1
HYDROBIOLOGIA	1	1	1
ICAROB 2018: PROCEEDINGS OF THE 2018 INTERNATIONAL CONFERENCE ON ARTIFICIAL LIFE AND ROBOTICS	1	1	1
ICEM 14: 14TH INTERNATIONAL CONFERENCE ON EXPERIMENTAL MECHANICS, VOL 6	1	1	1
ICHEAP-11: 11TH INTERNATIONAL CONFERENCE ON CHEMICAL AND PROCESS ENGINEERING, PTS 1-4	1	1	1
ICIME 2018: PROCEEDINGS OF THE 2018 10TH INTERNATIONAL CONFERENCE ON INFORMATION MANAGEMENT AND ENGINEERING	1	1	1
ICINCO 2007: PROCEEDINGS OF THE FOURTH INTERNATIONAL CONFERENCE ON INFORMATICS IN CONTROL, AUTOMATION AND ROBOTICS, VOL ICSO: INTELLIGENT CONTROL SYSTEMS AND OPTIMIZATION	1	1	1
ICINCO 2010: PROCEEDINGS OF THE 7TH INTERNATIONAL CONFERENCE ON INFORMATICS IN CONTROL, AUTOMATION AND ROBOTICS, VOL 2	1	1	1
ICRA: 2009 IEEE INTERNATIONAL CONFERENCE ON ROBOTICS AND AUTOMATION, VOLS 1-7	1	1	1
ICSDEC 2016 - INTEGRATING DATA SCIENCE, CONSTRUCTION AND SUSTAINABILITY	1	1	1
IECON 2015 - 41ST ANNUAL CONFERENCE OF THE IEEE INDUSTRIAL ELECTRONICS SOCIETY	1	1	1
IEEE AFRICON 2011	1	1	1
IEEE ANTENNAS AND WIRELESS PROPAGATION LETTERS	1	1	1
IEEE CPMT SYMPOSIUM JAPAN 2015, (ICSJ 2015)	1	1	1
IEEE ENGINEERING IN MEDICINE AND BIOLOGY MAGAZINE	1	1	1
IEEE INSTRUMENTATION & MEASUREMENT MAGAZINE	1	1	1
IEEE INTERNET OF THINGS JOURNAL	1	1	1
IEEE JOURNAL OF TRANSLATIONAL ENGINEERING IN HEALTH AND MEDICINE	1	1	1
IEEE JOURNAL ON EXPLORATORY SOLID-STATE COMPUTATIONAL DEVICES AND CIRCUITS	1	1	1
IEEE OPEN JOURNAL OF CONTROL SYSTEMS	1	1	1
IEEE ROBIO 2004: Proceedings of the IEEE International Conference on Robotics and Biomimetics	1	1	1
IEEE ROBOTICS & AUTOMATION MAGAZINE	1	1	1
IEEE SIGNAL PROCESSING LETTERS	1	1	1
IEEE SYSTEMS JOURNAL	1	1	1
IEEE TRANSACTIONS ON AUTONOMOUS MENTAL DEVELOPMENT	1	1	1
IEEE TRANSACTIONS ON CIRCUITS AND SYSTEMS I-REGULAR PAPERS	1	1	1
IEEE TRANSACTIONS ON COMPONENTS PACKAGING AND MANUFACTURING TECHNOLOGY	1	1	1
IEEE TRANSACTIONS ON CONTROL SYSTEMS TECHNOLOGY	1	1	1
IEEE TRANSACTIONS ON HUMAN-MACHINE SYSTEMS	1	1	1
IEEE TRANSACTIONS ON IMAGE PROCESSING	1	1	1
IEEE TRANSACTIONS ON INTELLIGENT TRANSPORTATION SYSTEMS	1	1	1
IEEE TRANSACTIONS ON MICROWAVE THEORY AND TECHNIQUES	1	1	1
IEEE TRANSACTIONS ON MULTIMEDIA	1	1	1
IEEE TRANSACTIONS ON NANOTECHNOLOGY	1	1	1
IEEE TRANSACTIONS ON POWER DELIVERY	1	1	1
IEEE TRANSACTIONS ON SYSTEMS MAN AND CYBERNETICS PART A-SYSTEMS AND HUMANS	1	1	1
IEEE TRANSACTIONS ON SYSTEMS MAN AND CYBERNETICS PART B-CYBERNETICS	1	1	1
IEEE TRANSACTIONS ON SYSTEMS MAN CYBERNETICS-SYSTEMS	1	1	1
IEEE TRANSACTIONS ON VERY LARGE SCALE INTEGRATION (VLSI) SYSTEMS	1	1	1
IET RADAR SONAR AND NAVIGATION	1	1	1
IMECE 2009: PROCEEDINGS OF THE ASME INTERNATIONAL MECHANICAL ENGINEERING CONGRESS AND EXPOSITION, VOL 12, PTS A AND B	1	1	1
IMMUNOBIOLOGY	1	1	1
IMMUNOLOGICAL INVESTIGATIONS	1	1	1
INDEPENDENT COMPONENT ANALYSES, WAVELETS, UNSUPERVISED SMART SENSORS, AND NEURAL NETWORKS IV	1	1	1
INDIAN JOURNAL OF BIOCHEMISTRY & BIOPHYSICS	1	1	1
INDIAN JOURNAL OF BIOTECHNOLOGY	1	1	1
INDIAN JOURNAL OF CHEMICAL TECHNOLOGY	1	1	1
INDIAN JOURNAL OF CHEMISTRY SECTION B-ORGANIC CHEMISTRY INCLUDING MEDICINAL CHEMISTRY	1	1	1
INDIAN JOURNAL OF MICROBIOLOGY	1	1	1
INDUSTRIAL APPLICATION OF ENZYMES ON CARBOHYDRATE-BASED MATERIAL	1	1	1
INDUSTRIAL ROBOT-AN INTERNATIONAL JOURNAL	1	1	1
INFECTION AND IMMUNITY	1	1	1
INFOMAT	1	1	1
INFORMATION ENGINEERING FOR MECHANICS AND MATERIALS SCIENCE, PTS 1 AND 2	1	1	1
INFORMATION FUSION	1	1	1
INFRARED TECHNOLOGY AND APPLICATIONS XL	1	1	1
INMATEH-AGRICULTURAL ENGINEERING	1	1	1
INNOVATIVE ADVANCES IN THE FOREST PRODUCTS INDUSTRIES: THE 1997 FOREST PRODUCTS SYMPOSIUM	1	1	1
INSECT MOLECULAR BIOLOGY	1	1	1
INSECT SCIENCE	1	1	1
INSECTS	1	1	1
INTEGRATED FERROELECTRICS	1	1	1
INTELLIGENT AUTONOMOUS SYSTEMS 9	1	1	1
INTELLIGENT ROBOTICS AND APPLICATIONS, ICIRA 2021, PT I	1	1	1
INTELLIGENT ROBOTS AND COMPUTER VISION XXIV: ALGORITHMS, TECHNIQUES, AND ACTIVE VISION	1	1	1
INTERNATIONAL CONFERENCE ON ADVANCES IN CONDENSED AND NANO MATERIALS (ICACNM-2011)	1	1	1
INTERNATIONAL CONFERENCE ON MATERIALS APPLICATIONS AND ENGINEERING 2017 (ICMAE2017)	1	1	1
INTERNATIONAL CONFERENCE ON MATERIALS FOR ADVANCED TECHNOLOGIES (ICMAT2015) - SYMPOSIUM B, N, U, W, Z	1	1	1
INTERNATIONAL CONFERENCE ON MECHANICAL DESIGN AND SIMULATION (MDS 2022)	1	1	1
INTERNATIONAL CONFERENCE ON MEMS, NANO AND SMART SYSTEMS, PROCEEDINGS	1	1	1
INTERNATIONAL DESIGN ENGINEERING TECHNICAL CONFERENCES AND COMPUTERS AND INFORMATION IN ENGINEERING CONFERENCE, 2015, VOL 9	1	1	1
INTERNATIONAL ENDODONTIC JOURNAL	1	1	1
INTERNATIONAL JOURNAL FOR MULTISCALE COMPUTATIONAL ENGINEERING	1	1	1
INTERNATIONAL JOURNAL OF ADHESION AND ADHESIVES	1	1	1
INTERNATIONAL JOURNAL OF AMBIENT ENERGY	1	1	1
INTERNATIONAL JOURNAL OF ANTENNAS AND PROPAGATION	1	1	1
INTERNATIONAL JOURNAL OF APPLIED MECHANICS	1	1	1
INTERNATIONAL JOURNAL OF AUTOMOTIVE AND MECHANICAL ENGINEERING	1	1	1
INTERNATIONAL JOURNAL OF BIFURCATION AND CHAOS	1	1	1
INTERNATIONAL JOURNAL OF BIOMATERIALS	1	1	1
INTERNATIONAL JOURNAL OF CLINICAL AND EXPERIMENTAL MEDICINE	1	1	1
INTERNATIONAL JOURNAL OF COMPUTATIONAL SCIENCE AND ENGINEERING	1	1	1
INTERNATIONAL JOURNAL OF CONTROL AUTOMATION AND SYSTEMS	1	1	1
INTERNATIONAL JOURNAL OF COSMETIC SCIENCE	1	1	1
INTERNATIONAL JOURNAL OF DISTRIBUTED SENSOR NETWORKS	1	1	1
INTERNATIONAL JOURNAL OF ELECTRONICS AND TELECOMMUNICATIONS	1	1	1
INTERNATIONAL JOURNAL OF ENERGY AND ENVIRONMENTAL ENGINEERING	1	1	1
INTERNATIONAL JOURNAL OF ENERGY RESEARCH	1	1	1
INTERNATIONAL JOURNAL OF ENGINE RESEARCH	1	1	1
INTERNATIONAL JOURNAL OF ENGINEERING PEDAGOGY	1	1	1
INTERNATIONAL JOURNAL OF ENVIRONMENTAL ANALYTICAL CHEMISTRY	1	1	1
INTERNATIONAL JOURNAL OF ENVIRONMENTAL SCIENCE AND TECHNOLOGY	1	1	1
INTERNATIONAL JOURNAL OF EXPERIMENTAL PATHOLOGY	1	1	1
INTERNATIONAL JOURNAL OF EXTREME MANUFACTURING	1	1	1
INTERNATIONAL JOURNAL OF GEOSYNTHETICS AND GROUND ENGINEERING	1	1	1
INTERNATIONAL JOURNAL OF GREENHOUSE GAS CONTROL	1	1	1
INTERNATIONAL JOURNAL OF HYPERTHERMIA	1	1	1
INTERNATIONAL JOURNAL OF IMPACT ENGINEERING	1	1	1
INTERNATIONAL JOURNAL OF MATERIALS RESEARCH	1	1	1
INTERNATIONAL JOURNAL OF MICRO AIR VEHICLES	1	1	1
INTERNATIONAL JOURNAL OF MODERN PHYSICS B	1	1	1
INTERNATIONAL JOURNAL OF MOLECULAR MEDICINE	1	1	1
INTERNATIONAL JOURNAL OF NANO DIMENSION	1	1	1
INTERNATIONAL JOURNAL OF NANOSCIENCE	1	1	1
INTERNATIONAL JOURNAL OF NANOTECHNOLOGY	1	1	1
INTERNATIONAL JOURNAL OF NON-LINEAR MECHANICS	1	1	1
INTERNATIONAL JOURNAL OF NUMERICAL METHODS FOR HEAT & FLUID FLOW	1	1	1
INTERNATIONAL JOURNAL OF OFFSHORE AND POLAR ENGINEERING	1	1	1
INTERNATIONAL JOURNAL OF PARALLEL EMERGENT AND DISTRIBUTED SYSTEMS	1	1	1
INTERNATIONAL JOURNAL OF PEDIATRIC OTORHINOLARYNGOLOGY	1	1	1
INTERNATIONAL JOURNAL OF PEPTIDE RESEARCH AND THERAPEUTICS	1	1	1
INTERNATIONAL JOURNAL OF POLYMERIC MATERIALS AND POLYMERIC BIOMATERIALS	1	1	1
INTERNATIONAL JOURNAL OF QUANTUM CHEMISTRY	1	1	1
INTERNATIONAL JOURNAL OF RENEWABLE ENERGY RESEARCH	1	1	1
INTERNATIONAL JOURNAL OF ROBOTICS & AUTOMATION	1	1	1
INTERNATIONAL JOURNAL OF SUSTAINABLE ENERGY	1	1	1
INTERNATIONAL JOURNAL OF SWARM INTELLIGENCE RESEARCH	1	1	1
INTERNATIONAL JOURNAL OF SYSTEM ASSURANCE ENGINEERING AND MANAGEMENT	1	1	1
INTERNATIONAL JOURNAL OF TECHNOLOGY	1	1	1
INTERNATIONAL MECHANICAL ENGINEERING CONGRESS AND EXPOSITION - 2012, VOL 8	1	1	1
INTERNATIONAL SYMPOSIUM ON EXPERIMENTAL METHODS AND NUMERICAL SIMULATION IN ENGINEERING SCIENCES (EXNUM 2016)	1	1	1
INTERNATIONAL UROLOGY AND NEPHROLOGY	1	1	1
INTERNET OF THINGS	1	1	1
INTERSPEECH 2008: 9TH ANNUAL CONFERENCE OF THE INTERNATIONAL SPEECH COMMUNICATION ASSOCIATION 2008, VOLS 1-5	1	1	1
IRANIAN BIOMEDICAL JOURNAL	1	1	1
IROS 2001: PROCEEDINGS OF THE 2001 IEEE/RJS INTERNATIONAL CONFERENCE ON INTELLIGENT ROBOTS AND SYSTEMS, VOLS 1-4: EXPANDING THE SOCIETAL ROLE OF ROBOTICS IN THE NEXT MILLENNIUM	1	1	1
ISRAEL JOURNAL OF CHEMISTRY	1	1	1
ISSNIP 2008: PROCEEDINGS OF THE 2008 INTERNATIONAL CONFERENCE ON INTELLIGENT SENSORS, SENSOR NETWORKS, AND INFORMATION PROCESSING	1	1	1
JAPANESE JOURNAL OF APPLIED PHYSICS PART 2-LETTERS & EXPRESS LETTERS	1	1	1
JBIS-JOURNAL OF THE BRITISH INTERPLANETARY SOCIETY	1	1	1
JOURNAL OF ADVANCED MECHANICAL DESIGN SYSTEMS AND MANUFACTURING	1	1	1
JOURNAL OF ADVANCED RESEARCH	1	1	1
JOURNAL OF ADVANCED TRANSPORTATION	1	1	1
JOURNAL OF AEROSPACE INFORMATION SYSTEMS	1	1	1
JOURNAL OF ANTIMICROBIAL CHEMOTHERAPY	1	1	1
JOURNAL OF APPLIED MICROBIOLOGY	1	1	1
JOURNAL OF ARTIFICIAL ORGANS	1	1	1
JOURNAL OF ASIAN ARCHITECTURE AND BUILDING ENGINEERING	1	1	1
JOURNAL OF BASIC MICROBIOLOGY	1	1	1
JOURNAL OF BIOCHEMICAL AND MOLECULAR TOXICOLOGY	1	1	1
JOURNAL OF BIOCHEMISTRY	1	1	1
JOURNAL OF BIOENERGETICS AND BIOMEMBRANES	1	1	1
JOURNAL OF BIOMATERIALS APPLICATIONS	1	1	1
JOURNAL OF BIOMEDICAL NANOTECHNOLOGY	1	1	1
JOURNAL OF CARDIOVASCULAR TRANSLATIONAL RESEARCH	1	1	1
JOURNAL OF CELL COMMUNICATION AND SIGNALING	1	1	1
JOURNAL OF CERAMIC PROCESSING RESEARCH	1	1	1
JOURNAL OF CHEMICAL AND ENGINEERING DATA	1	1	1
JOURNAL OF CHEMICAL EDUCATION	1	1	1
JOURNAL OF CHEMICAL PHYSICS	1	1	1
JOURNAL OF CHEMICAL RESEARCH	1	1	1
JOURNAL OF CHROMATOGRAPHY	1	1	1
JOURNAL OF CHROMATOGRAPHY B-ANALYTICAL TECHNOLOGIES IN THE BIOMEDICAL AND LIFE SCIENCES	1	1	1
JOURNAL OF CHROMATOGRAPHY B-BIOMEDICAL APPLICATIONS	1	1	1
JOURNAL OF CLINICAL INVESTIGATION	1	1	1
JOURNAL OF COMPOSITES SCIENCE	1	1	1
JOURNAL OF COMPUTATIONAL ELECTRONICS	1	1	1
JOURNAL OF COMPUTER-AIDED MOLECULAR DESIGN	1	1	1
JOURNAL OF CONSTRUCTIONAL STEEL RESEARCH	1	1	1
JOURNAL OF COSMETIC DERMATOLOGY	1	1	1
JOURNAL OF COSMETIC SCIENCE	1	1	1
JOURNAL OF CRANIOFACIAL SURGERY	1	1	1
JOURNAL OF DERMATOLOGICAL SCIENCE	1	1	1
JOURNAL OF DIABETES RESEARCH	1	1	1
JOURNAL OF DRUG TARGETING	1	1	1
JOURNAL OF ELECTRICAL AND COMPUTER ENGINEERING	1	1	1
JOURNAL OF ELECTRONIC IMAGING	1	1	1
JOURNAL OF ELECTRONIC MATERIALS	1	1	1
JOURNAL OF ENDODONTICS	1	1	1
JOURNAL OF ENGINEERING MATERIALS AND TECHNOLOGY-TRANSACTIONS OF THE ASME	1	1	1
JOURNAL OF ENGINEERING MECHANICS	1	1	1
JOURNAL OF ENVIRONMENTAL BIOLOGY	1	1	1
JOURNAL OF ENVIRONMENTAL MANAGEMENT	1	1	1
JOURNAL OF ENVIRONMENTAL SCIENCE AND HEALTH PART A-TOXIC/HAZARDOUS SUBSTANCES & ENVIRONMENTAL ENGINEERING	1	1	1
JOURNAL OF ESTHETIC AND RESTORATIVE DENTISTRY	1	1	1
JOURNAL OF ETA MARITIME SCIENCE	1	1	1
JOURNAL OF EXPERIMENTAL BOTANY	1	1	1
JOURNAL OF FISH BIOLOGY	1	1	1
JOURNAL OF FOOD COMPOSITION AND ANALYSIS	1	1	1
JOURNAL OF HARD TISSUE BIOLOGY	1	1	1
JOURNAL OF HAZARDOUS MATERIALS ADVANCES	1	1	1
JOURNAL OF HYDRODYNAMICS	1	1	1
JOURNAL OF HYMENOPTERA RESEARCH	1	1	1
JOURNAL OF IMMUNOLOGY	1	1	1
JOURNAL OF INFECTION AND PUBLIC HEALTH	1	1	1
JOURNAL OF INFECTIOUS DISEASES	1	1	1
JOURNAL OF INFORMATION PROCESSING SYSTEMS	1	1	1
JOURNAL OF INORGANIC AND ORGANOMETALLIC POLYMERS AND MATERIALS	1	1	1
JOURNAL OF INSECT PHYSIOLOGY	1	1	1
JOURNAL OF INTELLIGENT & FUZZY SYSTEMS	1	1	1
JOURNAL OF INVESTIGATIVE MEDICINE	1	1	1
JOURNAL OF LEUKOCYTE BIOLOGY	1	1	1
JOURNAL OF LIGHTWAVE TECHNOLOGY	1	1	1
JOURNAL OF LOW FREQUENCY NOISE VIBRATION AND ACTIVE CONTROL	1	1	1
JOURNAL OF MACROMOLECULAR SCIENCE PART A-PURE AND APPLIED CHEMISTRY	1	1	1
JOURNAL OF MANUFACTURING SCIENCE AND ENGINEERING-TRANSACTIONS OF THE ASME	1	1	1
JOURNAL OF MANUFACTURING SYSTEMS	1	1	1
JOURNAL OF MATERIALS IN CIVIL ENGINEERING	1	1	1
JOURNAL OF MATERIOMICS	1	1	1
JOURNAL OF MATERNAL-FETAL & NEONATAL MEDICINE	1	1	1
JOURNAL OF MATHEMATICAL IMAGING AND VISION	1	1	1
JOURNAL OF MECHANICAL SCIENCE AND TECHNOLOGY	1	1	1
JOURNAL OF MECHANICS	1	1	1
JOURNAL OF MEDICAL DEVICES-TRANSACTIONS OF THE ASME	1	1	1
JOURNAL OF MEDICAL IMAGING	1	1	1
JOURNAL OF MODERN OPTICS	1	1	1
JOURNAL OF MOLECULAR DIAGNOSTICS	1	1	1
JOURNAL OF NANOSTRUCTURE IN CHEMISTRY	1	1	1
JOURNAL OF NEUROINTERVENTIONAL SURGERY	1	1	1
JOURNAL OF NEUROPHYSIOLOGY	1	1	1
JOURNAL OF NEUROSCIENCE METHODS	1	1	1
JOURNAL OF OCEAN ENGINEERING AND MARINE ENERGY	1	1	1
JOURNAL OF ORTHOPAEDIC RESEARCH	1	1	1
JOURNAL OF PHYSICAL CHEMISTRY A	1	1	1
JOURNAL OF PHYSICAL ORGANIC CHEMISTRY	1	1	1
JOURNAL OF PHYSICS AND CHEMISTRY OF SOLIDS	1	1	1
JOURNAL OF PLANT BIOCHEMISTRY AND BIOTECHNOLOGY	1	1	1
JOURNAL OF PLANT PHYSIOLOGY	1	1	1
JOURNAL OF POLYMERS AND THE ENVIRONMENT	1	1	1
JOURNAL OF PORPHYRINS AND PHTHALOCYANINES	1	1	1
JOURNAL OF POWER SOURCES	1	1	1
JOURNAL OF PROSTHETIC DENTISTRY	1	1	1
JOURNAL OF PROTEOME RESEARCH	1	1	1
JOURNAL OF QUANTITATIVE SPECTROSCOPY & RADIATIVE TRANSFER	1	1	1
JOURNAL OF RADIATION RESEARCH AND APPLIED SCIENCES	1	1	1
JOURNAL OF REHABILITATION RESEARCH AND DEVELOPMENT	1	1	1
JOURNAL OF RENEWABLE MATERIALS	1	1	1
JOURNAL OF RHEOLOGY	1	1	1
JOURNAL OF ROBOTICS AND MECHATRONICS	1	1	1
JOURNAL OF SEMICONDUCTOR TECHNOLOGY AND SCIENCE	1	1	1
JOURNAL OF SEMICONDUCTORS	1	1	1
JOURNAL OF SOUND AND VIBRATION	1	1	1
JOURNAL OF STRUCTURAL CHEMISTRY	1	1	1
JOURNAL OF SURFACE INVESTIGATION	1	1	1
JOURNAL OF SYSTEMS ARCHITECTURE	1	1	1
JOURNAL OF THE AMERICAN ACADEMY OF DERMATOLOGY	1	1	1
JOURNAL OF THE AMERICAN OIL CHEMISTS SOCIETY	1	1	1
JOURNAL OF THE AUSTRALIAN CERAMIC SOCIETY	1	1	1
JOURNAL OF THE CERAMIC SOCIETY OF JAPAN	1	1	1
JOURNAL OF THE CHINESE CHEMICAL SOCIETY	1	1	1
JOURNAL OF THE CHINESE SOCIETY OF MECHANICAL ENGINEERS	1	1	1
JOURNAL OF THE TAIWAN INSTITUTE OF CHEMICAL ENGINEERS	1	1	1
JOURNAL OF THERMOPLASTIC COMPOSITE MATERIALS	1	1	1
JOURNAL OF TRIBOLOGY-TRANSACTIONS OF THE ASME	1	1	1
JOURNAL OF VASCULAR SURGERY	1	1	1
JOURNAL OF VETERINARY BEHAVIOR-CLINICAL APPLICATIONS AND RESEARCH	1	1	1
JOURNAL OF VIBRATION AND ACOUSTICS-TRANSACTIONS OF THE ASME	1	1	1
JOURNAL OF VIBROENGINEERING	1	1	1
JOURNAL OF VIROLOGY	1	1	1
JOURNAL OF VISUALIZATION	1	1	1
JOURNAL OF WATER CHEMISTRY AND TECHNOLOGY	1	1	1
JOURNAL OF WATER PROCESS ENGINEERING	1	1	1
JOURNAL OF WIND ENGINEERING AND INDUSTRIAL AERODYNAMICS	1	1	1
JOURNAL OF ZHEJIANG UNIVERSITY-SCIENCE B	1	1	1
JOURNAL OF ZOOLOGY	1	1	1
Jove-Journal of Visualized Experiments	1	1	1
KOBUNSHI RONBUNSHU	1	1	1
LABORATORY INVESTIGATION	1	1	1
LASER & PHOTONICS REVIEWS	1	1	1
LASER APPLICATIONS IN MICROELECTRONIC AND OPTOELECTRONIC MANUFACTURING (LAMOM) XIX	1	1	1
LE CORBUSIER: 50 ANOS DESPUES	1	1	1
LIEBIGS ANNALEN-RECUEIL	1	1	1
LIFE-BASEL	1	1	1
LIGHT IN NATURE IX	1	1	1
LIGHT-SCIENCE & APPLICATIONS	1	1	1
LUMINESCENCE	1	1	1
M S-MEDECINE SCIENCES	1	1	1
MACHINE VISION AND APPLICATIONS	1	1	1
MACHINES, MECHANISM AND ROBOTICS, INACOMM 2019	1	1	1
MAGNESIUM TECHNOLOGY 2016	1	1	1
MALAYSIAN JOURNAL OF FUNDAMENTAL AND APPLIED SCIENCES	1	1	1
MARINE BIOTECHNOLOGY	1	1	1
MARINE ECOLOGY PROGRESS SERIES	1	1	1
MATERIA-RIO DE JANEIRO	1	1	1
MATERIALI IN TEHNOLOGIJE	1	1	1
MATERIALIA	1	1	1
MATERIALS AND APPLICATIONS FOR SENSORS AND TRANSDUCERS III	1	1	1
MATERIALS CHARACTERIZATION	1	1	1
MATERIALS CHEMISTRY FRONTIERS	1	1	1
MATERIALS EXPRESS	1	1	1
MATERIALS INSPIRED BY BIOLOGY	1	1	1
MATERIALS RESEARCH BULLETIN	1	1	1
MATERIALS SCIENCE IN SEMICONDUCTOR PROCESSING	1	1	1
MATERIALS TODAY SUSTAINABILITY	1	1	1
MATERIALS TRANSACTIONS	1	1	1
MATHEMATICAL MODELLING IN MOTOR NEUROSCIENCE: STATE OF THE ART AND TRANSLATION TO THE CLINIC. OCULAR MOTOR PLANT AND GAZE STABILIZATION MECHANISMS	1	1	1
MATHEMATICAL PROBLEMS IN ENGINEERING	1	1	1
MECHANISMS, SYMBOLS AND MODELS UNDERLYING COGNITION, PT 1, PROCEEDINGS	1	1	1
MEDICAL & BIOLOGICAL ENGINEERING & COMPUTING	1	1	1
MEDICAL ENGINEERING & PHYSICS	1	1	1
MEDICAL ONCOLOGY	1	1	1
MEMS 2004: 17TH IEEE INTERNATIONAL CONFERENCE ON MICRO ELECTRO MECHANICAL SYSTEMS, TECHNICAL DIGEST	1	1	1
MEMS 2006: 19TH IEEE INTERNATIONAL CONFERENCE ON MICRO ELECTRO MECHANICAL SYSTEMS, TECHNICAL DIGEST	1	1	1
MEMS ADAPTIVE OPTICS VI	1	1	1
MENDELNET 2019: PROCEEDINGS OF 26TH INTERNATIONAL PHD STUDENTS CONFERENCE	1	1	1
METALLOMICS	1	1	1
METHODS	1	1	1
MICRO-NANO TECHNOLOGY XIV, PTS 1-4	1	1	1
MICRO-NANO TECHNOLOGY XV	1	1	1
MICRO-SWITZERLAND	1	1	1
MICROBIAL CELL FACTORIES	1	1	1
MICROBIOLOGICAL RESEARCH	1	1	1
MICROBIOLOGY AUSTRALIA	1	1	1
MICROCIRCULATION	1	1	1
MICROFLUIDICS AND NANOFLUIDICS	1	1	1
MICRONANO INTEGRATION	1	1	1
MICROSCOPY AND MICROANALYSIS	1	1	1
MINDS AND MACHINES	1	1	1
MODELING LANGUAGE, COGNITION AND ACTION	1	1	1
MODERN PHYSICS LETTERS B	1	1	1
MOLECULAR & CELLULAR PROTEOMICS	1	1	1
MOLECULAR & CELLULAR TOXICOLOGY	1	1	1
MOLECULAR AND CELLULAR BIOCHEMISTRY	1	1	1
MOLECULAR CRYSTALS AND LIQUID CRYSTALS	1	1	1
MOLECULAR INFORMATICS	1	1	1
MOLECULAR PLANT PATHOLOGY	1	1	1
MONATSHEFTE FUR CHEMIE	1	1	1
MORATUWA ENGINEERING RESEARCH CONFERENCE (MERCON 2021) / 7TH INTERNATIONAL MULTIDISCIPLINARY ENGINEERING RESEARCH CONFERENCE	1	1	1
MRS ADVANCES	1	1	1
MSPHERE	1	1	1
MULTIMEDIA TOOLS AND APPLICATIONS	1	1	1
MULTISENSOR, MULTISOURCE INFORMATION FUSION: ARCHITECTURES, ALGORITHMS, AND APPLICATIONS 2011	1	1	1
MULTISENSOR, MULTISOURCE INFORMATION FUSION: ARCHITECTURES, ALGORITHMS, AND APPLICATIONS 2014	1	1	1
MUTATION RESEARCH-GENETIC TOXICOLOGY AND ENVIRONMENTAL MUTAGENESIS	1	1	1
MYCOLOGICAL RESEARCH	1	1	1
NANO FUTURES	1	1	1
NANOBIOSYSTEMS: PROCESSING, CHARACTERIZATION, AND APPLICATIONS IX	1	1	1
NANOBIOSYSTEMS: PROCESSING, CHARACTERIZATION, AND APPLICATIONS VI	1	1	1
NANOBIOTECHNOLOGY REPORTS	1	1	1
NANOMEDICINE	1	1	1
NANOPHOTONIC MATERIALS VIII	1	1	1
NANOPHOTONICS IV	1	1	1
NANOSCIENCE AND NANOTECHNOLOGY LETTERS	1	1	1
NANOSENSORS, BIOSENSORS, AND INFO-TECH SENSORS AND SYSTEMS 2014	1	1	1
NANOTECHNOLOGY 2012, VOL 3: BIO SENSORS, INSTRUMENTS, MEDICAL, ENVIRONMENT AND ENERGY	1	1	1
NANOTECHNOLOGY AND PRECISION ENGINEERING	1	1	1
NANOTECHNOLOGY REVIEWS	1	1	1
NANOTECHNOLOGY SCIENCE AND APPLICATIONS	1	1	1
NATURAL COMPUTING	1	1	1
NATURAL HAZARDS REVIEW	1	1	1
NATURAL PRODUCT RESEARCH	1	1	1
NATURAL PRODUCTS AND BIOPROSPECTING	1	1	1
NATURE BIOTECHNOLOGY	1	1	1
NATURE CHEMISTRY	1	1	1
NATURE HUMAN BEHAVIOUR	1	1	1
NATURE MEDICINE	1	1	1
NATURE OF LIGHT: LIGHT IN NATURE IV	1	1	1
NATURE REVIEWS NEPHROLOGY	1	1	1
NEMS/MEMS TECHNOLOGY AND DEVICES	1	1	1
NEURAL REGENERATION RESEARCH	1	1	1
NEW PHYTOLOGIST	1	1	1
NEW TRENDS IN MECHATRONICS AND MATERIALS ENGINEERING	1	1	1
NEW TRENDS IN MEDICAL AND SERVICE ROBOTICS: ADVANCES IN THEORY AND PRACTICE	1	1	1
NEXO REVISTA CIENTIFICA	1	1	1
NONLINEAR DYNAMICS PSYCHOLOGY AND LIFE SCIENCES	1	1	1
NPJ REGENERATIVE MEDICINE	1	1	1
Nanofair 2005: New Ideas for Industry	1	1	1
Nature Communications	1	1	1
OCEANS 2003 MTS/IEEE: CELEBRATING THE PAST...TEAMING TOWARD THE FUTURE	1	1	1
OCEANS 2016 MTS/IEEE MONTEREY	1	1	1
ONCOTARGET	1	1	1
OPERATIVE NEUROSURGERY	1	1	1
OPHTHALMOLOGE	1	1	1
OPTICA	1	1	1
OPTICAL DIAGNOSTICS AND SENSING XVII: TOWARD POINT-OF-CARE DIAGNOSTICS	1	1	1
OPTICAL ENGINEERING	1	1	1
OPTICAL FIBERS AND SENSORS FOR MEDICAL DIAGNOSTICS AND TREATMENT APPLICATIONS XX	1	1	1
OPTICAL MATERIALS	1	1	1
OPTICAL MATERIALS EXPRESS	1	1	1
OPTICS AND LASER TECHNOLOGY	1	1	1
OPTICS AND LASERS IN ENGINEERING	1	1	1
OPTICS COMMUNICATIONS	1	1	1
OPTICS EXPRESS	1	1	1
OPTICS: PHENOMENA, MATERIALS, DEVICES, AND CHARACTERIZATION: OPTICS 2011: INTERNATIONAL CONFERENCE ON LIGHT	1	1	1
OPTIK	1	1	1
OPTO-ELECTRONIC ADVANCES	1	1	1
ORAL AND MAXILLOFACIAL SURGERY-HEIDELBERG	1	1	1
ORGANIC OPTOELECTRONIC MATERIALS, PROCESSING AND DEVICES	1	1	1
ORGANIC REACTIVITY	1	1	1
ORGANICS	1	1	1
OSTEOARTHRITIS AND CARTILAGE	1	1	1
OTOLOGY & NEUROTOLOGY	1	1	1
OXIDATIVE MEDICINE AND CELLULAR LONGEVITY	1	1	1
PACKAGING SCIENCE AND TECHNOLOGY	1	1	1
PAKISTAN JOURNAL OF PHARMACEUTICAL SCIENCES	1	1	1
PAMUKKALE UNIVERSITY JOURNAL OF ENGINEERING SCIENCES-PAMUKKALE UNIVERSITESI MUHENDISLIK BILIMLERI DERGISI	1	1	1
PARASITES & VECTORS	1	1	1
PARTICLE & PARTICLE SYSTEMS CHARACTERIZATION	1	1	1
PATTERN RECOGNITION LETTERS	1	1	1
PEERJ	1	1	1
PEERJ COMPUTER SCIENCE	1	1	1
PEPTIDES	1	1	1
PHARMACEUTICAL DEVELOPMENT AND TECHNOLOGY	1	1	1
PHILOSOPHICAL TRANSACTIONS OF THE ROYAL SOCIETY B-BIOLOGICAL SCIENCES	1	1	1
PHOTOCHEMICAL & PHOTOBIOLOGICAL SCIENCES	1	1	1
PHOTOCHEMISTRY AND PHOTOBIOLOGY	1	1	1
PHOTONIC CRYSTAL MATERIALS AND DEVICES XI	1	1	1
PHOTONIC MICRODEVICES/MICROSTRUCTURES FOR SENSING II	1	1	1
PHYSICAL REVIEW B	1	1	1
PHYSICAL REVIEW LETTERS	1	1	1
PHYTOCHEMISTRY LETTERS	1	1	1
PLACENTA	1	1	1
PLANT CELL AND ENVIRONMENT	1	1	1
PLANTA	1	1	1
PLASTIC AND RECONSTRUCTIVE SURGERY	1	1	1
PLOS PATHOGENS	1	1	1
PNAS NEXUS	1	1	1
POLYHEDRON	1	1	1
POLYMER BIOCATALYSIS AND BIOMATERIALS II	1	1	1
POLYMER DEGRADATION AND STABILITY	1	1	1
POLYMER INTERNATIONAL	1	1	1
POLYMER JOURNAL	1	1	1
PORCINE HEALTH MANAGEMENT	1	1	1
PORTUGAL SB10: SUSTAINABLE BUILDING AFFORDABLE TO ALL - LOW COST SUSTAINABLE SOLUTION	1	1	1
POSTPROCEEDINGS OF THE 9TH ANNUAL INTERNATIONAL CONFERENCE ON BIOLOGICALLY INSPIRED COGNITIVE ARCHITECTURES (BICA 2018)	1	1	1
PRECISION AGRICULTURE	1	1	1
PROBIOTICS AND ANTIMICROBIAL PROTEINS	1	1	1
PROCEEDINGE OF THE ASME/JSME/KSME JOINT FLUIDS ENGINEERING CONFERENCE, 2019, VOL 1	1	1	1
PROCEEDINGS 2016 IEEE INTERNATIONAL CONFERENCE ON INDUSTRIAL TECHNOLOGY (ICIT)	1	1	1
PROCEEDINGS 2018 IEEE/CVF CONFERENCE ON COMPUTER VISION AND PATTERN RECOGNITION WORKSHOPS (CVPRW)	1	1	1
PROCEEDINGS OF 2009 INTERNATIONAL CONFERENCE ON MACHINE LEARNING AND COMPUTING (IACSIT ICMLC 2009)	1	1	1
PROCEEDINGS OF 2010 CONFERENCE ON OPTOELECTRONIC AND MICROELECTRONIC MATERIALS AND DEVICES (COMMAND 2010)	1	1	1
PROCEEDINGS OF 2013 URSI INTERNATIONAL SYMPOSIUM ON ELECTROMAGNETIC THEORY (EMTS)	1	1	1
PROCEEDINGS OF 2016 IEEE 13TH INTERNATIONAL CONFERENCE ON SIGNAL PROCESSING (ICSP 2016)	1	1	1
PROCEEDINGS OF 2019 IEEE REGION 10 SYMPOSIUM (TENSYMP)	1	1	1
PROCEEDINGS OF 2020 17TH INTERNATIONAL BHURBAN CONFERENCE ON APPLIED SCIENCES AND TECHNOLOGY (IBCAST)	1	1	1
PROCEEDINGS OF 2020 IEEE INTERNATIONAL CONFERENCE ON AUTOMATION, QUALITY AND TESTING, ROBOTICS (AQTR)	1	1	1
PROCEEDINGS OF 2023 IEEE INTERNATIONAL WORKSHOP ON METROLOGY FOR AGRICULTURE AND FORESTRY, METROAGRIFOR	1	1	1
PROCEEDINGS OF 2ND IEEE INTERNATIONAL CONFERENCE ON ENGINEERING & TECHNOLOGY ICETECH-2016	1	1	1
PROCEEDINGS OF ASME 2021 40TH INTERNATIONAL CONFERENCE ON OCEAN, OFFSHORE AND ARCTIC ENGINEERING (OMAE2021), VOL 6	1	1	1
PROCEEDINGS OF ASME 2022 CONFERENCE ON SMART MATERIALS, ADAPTIVE STRUCTURES AND INTELLIGENT SYSTEMS, SMASIS2022	1	1	1
PROCEEDINGS OF ASME 2022 INTERNATIONAL DESIGN ENGINEERING TECHNICAL CONFERENCES AND COMPUTERS AND INFORMATION IN ENGINEERING CONFERENCE, IDETC-CIE2022, VOL 7	1	1	1
PROCEEDINGS OF ASME TURBO EXPO 2021: TURBOMACHINERY TECHNICAL CONFERENCE AND EXPOSITION, VOL 1	1	1	1
PROCEEDINGS OF ASME/BATH 2021 SYMPOSIUM ON FLUID POWER AND MOTION CONTROL (FPMC2021)	1	1	1
PROCEEDINGS OF INTERNATIONAL CONFERENCE ON ADVANCED PROCESSES AND SYSTEMS IN MANUFACTURING (APSIM 2016)	1	1	1
PROCEEDINGS OF INTERNATIONAL CONFERENCE ON ENVIRONMENTAL POLLUTION, VOLS 1 AND 2	1	1	1
PROCEEDINGS OF SIGGRAPH 2022 POSTERS, SIGGRAPH 2022	1	1	1
PROCEEDINGS OF THE 11TH INTERNATIONAL CONFERENCE ON ADVANCED ROBOTICS 2003, VOL 1-3	1	1	1
PROCEEDINGS OF THE 11TH INTERNATIONAL CONFERENCE ON DIGITAL AND INTERACTIVE ARTS, ARTECH 2023	1	1	1
PROCEEDINGS OF THE 17TH EAST ASIAN-PACIFIC CONFERENCE ON STRUCTURAL ENGINEERING AND CONSTRUCTION, EASEC-17 2022	1	1	1
PROCEEDINGS OF THE 18TH ANNUAL INTERNATIONAL CONFERENCE OF THE IEEE ENGINEERING IN MEDICINE AND BIOLOGY SOCIETY, VOL 18, PTS 1-5	1	1	1
PROCEEDINGS OF THE 2000 IEEE INTERNATIONAL SYMPOSIUM ON INTELLIGENT CONTROL	1	1	1
PROCEEDINGS OF THE 2001 AMERICAN CONTROL CONFERENCE, VOLS 1-6	1	1	1
PROCEEDINGS OF THE 2013 IEEE SYMPOSIUM ON COMPUTATIONAL INTELLIGENCE IN REHABILITATION AND ASSISTIVE TECHNOLOGIES (CIRAT)	1	1	1
PROCEEDINGS OF THE 2018 25TH INTERNATIONAL CONFERENCE ON MECHATRONICS AND MACHINE VISION IN PRACTICE (M2VIP)	1	1	1
PROCEEDINGS OF THE 2018 IEEE 13TH DALLAS CIRCUITS AND SYSTEMS CONFERENCE (DCAS)	1	1	1
PROCEEDINGS OF THE 20TH CONGRESS OF THE INTERNATIONAL ERGONOMICS ASSOCIATION (IEA 2018), VOL VII: ERGONOMICS IN DESIGN, DESIGN FOR ALL, ACTIVITY THEORIES FOR WORK ANALYSIS AND DESIGN, AFFECTIVE DESIGN	1	1	1
PROCEEDINGS OF THE 22ND INTERNATIONAL CONFERENCE ON COMPUTER-AIDED ARCHITECTURAL DESIGN RESEARCH IN ASIA (CAADRIA 2017): PROTOCOLS, FLOWS AND GLITCHES	1	1	1
PROCEEDINGS OF THE 25TH ANNUAL INTERNATIONAL CONFERENCE OF THE IEEE ENGINEERING IN MEDICINE AND BIOLOGY SOCIETY, VOLS 1-4: A NEW BEGINNING FOR HUMAN HEALTH	1	1	1
PROCEEDINGS OF THE 28TH WORLD CONFERENCE OF THE INTERNATIONAL NUCLEAR TARGET DEVELOPMENT SOCIETY (INTDS2016)	1	1	1
PROCEEDINGS OF THE 29TH CHINESE CONTROL CONFERENCE	1	1	1
PROCEEDINGS OF THE 32ND GREAT LAKES SYMPOSIUM ON VLSI 2022, GLSVLSI 2022	1	1	1
PROCEEDINGS OF THE 35TH CHINESE CONTROL CONFERENCE 2016	1	1	1
PROCEEDINGS OF THE 3RD PAN AMERICAN MATERIALS CONGRESS	1	1	1
PROCEEDINGS OF THE 40TH IEEE CONFERENCE ON DECISION AND CONTROL, VOLS 1-5	1	1	1
PROCEEDINGS OF THE 4TH IRC CONFERENCE ON SCIENCE, ENGINEERING AND TECHNOLOGY, IRC-SET 2018	1	1	1
PROCEEDINGS OF THE 5TH ACM SYMPOSIUM ON COMPUTER HUMAN INTERACTION FOR MANAGEMENT OF INFORMATION TECHNOLOGY (CHIMIT 2011)	1	1	1
PROCEEDINGS OF THE 5TH INTERNATIONAL CONFERENCE ON COMPUTING & INFORMATICS	1	1	1
PROCEEDINGS OF THE 7TH INTERNATIONAL CONFERENCE ON MANAGEMENT, EDUCATION, INFORMATION AND CONTROL (MEICI 2017)	1	1	1
PROCEEDINGS OF THE 7TH INTERNATIONAL CONFERENCE ON THROUGH-LIFE ENGINEERING SERVICES	1	1	1
PROCEEDINGS OF THE 8TH BIENNIAL CONFERENCE ON ENGINEERING SYSTEMS DESIGN AND ANALYSIS, VOL 1	1	1	1
PROCEEDINGS OF THE 9TH INTERNATIONAL SYMPOSIUM ON RADIATIVE TRANSFER, RAD 2019	1	1	1
PROCEEDINGS OF THE ACM ON INTERACTIVE MOBILE WEARABLE AND UBIQUITOUS TECHNOLOGIES-IMWUT	1	1	1
PROCEEDINGS OF THE ASME 38TH INTERNATIONAL CONFERENCE ON OCEAN, OFFSHORE AND ARCTIC ENGINEERING, 2019, VOL 7A	1	1	1
PROCEEDINGS OF THE ASME 38TH INTERNATIONAL CONFERENCE ON OCEAN, OFFSHORE AND ARCTIC ENGINEERING, 2019, VOL 9	1	1	1
PROCEEDINGS OF THE ASME CONFERENCE ON SMART MATERIALS ADAPTIVE STRUCTURES AND INTELLIGENT SYSTEMS - 2013, VOL 2	1	1	1
PROCEEDINGS OF THE ASME CONFERENCE ON SMART MATERIALS ADAPTIVE STRUCTURES AND INTELLIGENT SYSTEMS, 2014, VOL 2	1	1	1
PROCEEDINGS OF THE ASME CONFERENCE ON SMART MATERIALS, ADAPTIVE STRUCTURES AND INTELLIGENT SYSTEMS, 2017, VOL 1	1	1	1
PROCEEDINGS OF THE ASME DYNAMIC SYSTEMS AND CONTROL CONFERENCE, DSCC2020, VOL 1	1	1	1
PROCEEDINGS OF THE ASME INTERNATIONAL DESIGN ENGINEERING TECHNICAL CONFERENCES AND COMPUTERS AND INFORMATION IN ENGINEERING CONFERENCE, 2017, VOL 5A	1	1	1
PROCEEDINGS OF THE ASME INTERNATIONAL MECHANICAL ENGINEERING CONGRESS AND EXPOSITION (IMECE 2010), VOL 9	1	1	1
PROCEEDINGS OF THE ASME INTERNATIONAL MECHANICAL ENGINEERING CONGRESS AND EXPOSITION 2008, VOL 2	1	1	1
PROCEEDINGS OF THE ASME INTERNATIONAL MECHANICAL ENGINEERING CONGRESS AND EXPOSITION 2011, VOL 2	1	1	1
PROCEEDINGS OF THE ASME INTERNATIONAL MECHANICAL ENGINEERING CONGRESS AND EXPOSITION, 2014, VOL 14	1	1	1
PROCEEDINGS OF THE ASME INTERNATIONAL MECHANICAL ENGINEERING CONGRESS AND EXPOSITION, 2015, VOL 10	1	1	1
PROCEEDINGS OF THE ASME INTERNATIONAL MECHANICAL ENGINEERING CONGRESS AND EXPOSITION, 2015, VOL 3	1	1	1
PROCEEDINGS OF THE ASME INTERNATIONAL MECHANICAL ENGINEERING CONGRESS AND EXPOSITION, 2015, VOL 7B	1	1	1
PROCEEDINGS OF THE ASME INTERNATIONAL MECHANICAL ENGINEERING CONGRESS AND EXPOSITION, 2016, VOL. 14	1	1	1
PROCEEDINGS OF THE ASME INTERNATIONAL MECHANICAL ENGINEERING CONGRESS AND EXPOSITION, 2016, VOL. 3	1	1	1
PROCEEDINGS OF THE ASME INTERNATIONAL MECHANICAL ENGINEERING CONGRESS AND EXPOSITION, VOL 13, PTS A AND B	1	1	1
PROCEEDINGS OF THE ASME PRESSURE VESSELS AND PIPING CONFERENCE, PVP 2011, VOL 6, A AND B	1	1	1
PROCEEDINGS OF THE ASME SUMMER BIOENGINEERING CONFERENCE, PTS A AND B	1	1	1
PROCEEDINGS OF THE ASME TURBO EXPO: TURBINE TECHNICAL CONFERENCE AND EXPOSITION, 2013, VOL 4	1	1	1
PROCEEDINGS OF THE ASME TURBO EXPO: TURBOMACHINERY TECHNICAL CONFERENCE AND EXPOSITION, 2019, VOL 8	1	1	1
PROCEEDINGS OF THE EUROSENSORS XXIII CONFERENCE	1	1	1
PROCEEDINGS OF THE FIFTH WORKSHOP ON INTELLIGENT SOLUTIONS IN EMBEDDED SYSTEMS	1	1	1
PROCEEDINGS OF THE INSTITUTION OF MECHANICAL ENGINEERS PART A-JOURNAL OF POWER AND ENERGY	1	1	1
PROCEEDINGS OF THE INSTITUTION OF MECHANICAL ENGINEERS PART B-JOURNAL OF ENGINEERING MANUFACTURE	1	1	1
PROCEEDINGS OF THE INSTITUTION OF MECHANICAL ENGINEERS PART L-JOURNAL OF MATERIALS-DESIGN AND APPLICATIONS	1	1	1
PROCEEDINGS OF THE ROYAL SOCIETY A-MATHEMATICAL PHYSICAL AND ENGINEERING SCIENCES	1	1	1
PROCEEDINGS OF THE SIXTEENTH INTERNATIONAL SYMPOSIUM ON ARTIFICIAL LIFE AND ROBOTICS (AROB 16TH '11)	1	1	1
PROCEEDINGS OF THE THE 11TH IEEE INTERNATIONAL CONFERENCE ON INTELLIGENT DATA ACQUISITION AND ADVANCED COMPUTING SYSTEMS: TECHNOLOGY AND APPLICATIONS (IDAACS'2021), VOL 1	1	1	1
PROCEEDINGS OF WORLD ACADEMY OF SCIENCE, ENGINEERING AND TECHNOLOGY, VOL 25	1	1	1
PROGRESS IN BIOMATERIALS	1	1	1
PROGRESS IN BIOMEDICAL ENGINEERING	1	1	1
PROGRESS IN MINING SCIENCE AND SAFETY TECHNOLOGY, PTS A AND B	1	1	1
PROGRESS ON CHEMISTRY AND APPLICATION OF CHITIN AND ITS DERIVATIVES	1	1	1
PROTEIN EXPRESSION AND PURIFICATION	1	1	1
PROTEIN SCIENCE	1	1	1
PROTEINS-STRUCTURE FUNCTION AND BIOINFORMATICS	1	1	1
PROTOPLASMA	1	1	1
Proceedings of 2005 International Conference on Advanced Fibers and Polymer Materials (ICAFPM 2005), Vol 1 and 2: NEW CENTURY , NEW MATERIALS AND NEW LIFE	1	1	1
QUANTUM CONFINED SEMICONDUCTOR NANOSTRUCTURES	1	1	1
QUANTUM SENSING AND NANO ELECTRONICS AND PHOTONICS XIV	1	1	1
QUINTESSENCE INTERNATIONAL	1	1	1
RARE METAL MATERIALS AND ENGINEERING	1	1	1
RARE METALS	1	1	1
REACTION KINETICS MECHANISMS AND CATALYSIS	1	1	1
REACTIVE & FUNCTIONAL POLYMERS	1	1	1
REAL-TIME IMAGE AND VIDEO PROCESSING 2017	1	1	1
RECENT ADVANCES IN THE SCIENCE AND TECHNOLOGY OF ZEOLITES AND RELATED MATERIALS, PTS A - C	1	1	1
RECUEIL DES TRAVAUX CHIMIQUES DES PAYS-BAS-JOURNAL OF THE ROYAL NETHERLANDS CHEMICAL SOCIETY	1	1	1
REGENERATIVE ENGINEERING AND TRANSLATIONAL MEDICINE	1	1	1
REGIONAL STUDIES IN MARINE SCIENCE	1	1	1
RELIABILITY ENGINEERING & SYSTEM SAFETY	1	1	1
RENEWABLE & SUSTAINABLE ENERGY REVIEWS	1	1	1
RESEARCH PROGRESS IN PAPER INDUSTRY AND BIOREFINERY (4TH ISETPP), VOLS 1-3	1	1	1
RESULTS IN OPTICS	1	1	1
REVIEW OF SCIENTIFIC INSTRUMENTS	1	1	1
REVISTA BRASILEIRA DE FARMACOGNOSIA-BRAZILIAN JOURNAL OF PHARMACOGNOSY	1	1	1
REVISTA IBEROAMERICANA DE AUTOMATICA E INFORMATICA INDUSTRIAL	1	1	1
REVISTA ROMANA DE MATERIALE-ROMANIAN JOURNAL OF MATERIALS	1	1	1
REVUE ROUMAINE DE CHIMIE	1	1	1
RHEUMATOLOGY AND THERAPY	1	1	1
RIVISTA ITALIANA DI PALEONTOLOGIA E STRATIGRAFIA	1	1	1
RMD OPEN	1	1	1
ROBOMECH JOURNAL	1	1	1
ROBOTIC INTELLIGENCE AND AUTOMATION	1	1	1
ROBOTICS	1	1	1
ROBOTICS AND MECHATRONICS	1	1	1
ROBOTICS: SCIENCE AND SYSTEMS XV	1	1	1
ROMANIAN BIOTECHNOLOGICAL LETTERS	1	1	1
ROMANSY 21 - ROBOT DESIGN, DYNAMICS AND CONTROL	1	1	1
RSC SUSTAINABILITY	1	1	1
RUSSIAN JOURNAL OF BIOORGANIC CHEMISTRY	1	1	1
RUSSIAN JOURNAL OF INORGANIC CHEMISTRY	1	1	1
Results in Physics	1	1	1
SCANNING	1	1	1
SCIENCE ACTIVITIES-PROJECTS AND CURRICULUM IDEAS IN STEM CLASSROOMS	1	1	1
SCIENCE AND ENGINEERING OF COMPOSITE MATERIALS	1	1	1
SCIENCE AND TECHNOLOGY FOR THE BUILT ENVIRONMENT	1	1	1
SCIENCE AND TECHNOLOGY OF ADVANCED MATERIALS	1	1	1
SCIENCE CHINA-CHEMISTRY	1	1	1
SCIENCE CHINA-LIFE SCIENCES	1	1	1
SCIENCE CHINA-MATERIALS	1	1	1
SCIENCE IN CHINA SERIES E-TECHNOLOGICAL SCIENCES	1	1	1
SCIENCE TECHNOLOGY & HUMAN VALUES	1	1	1
SCIENTIA PHARMACEUTICA	1	1	1
SECOND JOINT EMBS-BMES CONFERENCE 2002, VOLS 1-3, CONFERENCE PROCEEDINGS: BIOENGINEERING - INTEGRATIVE METHODOLOGIES, NEW TECHNOLOGIES	1	1	1
SENSES & SOCIETY	1	1	1
SENSORS AND ACTUATORS REPORTS	1	1	1
SENSORS AND SMART STRUCTURES TECHNOLOGIES FOR CIVIL, MECHANICAL, AND AEROSPACE SYSTEMS 2014	1	1	1
SENSORS AND SMART STRUCTURES TECHNOLOGIES FOR CIVIL, MECHANICAL, AND AEROSPACE SYSTEMS 2015	1	1	1
SENSORS AND SMART STRUCTURES TECHNOLOGIES FOR CIVIL, MECHANICAL, AND AEROSPACE SYSTEMS 2017	1	1	1
SENSORS, CAMERAS, AND SYSTEMS FOR SCIENTIFIC/INDUSTRIAL APPLICATIONS VII	1	1	1
SEPARATIONS	1	1	1
SICE 2002: PROCEEDINGS OF THE 41ST SICE ANNUAL CONFERENCE, VOLS 1-5	1	1	1
SILICON	1	1	1
SIMULATION, MODELING, AND PROGRAMMING FOR AUTONOMOUS ROBOTS (SIMPAR 2014)	1	1	1
SKIN RESEARCH AND TECHNOLOGY	1	1	1
SMALL SCIENCE	1	1	1
SMART SENSORS, ACTUATORS, AND MEMS VI	1	1	1
SMART STRUCTURES AND MATERIALS 2003: ELECTROACTIVE POLYMER ACTUATORS AND DEVICES (EAPAD)	1	1	1
SMART STRUCTURES AND MATERIALS 2004: ELECTROACTIVE POLYMER ACTUATORS AND DEVICES (EAPAD)	1	1	1
SMART STRUCTURES AND MATERIALS 2005: SMART SENSOR TECHNOLOGY AND MEASUREMENT SYSTEMS	1	1	1
SMART STRUCTURES, DEVICES, AND SYSTEMS III	1	1	1
SOCIAL ROBOTICS, ICSR 2022, PT I	1	1	1
SOFT COMPUTING	1	1	1
SOLAR ENERGY	1	1	1
SOLAR OPTICAL MATERIALS XVI	1	1	1
SOLAR RRL	1	1	1
SOVREMENNYE TEHNOLOGII V MEDICINE	1	1	1
SPACE TECHNOLOGY AND APPLICATIONS INTERNATIONAL FORUM - STAIF 2007	1	1	1
SPACE-SCIENCE & TECHNOLOGY	1	1	1
SPECTROSCOPY LETTERS	1	1	1
SPINE JOURNAL	1	1	1
SPRINGERPLUS	1	1	1
STAR PROTOCOLS	1	1	1
STEM CELL REVIEWS AND REPORTS	1	1	1
STRAIN	1	1	1
STRUCTURAL AND CHEMICAL CHARACTERIZATION OF METALS, ALLOYS AND COMPOUNDS	1	1	1
STRUCTURE-PROPERTY RELATIONSHIPS IN BIOMINERALIZED AND BIOMIMETIC COMPOSITES	1	1	1
STUDIA UNIVERSITATIS BABES-BOLYAI CHEMIA	1	1	1
SURANAREE JOURNAL OF SCIENCE AND TECHNOLOGY	1	1	1
SURFACE REVIEW AND LETTERS	1	1	1
SUSTAINABLE COMPUTING-INFORMATICS & SYSTEMS	1	1	1
SUSTAINABLE ENERGY & FUELS	1	1	1
SUSTAINABLE MATERIALS AND TECHNOLOGIES	1	1	1
SYNTHESIS AND REACTIVITY IN INORGANIC METAL-ORGANIC AND NANO-METAL CHEMISTRY	1	1	1
SYNTHETIC COMMUNICATIONS	1	1	1
SYSTEM-BASED VISION FOR STRATEGIC AND CREATIVE DESIGN, VOLS 1-3	1	1	1
SYSTEMATIC INNOVATION PARTNERSHIPS WITH ARTIFICIAL INTELLIGENCE AND INFORMATION TECHNOLOGY	1	1	1
Smart Structures and Materials 2005: Smart Electronics, Mems, BioMems, and Nanotechnology	1	1	1
TEXTILES	1	1	1
THEORETICAL AND COMPUTATIONAL FLUID DYNAMICS	1	1	1
THEORETICAL FOUNDATIONS OF CHEMICAL ENGINEERING	1	1	1
THERMEC 2011, PTS 1-4	1	1	1
THERMEC 2018: 10TH INTERNATIONAL CONFERENCE ON PROCESSING AND MANUFACTURING OF ADVANCED MATERIALS	1	1	1
THIN SOLID FILMS	1	1	1
TISSUE ENGINEERING	1	1	1
TM-TECHNISCHES MESSEN	1	1	1
TOPICAL PROBLEMS OF FLUID MECHANICS 2017	1	1	1
TOPICS IN CATALYSIS	1	1	1
TOWARDS AUTONOMOUS ROBOTIC SYSTEMS	1	1	1
TOXICOLOGY	1	1	1
TOXICOLOGY AND APPLIED PHARMACOLOGY	1	1	1
TOXICOLOGY IN VITRO	1	1	1
TOXICOLOGY RESEARCH	1	1	1
TOXICON	1	1	1
TRAITEMENT DU SIGNAL	1	1	1
TRANSACTIONS OF THE INSTITUTE OF MEASUREMENT AND CONTROL	1	1	1
TRANSACTIONS OF THE JAPAN SOCIETY FOR AERONAUTICAL AND SPACE SCIENCES	1	1	1
TRANSDUCERS '01: EUROSENSORS XV, DIGEST OF TECHNICAL PAPERS, VOLS 1 AND 2	1	1	1
TRANSDUCERS '07 & EUROSENSORS XXI, DIGEST OF TECHNICAL PAPERS, VOLS 1 AND 2	1	1	1
TRENDS IN BIOTECHNOLOGY	1	1	1
TURKISH JOURNAL OF BOTANY	1	1	1
ULTRAFAST PHENOMENA XVI	1	1	1
ULTRASONICS SONOCHEMISTRY	1	1	1
UNATTENDED GROUND SENSOR TECHNOLOGIES AND APPLICATIONS IV	1	1	1
UNMANNED SYSTEMS TECHNOLOGY XVI	1	1	1
UNMANNED/UNATTENDED SENSORS AND SENSOR NETWORKS X	1	1	1
VIE ET MILIEU-LIFE AND ENVIRONMENT	1	1	1
VIII INTERNATIONAL CONFERENCE ON TIMES OF POLYMERS AND COMPOSITES: FROM AEROSPACE TO NANOTECHNOLOGY	1	1	1
VIRTUAL AND PHYSICAL PROTOTYPING	1	1	1
VIRUSES-BASEL	1	1	1
VISION	1	1	1
VISUAL COMPUTER	1	1	1
WASTE TO WEALTH	1	1	1
WATER AIR AND SOIL POLLUTION	1	1	1
WATER RESEARCH	1	1	1
WATER SA	1	1	1
WATER SCIENCE AND TECHNOLOGY	1	1	1
WEARABLE TECHNOLOGIES	1	1	1
WOOD MATERIAL SCIENCE & ENGINEERING	1	1	1
WORLD CONGRESS ON ENGINEERING AND COMPUTER SCIENCE, WCECS 2012, VOL I	1	1	1
WORLD CONGRESS ON MEDICAL PHYSICS AND BIOMEDICAL ENGINEERING 2006, VOL 14, PTS 1-6	1	1	1
XIX IMEKO WORLD CONGRESS: FUNDAMENTAL AND APPLIED METROLOGY, PROCEEDINGS	1	1	1
XXX IAHS WORLD CONGRESS ON HOUSING, HOUSING CONSTRUCTION: AN INTERDISCIPLINARY TASK, VOLS 1-3	1	1	1
ZEITSCHRIFT FUR HERZ THORAX UND GEFASSCHIRURGIE	1	1	1
ZEITSCHRIFT FUR NATURFORSCHUNG SECTION B-A JOURNAL OF CHEMICAL SCIENCES	1	1	1
2004 IEEE INTERNATIONAL CONFERENCE ON ROBOTICS AND AUTOMATION, VOLS 1- 5, PROCEEDINGS	2	1	0.5
2005 IEEE INTERNATIONAL CONFERENCE ON ROBOTICS AND AUTOMATION (ICRA), VOLS 1-4	2	1	0.5
2006 IEEE/RSJ INTERNATIONAL CONFERENCE ON INTELLIGENT ROBOTS AND SYSTEMS, VOLS 1-12	2	1	0.5
2008 15TH INTERNATIONAL CONFERENCE ON MECHATRONICS AND MACHINE VISION IN PRACTICE (M2VIP)	2	1	0.5
2009 IEEE-RSJ INTERNATIONAL CONFERENCE ON INTELLIGENT ROBOTS AND SYSTEMS	2	1	0.5
2010 3RD IEEE RAS AND EMBS INTERNATIONAL CONFERENCE ON BIOMEDICAL ROBOTICS AND BIOMECHATRONICS	2	1	0.5
2012 ANNUAL INTERNATIONAL CONFERENCE OF THE IEEE ENGINEERING IN MEDICINE AND BIOLOGY SOCIETY (EMBC)	2	1	0.5
2014 IEEE INTERNATIONAL CONFERENCE ON ROBOTICS AND BIOMIMETICS IEEE-ROBIO 2014	2	1	0.5
2016 6TH IEEE INTERNATIONAL CONFERENCE ON BIOMEDICAL ROBOTICS AND BIOMECHATRONICS (BIOROB)	2	1	0.5
2017 IEEE INTERNATIONAL CONFERENCE ON ROBOTICS AND BIOMIMETICS (IEEE ROBIO 2017)	2	1	0.5
2017 INTERNATIONAL JOINT CONFERENCE ON NEURAL NETWORKS (IJCNN)	2	1	0.5
2018 IEEE INTERNATIONAL CONFERENCE ON CYBORG AND BIONIC SYSTEMS (CBS)	2	1	0.5
2018 IEEE INTERNATIONAL CONFERENCE ON MANIPULATION, MANUFACTURING AND MEASUREMENT ON THE NANOSCALE (3M-NANO) - CONFERENCE PROCEEDINGS	2	1	0.5
2018 IEEE INTERNATIONAL CONFERENCE ON ROBOTICS AND BIOMIMETICS (ROBIO)	2	1	0.5
2020 IEEE INTERNATIONAL CONFERENCE ON ROBOTICS AND AUTOMATION (ICRA)	2	1	0.5
2021 34TH IEEE INTERNATIONAL CONFERENCE ON MICRO ELECTRO MECHANICAL SYSTEMS (MEMS 2021)	2	1	0.5
2021 IEEE INTERNATIONAL CONFERENCE ON ROBOTICS AND AUTOMATION (ICRA 2021)	2	1	0.5
2021 IEEE INTERNATIONAL CONFERENCE ON ROBOTICS AND BIOMIMETICS (IEEE-ROBIO 2021)	2	1	0.5
2023 45TH ANNUAL INTERNATIONAL CONFERENCE OF THE IEEE ENGINEERING IN MEDICINE & BIOLOGY SOCIETY, EMBC	2	1	0.5
2023 IEEE-RAS 22ND INTERNATIONAL CONFERENCE ON HUMANOID ROBOTS, HUMANOIDS	2	1	0.5
3D PRINTING AND ADDITIVE MANUFACTURING	2	1	0.5
ACCOUNTS OF CHEMICAL RESEARCH	2	1	0.5
ACM SYMPOSIUM ON APPLIED PERCEPTION (SAP 2018)	2	1	0.5
ACS MACRO LETTERS	2	1	0.5
ACTA PHYSICA POLONICA A	2	1	0.5
ACTA POLYMERICA SINICA	2	1	0.5
ADAPTIVE BEHAVIOR	2	1	0.5
APPLIED SPECTROSCOPY	2	1	0.5
ARCHIVES OF ORAL BIOLOGY	2	1	0.5
ARTIFICIAL ORGANS	2	1	0.5
BIO-DESIGN AND MANUFACTURING	2	1	0.5
BIOCERAMICS 24	2	1	0.5
BIOPRESERVATION AND BIOBANKING	2	1	0.5
CELLULAR AND MOLECULAR BIOENGINEERING	2	1	0.5
CHEMICAL, BIOLOGICAL, RADIOLOGICAL, NUCLEAR, AND EXPLOSIVES (CBRNE) SENSING XX	2	1	0.5
CHEMICAL, BIOLOGICAL, RADIOLOGICAL, NUCLEAR, AND EXPLOSIVES (CBRNE) SENSING XXIII	2	1	0.5
CHINESE JOURNAL OF POLYMER SCIENCE	2	1	0.5
CLINICAL BIOMECHANICS	2	1	0.5
CLINICAL ORAL IMPLANTS RESEARCH	2	1	0.5
[truncated: 94 more rows]
