# Supplementary material for: Overlooked sources of inspiration in biomimetic research
Source: Sci Rep. 2025 Jul 15;15:25590. doi: 10.1038/s41598-025-11703-6 (PMC12263887; doi:10.1038/s41598-025-11703-6)
Supplement: Supplementary file 3 — Supplementary Material 3 [file 41598_2025_11703_MOESM3_ESM.xlsx]

## Sheet: Taxonomy assignment output
Article Number	Publication Year	Model Number	Biological Model	Kingdom	Phylum	Class	Order	Family	Genus	Species	Common Name
1	2025	1	collagen	Animalia	Chordata	NA	NA	NA	NA	NA	Collagen
8	2024	1	octopus	Animalia	Mollusca	Cephalopoda	Octopoda	NA	NA	NA	Octopus
9	2024	1	insects	Animalia	Arthropoda	Insecta	NA	NA	NA	NA	Insect
15	2024	1	optic nerve	Animalia	Chordata	Mammalia	Primates	Hominidae	Homo	Homo sapiens	Human
16	2024	1	Hymenoptera	Animalia	Arthropoda	Insecta	Hymenoptera	NA	NA	NA	NA
19	2024	1	breast	Animalia	Chordata	Mammalia	NA	NA	NA	NA	Breast
20	2024	1	birds	Animalia	Chordata	Aves	NA	NA	NA	NA	Bird
26	2025	1	spongy bone	Animalia	Chordata	NA	NA	NA	NA	NA	Bone
30	2024	1	elephant	Animalia	Chordata	Mammalia	Proboscidea	Elephantidae	NA	NA	Elephant
33	2025	1	fish scales	Animalia	Chordata	NA	NA	NA	NA	NA	Fish
33	2025	2	mussels	Animalia	Mollusca	Bivalvia	NA	NA	NA	NA	Mussel
45	2024	2	coral	Animalia	Cnidaria	Anthozoa	NA	NA	NA	NA	Coral
46	2024	1	earthworm	Animalia	Annelida	Clitellata	Haplotaxida	Lumbricidae	NA	NA	Earthworm
50	2024	1	insects	Animalia	Arthropoda	Insecta	NA	NA	NA	NA	Insect
51	2024	1	animals	Animalia	Chordata	NA	NA	NA	NA	NA	Animals
52	2024	1	silk fibroin	Animalia	Arthropoda	NA	NA	NA	NA	NA	Silk
58	2024	1	spider web	Animalia	Arthropoda	Arachnida	Araneae	NA	NA	NA	Spider
59	2024	1	starfish	Animalia	Echinodermata	Asteroidea	NA	NA	NA	NA	Starfish
61	2024	1	stomatopod	Animalia	Arthropoda	Malacostraca	Stomatopoda	NA	NA	NA	Mantis Shrimp
62	2025	1	dental structures	Animalia	Chordata	NA	NA	NA	NA	NA	NA
63	2024	1	marine mussel	Animalia	Mollusca	Bivalvia	Mytilida	Mytilidae	NA	NA	Marine Mussel
69	2025	1	Apatura ilia butterfly	Animalia	Arthropoda	Insecta	Lepidoptera	Nymphalidae	Apatura	Apatura ilia	Lesser Purple Emperor
72	2024	1	cardiac trabeculae	Animalia	Chordata	Mammalia	NA	NA	NA	NA	NA
73	2024	1	human defensin 6	Animalia	Chordata	Mammalia	Primates	Hominidae	Homo	Homo sapiens	Human
74	2024	1	Macropus rufogriseus	Animalia	Chordata	Mammalia	Diprotodontia	Macropodidae	Macropus	Macropus rufogriseus	Red-necked Wallaby
76	2024	1	Namib desert beetle	Animalia	Arthropoda	Insecta	Coleoptera	Tenebrionidae	Stenocara	Stenocara gracilipes	Namib Desert Beetle
78	2024	1	Great Black-Backed Gull	Animalia	Chordata	Aves	Charadriiformes	Laridae	Larus	Larus marinus	Great Black-Backed Gull
84	2024	1	leech	Animalia	Annelida	Clitellata	NA	NA	NA	NA	Leech
87	2024	1	cocoon shell	Animalia	Mollusca	Gastropoda	NA	NA	NA	NA	Cocoon Shell
90	2024	1	urchin	Animalia	Echinodermata	Echinoidea	NA	NA	NA	NA	Urchin
91	2024	1	collagen	Animalia	Chordata	NA	NA	NA	NA	NA	Collagen
92	2024	1	Eagle	Animalia	Chordata	Aves	Accipitriformes	Accipitridae	NA	NA	Eagle
92	2024	2	Eel fish	Animalia	Chordata	Actinopterygii	Anguilliformes	Anguillidae	Anguilla	NA	Eel
95	2024	1	bone	Animalia	Chordata	NA	NA	NA	NA	NA	Bone
96	2024	1	beeswax	Animalia	Arthropoda	Insecta	Hymenoptera	Apidae	Apis	NA	Honeybee
98	2024	1	human circulatory system	Animalia	Chordata	Mammalia	Primates	Hominidae	Homo	Homo sapiens	Human
98	2024	2	human respiratory system	Animalia	Chordata	Mammalia	Primates	Hominidae	Homo	Homo sapiens	Human
100	2024	1	mussel	Animalia	Mollusca	Bivalvia	NA	NA	NA	NA	Mussel
103	2024	1	blood vessels	Animalia	Chordata	Mammalia	NA	NA	NA	NA	Blood Vessels
104	2024	1	desert beetle	Animalia	Arthropoda	Insecta	Coleoptera	NA	NA	NA	Desert Beetle
107	2024	1	Calliphoridae fly	Animalia	Arthropoda	Insecta	Diptera	Calliphoridae	NA	NA	Blow fly
110	2024	1	hornet	Animalia	Arthropoda	Insecta	Hymenoptera	Vespidae	Vespa	NA	Hornet
110	2024	2	scarab	Animalia	Arthropoda	Insecta	Coleoptera	Scarabaeidae	NA	NA	Scarab
111	2024	1	earthworm	Animalia	Annelida	Clitellata	Haplotaxida	Lumbricidae	Lumbricus	NA	Earthworm
115	2024	1	mussel	Animalia	Mollusca	Bivalvia	NA	NA	NA	NA	Mussel
117	2024	1	spider	Animalia	Arthropoda	Arachnida	Araneae	NA	NA	NA	Spider
126	2024	1	human	Animalia	Chordata	Mammalia	Primates	Hominidae	Homo	Homo sapiens	Human
127	2025	1	tunicate	Animalia	Chordata	Ascidiacea	NA	NA	NA	NA	Tunicate
128	2024	1	turtle	Animalia	Chordata	Reptilia	Testudines	NA	NA	NA	Turtle
128	2024	2	inchworm	Animalia	Arthropoda	Insecta	Lepidoptera	Geometridae	NA	NA	Inchworm
128	2024	3	bat	Animalia	Chordata	Mammalia	Chiroptera	NA	NA	NA	Bat
128	2024	4	ladybug	Animalia	Arthropoda	Insecta	Coleoptera	Coccinellidae	NA	NA	Ladybug
129	2024	1	bone	Animalia	Chordata	NA	NA	NA	NA	NA	Bone
131	2024	1	octopus	Animalia	Mollusca	Cephalopoda	Octopoda	NA	NA	NA	Octopus
133	2024	1	beetle	Animalia	Arthropoda	Insecta	Coleoptera	NA	NA	NA	Beetle
133	2024	2	arboreal bird	Animalia	Chordata	Aves	NA	NA	NA	NA	Arboreal Bird
133	2024	3	hoofed animal	Animalia	Chordata	Mammalia	NA	NA	NA	NA	Hoofed Animal
135	2024	1	alveoli	Animalia	Chordata	Mammalia	NA	NA	NA	NA	NA
138	2024	1	fish scales	Animalia	Chordata	NA	NA	NA	NA	NA	Fish
139	2024	1	cancer cell membrane	Animalia	Chordata	NA	NA	NA	NA	NA	Cancer Cell
140	2024	1	owl	Animalia	Chordata	Aves	Strigiformes	NA	NA	NA	Owl
142	2024	1	periosteum	Animalia	Chordata	Mammalia	NA	NA	NA	NA	NA
150	2024	1	cribellate spider	Animalia	Arthropoda	Arachnida	Araneae	NA	NA	NA	Cribellate Spider
151	2024	1	honeycomb	Animalia	Arthropoda	Insecta	Hymenoptera	Apidae	Apis	NA	Honeybee
155	2024	1	biological neurons	Animalia	Chordata	Mammalia	NA	NA	NA	NA	Biological Neurons
157	2024	1	termites	Animalia	Arthropoda	Insecta	Blattodea	Termitidae	NA	NA	Termites
158	2024	1	silk-elastin-like proteins	Animalia	Arthropoda	NA	NA	NA	NA	NA	Silk
161	2024	1	parrot feathers	Animalia	Chordata	Aves	Psittaciformes	Psittacidae	NA	NA	Parrot
163	2024	2	adhesive bioproteins	Animalia	Chordata	NA	NA	NA	NA	NA	NA
166	2024	1	honeycomb	Animalia	Arthropoda	Insecta	Hymenoptera	Apidae	Apis	NA	Honeybee
167	2024	1	insects	Animalia	Arthropoda	Insecta	NA	NA	NA	NA	Insect
168	2024	1	human synovial fluid	Animalia	Chordata	Mammalia	Primates	Hominidae	Homo	Homo sapiens	Human
168	2024	2	mussels	Animalia	Mollusca	Bivalvia	NA	NA	NA	NA	Mussel
170	2024	1	turtle shell	Animalia	Chordata	Reptilia	Testudines	NA	NA	NA	Turtle
171	2024	1	Bokermannohyla alvarengai	Animalia	Chordata	Amphibia	Anura	Hylidae	Bokermannohyla	Bokermannohyla alvarengai	NA
178	2024	1	fish	Animalia	Chordata	NA	NA	NA	NA	NA	Fish
180	2024	1	suction cups	Animalia	Mollusca	Cephalopoda	Octopoda	Octopodidae	NA	NA	Octopus
182	2024	1	adipose-derived stem cells	Animalia	Chordata	Mammalia	NA	NA	NA	NA	NA
184	2024	1	spider	Animalia	Arthropoda	Arachnida	Araneae	NA	NA	NA	Spider
184	2024	2	bat	Animalia	Chordata	Mammalia	Chiroptera	NA	NA	NA	Bat
186	2024	1	fish	Animalia	Chordata	NA	NA	NA	NA	NA	Fish
188	2024	1	shorebird	Animalia	Chordata	Aves	Charadriiformes	NA	NA	NA	Shorebird
192	2024	1	platelet	Animalia	Chordata	NA	NA	NA	NA	NA	Platelet
195	2024	1	nacre	Animalia	Mollusca	NA	NA	NA	NA	NA	Nacre
197	2024	1	insect	Animalia	Arthropoda	Insecta	NA	NA	NA	NA	Insect
197	2024	2	crustacean	Animalia	Arthropoda	Malacostraca	NA	NA	NA	NA	Crustacean
199	2024	1	muscle-tendon interface	Animalia	NA	NA	NA	NA	NA	NA	Muscle
202	2024	1	mussel	Animalia	Mollusca	Bivalvia	NA	NA	NA	NA	Mussel
203	2024	1	abalone shell	Animalia	Mollusca	Gastropoda	Lepetellida	Haliotidae	Haliotis	NA	Abalone
204	2024	1	leaf-cutting ant	Animalia	Arthropoda	Insecta	Hymenoptera	Formicidae	Atta	NA	Leaf-cutting ant
207	2024	1	manta ray	Animalia	Chordata	Elasmobranchii	Myliobatiformes	Mobulidae	Mobula	NA	Manta Ray
210	2024	1	butterfly wings	Animalia	Arthropoda	Insecta	Lepidoptera	NA	NA	NA	Butterfly
211	2024	1	fish	Animalia	Chordata	NA	NA	NA	NA	NA	Fish
212	2024	1	electric eel	Animalia	Chordata	Actinopterygii	Gymnotiformes	Gymnotidae	Electrophorus	NA	Electric eel
213	2024	1	mussel	Animalia	Mollusca	Bivalvia	NA	NA	NA	NA	Mussel
218	2024	1	octopus	Animalia	Mollusca	Cephalopoda	Octopoda	NA	NA	NA	Octopus
219	2024	1	hair	Animalia	Chordata	Mammalia	NA	NA	NA	NA	Hair
220	2024	1	fish	Animalia	Chordata	NA	NA	NA	NA	NA	Fish
223	2024	1	fish	Animalia	Chordata	NA	NA	NA	NA	NA	Fish
224	2024	1	nacre	Animalia	Mollusca	NA	NA	NA	NA	NA	Nacre
226	2024	1	gecko	Animalia	Chordata	Reptilia	Squamata	NA	NA	NA	Gecko
229	2024	1	nacre	Animalia	Mollusca	NA	NA	NA	NA	NA	Nacre
231	2024	1	collagen	Animalia	Chordata	NA	NA	NA	NA	NA	Collagen
234	2024	1	biological photo-responsive ion channels	Animalia	Chordata	NA	NA	NA	NA	NA	NA
236	2024	1	Euplectella aspergillum	Animalia	Porifera	Hexactinellida	Lyssacinosida	Euplectellidae	Euplectella	Euplectella aspergillum	Venus' Flower Basket
239	2024	1	fish scales	Animalia	Chordata	NA	NA	NA	NA	NA	Fish
241	2024	1	middle ear	Animalia	Chordata	Mammalia	NA	NA	NA	NA	Middle Ear
241	2024	2	lateral line	Animalia	Chordata	Actinopterygii	NA	NA	NA	NA	Lateral Line System
244	2024	1	insect wing	Animalia	Arthropoda	Insecta	NA	NA	NA	NA	Insect
247	2024	1	enamel	Animalia	Chordata	NA	NA	NA	NA	NA	NA
250	2024	1	bone	Animalia	Chordata	NA	NA	NA	NA	NA	Bone
255	2024	1	nacre	Animalia	Mollusca	NA	NA	NA	NA	NA	Nacre
256	2024	1	cephalopods	Animalia	Mollusca	Cephalopoda	NA	NA	NA	NA	Cephalopods
262	2024	1	Chorda dorsalis	Animalia	Chordata	NA	NA	NA	NA	NA	NA
265	2024	1	mussel	Animalia	Mollusca	Bivalvia	NA	NA	NA	NA	Mussel
272	2024	1	cancer cell	Animalia	Chordata	NA	NA	NA	NA	NA	Cancer Cell
274	2024	1	retina	Animalia	Chordata	Mammalia	Primates	Hominidae	Homo	Homo sapiens	Human
277	2024	1	Gnathonemus petersii	Animalia	Chordata	Actinopterygii	Osteoglossiformes	Mormyridae	Gnathonemus	Gnathonemus petersii	Elephantnose Fish
280	2024	1	macrophage	Animalia	Chordata	NA	NA	NA	NA	NA	Macrophage
280	2024	2	cancer cell	Animalia	Chordata	NA	NA	NA	NA	NA	Cancer Cell
284	2024	1	platelet	Animalia	Chordata	NA	NA	NA	NA	NA	Platelet
290	2024	1	spider silk	Animalia	Arthropoda	Arachnida	Araneae	NA	NA	NA	Spider
293	2024	1	collagen	Animalia	Chordata	NA	NA	NA	NA	NA	Collagen
294	2024	1	tortoise	Animalia	Chordata	Reptilia	Testudines	Testudinidae	NA	NA	Tortoise
295	2024	1	retina	Animalia	Chordata	Mammalia	Primates	Hominidae	Homo	Homo sapiens	Human
296	2024	1	gecko	Animalia	Chordata	Reptilia	Squamata	NA	NA	NA	Gecko
297	2024	1	spider silk	Animalia	Arthropoda	Arachnida	Araneae	NA	NA	NA	Spider
298	2024	1	lymph node	Animalia	Chordata	Mammalia	NA	NA	NA	NA	Lymph Node
300	2024	1	caterpillar	Animalia	Arthropoda	Insecta	Lepidoptera	NA	NA	NA	Caterpillar
300	2024	2	Geometridae	Animalia	Arthropoda	Insecta	Lepidoptera	Geometridae	NA	NA	Geometer Moths
300	2024	3	Plusiinae	Animalia	Arthropoda	Insecta	Lepidoptera	Noctuidae	NA	NA	NA
306	2024	1	insect	Animalia	Arthropoda	Insecta	NA	NA	NA	NA	Insect
308	2024	1	fish	Animalia	Chordata	NA	NA	NA	NA	NA	Fish
309	2024	1	chameleon	Animalia	Chordata	Reptilia	Squamata	Chamaeleonidae	NA	NA	Chameleon
310	2024	1	mussel	Animalia	Mollusca	Bivalvia	NA	NA	NA	NA	Mussel
312	2024	1	insects	Animalia	Arthropoda	Insecta	NA	NA	NA	NA	Insect
315	2024	2	shark	Animalia	Chordata	Elasmobranchii	NA	NA	NA	NA	Shark
315	2024	3	snake	Animalia	Chordata	Reptilia	Squamata	NA	NA	NA	Snake
315	2024	5	lizard	Animalia	Chordata	Reptilia	Squamata	NA	NA	NA	Lizard
316	2024	1	hummingbird	Animalia	Chordata	Aves	Apodiformes	Trochilidae	NA	NA	Hummingbird
321	2024	2	shorebird	Animalia	Chordata	Aves	Charadriiformes	NA	NA	NA	Shorebird
321	2024	3	frog	Animalia	Chordata	Amphibia	Anura	NA	NA	NA	Frog
328	2024	1	stick insect	Animalia	Arthropoda	Insecta	Phasmatodea	NA	NA	NA	Stick Insect
330	2024	1	cuttlebone	Animalia	Mollusca	Cephalopoda	Sepiida	Sepiidae	NA	NA	Cuttlefish
341	2024	1	glomerular filtration membrane	Animalia	Chordata	Mammalia	NA	NA	NA	NA	NA
345	2024	1	stomach	Animalia	Chordata	Mammalia	NA	NA	NA	NA	NA
346	2024	1	human	Animalia	Chordata	Mammalia	Primates	Hominidae	Homo	Homo sapiens	Human
347	2024	1	nacre	Animalia	Mollusca	NA	NA	NA	NA	NA	Nacre
348	2024	1	mollusk	Animalia	Mollusca	NA	NA	NA	NA	NA	Mollusk
354	2024	1	Dynastes hercules	Animalia	Arthropoda	Insecta	Coleoptera	Scarabaeidae	Dynastes	Dynastes hercules	Hercules beetle
355	2024	1	honeycomb	Animalia	Arthropoda	Insecta	Hymenoptera	Apidae	Apis	NA	Honeybee
362	2024	1	platelet	Animalia	Chordata	NA	NA	NA	NA	NA	Platelet
363	2024	1	platelet	Animalia	Chordata	NA	NA	NA	NA	NA	Platelet
364	2024	1	salamander	Animalia	Chordata	Amphibia	Urodela	NA	NA	NA	Salamander
365	2024	1	mussel	Animalia	Mollusca	Bivalvia	NA	NA	NA	NA	Mussel
370	2024	1	eagle	Animalia	Chordata	Aves	Accipitriformes	Accipitridae	NA	NA	Eagle
373	2024	1	mesenchymal stem cell	Animalia	Chordata	Mammalia	NA	NA	NA	NA	Mesenchymal Stem Cell
376	2024	1	silkworm	Animalia	Arthropoda	Insecta	Lepidoptera	Bombycidae	Bombyx	Bombyx mori	Silkworm
385	2024	1	Brill fish	Animalia	Chordata	Actinopterygii	Pleuronectiformes	Scophthalmidae	Scophthalmus	Scophthalmus rhombus	Brill
388	2023	1	shark	Animalia	Chordata	Elasmobranchii	NA	NA	NA	NA	Shark
389	2024	1	frog	Animalia	Chordata	Amphibia	Anura	NA	NA	NA	Frog
389	2024	2	snail	Animalia	Mollusca	Gastropoda	NA	NA	NA	NA	Snail
391	2023	1	shell	Animalia	Mollusca	NA	NA	NA	NA	NA	Shell
393	2024	1	tree frog	Animalia	Chordata	Amphibia	Anura	Hylidae	NA	NA	Tree Frog
394	2024	1	fish	Animalia	Chordata	NA	NA	NA	NA	NA	Fish
400	2023	1	mouse	Animalia	Chordata	Mammalia	Rodentia	Muridae	Mus	Mus musculus	Mouse
406	2023	1	honeybee	Animalia	Arthropoda	Insecta	Hymenoptera	Apidae	Apis	NA	Honeybee
408	2023	1	plum-throated cotinga	Animalia	Chordata	Aves	Passeriformes	Cotingidae	Cotinga	Cotinga maynana	Plum-throated Cotinga
408	2023	2	bird	Animalia	Chordata	Aves	NA	NA	NA	NA	Bird
408	2023	3	butterfly	Animalia	Arthropoda	Insecta	Lepidoptera	NA	NA	NA	Butterfly
411	2024	1	rove beetle	Animalia	Arthropoda	Insecta	Coleoptera	Staphylinidae	NA	NA	Rove Beetle
411	2024	2	water strider	Animalia	Arthropoda	Insecta	Hemiptera	Gerridae	NA	NA	Water Strider
414	2023	1	Hemimyzon formosanus	Animalia	Chordata	Actinopterygii	Cypriniformes	Balitoridae	Hemimyzon	Hemimyzon formosanus	NA
415	2024	2	calotes versicolor	Animalia	Chordata	Reptilia	Squamata	Agamidae	Calotes	Calotes versicolor	Oriental Garden Lizard
417	2023	1	crab	Animalia	Arthropoda	Malacostraca	Decapoda	NA	NA	NA	Crab
420	2023	1	cancer cell	Animalia	Chordata	NA	NA	NA	NA	NA	Cancer Cell
423	2024	1	inchworm	Animalia	Arthropoda	Insecta	Lepidoptera	Geometridae	NA	NA	Inchworm
423	2024	2	water strider	Animalia	Arthropoda	Insecta	Hemiptera	Gerridae	NA	NA	Water Strider
425	2023	1	coral	Animalia	Cnidaria	Anthozoa	Scleractinia	NA	NA	NA	Coral
426	2023	2	hemoglobin	Animalia	Chordata	Mammalia	NA	NA	NA	NA	NA
428	2024	1	goat	Animalia	Chordata	Mammalia	Artiodactyla	Bovidae	Capra	Capra aegagrus hircus	Goat
432	2024	1	fish scales	Animalia	Chordata	NA	NA	NA	NA	NA	Fish
433	2023	1	sea anemone	Animalia	Cnidaria	Anthozoa	Actiniaria	NA	NA	NA	Sea Anemone
434	2023	1	sponges	Animalia	Porifera	NA	NA	NA	NA	NA	Sponges
435	2023	1	predatory fish	Animalia	Chordata	Actinopterygii	NA	NA	NA	NA	Predatory Fish
444	2024	1	octopus	Animalia	Mollusca	Cephalopoda	Octopoda	NA	NA	NA	Octopus
447	2024	1	bone	Animalia	Chordata	NA	NA	NA	NA	NA	Bone
448	2023	1	marine sponge	Animalia	Porifera	NA	NA	NA	NA	NA	Marine Sponge
449	2023	1	tendon	Animalia	Chordata	Mammalia	NA	NA	NA	NA	Tendon
449	2023	2	ligament	Animalia	Chordata	Mammalia	NA	NA	NA	NA	NA
451	2023	1	cancer cell	Animalia	Chordata	NA	NA	NA	NA	NA	Cancer Cell
452	2024	2	Namib desert beetle	Animalia	Arthropoda	Insecta	Coleoptera	Tenebrionidae	Stenocara	Stenocara gracilipes	Namib Desert Beetle
457	2024	1	hammerhead shark	Animalia	Chordata	Elasmobranchii	Carcharhiniformes	Sphyrnidae	Sphyrna	NA	Hammerhead Shark
459	2024	1	diving beetle	Animalia	Arthropoda	Insecta	Coleoptera	Dytiscidae	NA	NA	Diving Beetle
460	2023	1	spider silk	Animalia	Arthropoda	Arachnida	Araneae	NA	NA	NA	Spider
462	2023	1	insect	Animalia	Arthropoda	Insecta	NA	NA	NA	NA	Insect
463	2023	1	nacre	Animalia	Mollusca	NA	NA	NA	NA	NA	Nacre
464	2024	1	inchworm	Animalia	Arthropoda	Insecta	Lepidoptera	Geometridae	NA	NA	Inchworm
465	2023	1	spider	Animalia	Arthropoda	Arachnida	Araneae	NA	NA	NA	Spider
465	2023	2	silkworm	Animalia	Arthropoda	Insecta	Lepidoptera	Bombycidae	Bombyx	Bombyx mori	Silkworm
470	2023	1	peacock mantis shrimp	Animalia	Arthropoda	Malacostraca	Stomatopoda	Odontodactylidae	Odontodactylus	Odontodactylus scyllarus	Peacock Mantis Shrimp
474	2023	1	Swift family birds	Animalia	Chordata	Aves	Apodiformes	Apodidae	NA	NA	Swift
475	2023	1	polar bear	Animalia	Chordata	Mammalia	Carnivora	Ursidae	Ursus	Ursus maritimus	Polar Bear
475	2023	2	Siamese cat	Animalia	Chordata	Mammalia	Carnivora	Felidae	Felis	Felis catus	Siamese cat
481	2024	1	mussel	Animalia	Mollusca	Bivalvia	NA	NA	NA	NA	Mussel
481	2024	2	gecko	Animalia	Chordata	Reptilia	Squamata	NA	NA	NA	Gecko
485	2024	1	manta	Animalia	Chordata	Elasmobranchii	Myliobatiformes	Mobulidae	Mobula	NA	Manta Ray
488	2023	1	dragonfly wing	Animalia	Arthropoda	Insecta	Odonata	NA	NA	NA	Dragonfly
493	2023	1	silk	Animalia	Arthropoda	NA	NA	NA	NA	NA	Silk
497	2023	1	gecko	Animalia	Chordata	Reptilia	Squamata	NA	NA	NA	Gecko
498	2023	1	human	Animalia	Chordata	Mammalia	Primates	Hominidae	Homo	Homo sapiens	Human
500	2023	1	lamellar bone	Animalia	Chordata	NA	NA	NA	NA	NA	Bone
501	2023	1	butterfly wing	Animalia	Arthropoda	Insecta	Lepidoptera	NA	NA	NA	Butterfly
509	2023	1	mussel	Animalia	Mollusca	Bivalvia	NA	NA	NA	NA	Mussel
517	2023	1	mussels	Animalia	Mollusca	Bivalvia	NA	NA	NA	NA	Mussel
518	2023	1	spider	Animalia	Arthropoda	Arachnida	Araneae	NA	NA	NA	Spider
521	2023	1	fish	Animalia	Chordata	NA	NA	NA	NA	NA	Fish
523	2023	1	Turritella terebra	Animalia	Mollusca	Gastropoda	Neotaenioglossa	Turritellidae	Turritella	Turritella terebra	NA
523	2023	2	Turritellinella tricarinata	Animalia	Mollusca	Gastropoda	Neotaenioglossa	Turritellidae	Turritellinella	Turritellinella tricarinata	NA
529	2023	1	Yangtze finless porpoise	Animalia	Chordata	Mammalia	Cetacea	Phocoenidae	Neophocaena	Neophocaena asiaeorientalis ssp. asiaeorientalis	Yangtze finless porpoise
530	2023	1	forearm muscle	Animalia	NA	NA	NA	NA	NA	NA	Muscle
533	2024	1	bone	Animalia	Chordata	NA	NA	NA	NA	NA	Bone
535	2023	1	human skeletal muscle	Animalia	Chordata	Mammalia	Primates	Hominidae	Homo	Homo sapiens	Human
538	2023	1	spongin	Animalia	Porifera	Demospongiae	NA	NA	NA	NA	Sponge
540	2023	1	macrophages	Animalia	Chordata	NA	NA	NA	NA	NA	Macrophage
544	2024	1	high-magnesium calcite	Animalia	Mollusca	NA	NA	NA	NA	NA	NA
545	2023	1	snake	Animalia	Chordata	Reptilia	Squamata	NA	NA	NA	Snake
547	2023	1	reindeer	Animalia	Chordata	Mammalia	Artiodactyla	Cervidae	Rangifer	Rangifer tarandus	Reindeer
548	2023	1	eardrum	Animalia	Chordata	Mammalia	NA	NA	NA	NA	Eardrum
548	2023	2	cochlea	Animalia	Chordata	Mammalia	NA	NA	NA	NA	Cochlea
549	2023	1	muscles	Animalia	NA	NA	NA	NA	NA	NA	Muscle
550	2023	1	fish scales	Animalia	Chordata	NA	NA	NA	NA	NA	Fish
551	2023	1	neuromuscular systems	Animalia	Chordata	NA	NA	NA	NA	NA	Neuromuscular Systems
554	2023	1	macrophage	Animalia	Chordata	NA	NA	NA	NA	NA	Macrophage
556	2023	1	nacre	Animalia	Mollusca	NA	NA	NA	NA	NA	Nacre
558	2023	1	nacre	Animalia	Mollusca	NA	NA	NA	NA	NA	Nacre
559	2023	1	mussel	Animalia	Mollusca	Bivalvia	NA	NA	NA	NA	Mussel
560	2023	1	silkworm cocoon	Animalia	Arthropoda	Insecta	Lepidoptera	Bombycidae	Bombyx	Bombyx mori	Silkworm
561	2023	1	mammalian brain	Animalia	Chordata	Mammalia	NA	NA	NA	NA	Mammalian Brain
564	2023	1	chameleon	Animalia	Chordata	Reptilia	Squamata	Chamaeleonidae	Chamaeleo	NA	Chameleon
578	2023	1	glass sponge	Animalia	Porifera	Hexactinellida	NA	NA	NA	NA	Glass Sponge
585	2024	1	nacre	Animalia	Mollusca	NA	NA	NA	NA	NA	Nacre
587	2023	1	spider silk	Animalia	Arthropoda	Arachnida	Araneae	NA	NA	NA	Spider
587	2023	2	biological skin	Animalia	Chordata	Mammalia	NA	NA	NA	NA	Biological Skin
588	2023	1	barnacle	Animalia	Arthropoda	Maxillopoda	Sessilia	NA	NA	NA	Barnacle
588	2023	2	mussel	Animalia	Mollusca	Bivalvia	NA	NA	NA	NA	Mussel
593	2023	1	silk fibroin	Animalia	Arthropoda	NA	NA	NA	NA	NA	Silk
593	2023	2	collagen	Animalia	Chordata	NA	NA	NA	NA	NA	Collagen
594	2023	1	snail	Animalia	Mollusca	Gastropoda	NA	NA	NA	NA	Snail
596	2023	1	nervous tract	Animalia	Chordata	NA	NA	NA	NA	NA	NA
597	2023	1	woodpecker	Animalia	Chordata	Aves	Piciformes	Picidae	NA	NA	Woodpecker
598	2023	1	sucker	Animalia	Mollusca	Cephalopoda	Octopoda	NA	NA	NA	Sucker
600	2023	1	saltwater fish	Animalia	Chordata	Actinopterygii	NA	NA	NA	NA	Saltwater Fish
601	2023	1	marine creature	Animalia	Chordata	NA	NA	NA	NA	NA	Marine Creature
602	2023	1	red blood cell	Animalia	Chordata	NA	NA	NA	NA	NA	Red Blood Cell
602	2023	2	human-derived HCT116 colon cancer cell	Animalia	Chordata	Mammalia	Primates	Hominidae	Homo	Homo sapiens	Human
604	2023	1	fish	Animalia	Chordata	NA	NA	NA	NA	NA	Fish
605	2023	1	shark	Animalia	Chordata	Elasmobranchii	NA	NA	NA	NA	Shark
607	2023	1	chameleon	Animalia	Chordata	Reptilia	Squamata	Chamaeleonidae	NA	NA	Chameleon
610	2023	1	platelet	Animalia	Chordata	NA	NA	NA	NA	NA	Platelet
610	2023	2	macrophage	Animalia	Chordata	NA	NA	NA	NA	NA	Macrophage
615	2023	1	cartilage	Animalia	Chordata	NA	NA	NA	NA	NA	Cartilage
616	2024	1	insects	Animalia	Arthropoda	Insecta	NA	NA	NA	NA	Insect
618	2023	1	nacre	Animalia	Mollusca	NA	NA	NA	NA	NA	Nacre
621	2023	1	macrophage	Animalia	Chordata	NA	NA	NA	NA	NA	Macrophage
622	2023	1	deep sea sponge	Animalia	Porifera	Demospongiae	NA	NA	NA	NA	Deep Sea Sponge
623	2023	1	mussel	Animalia	Mollusca	Bivalvia	NA	NA	NA	NA	Mussel
624	2023	1	cicada	Animalia	Arthropoda	Insecta	Hemiptera	Cicadidae	NA	NA	Cicada
624	2023	2	butterfly	Animalia	Arthropoda	Insecta	Lepidoptera	NA	NA	NA	Butterfly
624	2023	3	crustacean	Animalia	Arthropoda	Malacostraca	NA	NA	NA	NA	Crustacean
624	2023	4	dragonfly	Animalia	Arthropoda	Insecta	Odonata	NA	NA	NA	Dragonfly
625	2023	1	white-tailed deer	Animalia	Chordata	Mammalia	Artiodactyla	Cervidae	Odocoileus	Odocoileus virginianus	White-tailed Deer
625	2023	2	diabolical ironclad beetle	Animalia	Arthropoda	Insecta	Coleoptera	Zopheridae	Phloeodes	Phloeodes diabolicus	Diabolical Ironclad Beetle
630	2023	1	osteochondral tissue	Animalia	Chordata	Mammalia	NA	NA	NA	NA	NA
633	2023	1	bone	Animalia	Chordata	NA	NA	NA	NA	NA	Bone
634	2023	1	nacre	Animalia	Mollusca	NA	NA	NA	NA	NA	Nacre
636	2024	1	insects	Animalia	Arthropoda	Insecta	NA	NA	NA	NA	Insect
639	2023	1	ascidian	Animalia	Chordata	Ascidiacea	NA	NA	NA	NA	Sea Squirt
644	2023	1	muscle tissue	Animalia	NA	NA	NA	NA	NA	NA	Muscle
647	2023	1	frog	Animalia	Chordata	Amphibia	Anura	NA	NA	NA	Frog
648	2023	1	octopus	Animalia	Mollusca	Cephalopoda	Octopoda	NA	NA	NA	Octopus
648	2023	2	fish	Animalia	Chordata	NA	NA	NA	NA	NA	Fish
649	2023	1	tree frog	Animalia	Chordata	Amphibia	Anura	Hylidae	NA	NA	Tree Frog
649	2023	2	gecko	Animalia	Chordata	Reptilia	Squamata	NA	NA	NA	Gecko
661	2023	1	human hand	Animalia	Chordata	Mammalia	Primates	Hominidae	Homo	Homo sapiens	Human
663	2024	1	chameleon	Animalia	Chordata	Reptilia	Squamata	Chamaeleonidae	NA	NA	Chameleon
663	2024	2	octopus	Animalia	Mollusca	Cephalopoda	Octopoda	NA	NA	NA	Octopus
664	2023	1	periosteum	Animalia	Chordata	Mammalia	NA	NA	NA	NA	NA
666	2023	1	heart valve	Animalia	Chordata	NA	NA	NA	NA	NA	Heart
667	2023	1	butterfly	Animalia	Arthropoda	Insecta	Lepidoptera	NA	NA	NA	Butterfly
674	2023	1	villus	Animalia	Chordata	Mammalia	NA	NA	NA	NA	NA
679	2023	2	mussel	Animalia	Mollusca	Bivalvia	NA	NA	NA	NA	Mussel
680	2023	1	Caco-2 cell	Animalia	Chordata	Mammalia	Primates	Hominidae	Homo	Homo sapiens	Human
683	2023	1	human musculoskeletal system	Animalia	Chordata	Mammalia	Primates	Hominidae	Homo	Homo sapiens	Human
684	2023	1	goose barnacle	Animalia	Arthropoda	Maxillopoda	Pedunculata	Lepadidae	NA	NA	Goose Barnacle
687	2023	1	platelet	Animalia	Chordata	NA	NA	NA	NA	NA	Platelet
690	2023	1	macrophage	Animalia	Chordata	NA	NA	NA	NA	NA	Macrophage
691	2023	1	pheomelanin pigments	Animalia	Chordata	Mammalia	NA	NA	NA	NA	NA
693	2023	1	marine organisms	Animalia	NA	NA	NA	NA	NA	NA	Marine Organisms
694	2023	1	caterpillar	Animalia	Arthropoda	Insecta	Lepidoptera	NA	NA	NA	Caterpillar
694	2023	2	Lepidoptera	Animalia	Arthropoda	Insecta	Lepidoptera	NA	NA	NA	Butterflies and Moths
703	2023	1	octopus	Animalia	Mollusca	Cephalopoda	Octopoda	NA	NA	NA	Octopus
704	2023	1	gecko	Animalia	Chordata	Reptilia	Squamata	NA	NA	NA	Gecko
705	2023	1	human stomach	Animalia	Chordata	Mammalia	Primates	Hominidae	Homo	Homo sapiens	Human
706	2023	1	dragonfly	Animalia	Arthropoda	Insecta	Odonata	NA	NA	NA	Dragonfly
707	2023	2	human serum albumin	Animalia	Chordata	Mammalia	Primates	Hominidae	Homo	Homo sapiens	Human
710	2023	1	nacre	Animalia	Mollusca	NA	NA	NA	NA	NA	Nacre
711	2023	1	fish	Animalia	Chordata	NA	NA	NA	NA	NA	Fish
712	2023	1	cownose ray	Animalia	Chordata	Elasmobranchii	Myliobatiformes	Rhinopteridae	Rhinoptera	Rhinoptera bonasus	Cownose Ray
712	2023	2	batoid fish	Animalia	Chordata	Elasmobranchii	NA	NA	NA	NA	Batoid Fish
713	2023	1	bone	Animalia	Chordata	NA	NA	NA	NA	NA	Bone
715	2023	1	human motor system	Animalia	Chordata	Mammalia	Primates	Hominidae	Homo	Homo sapiens	Human
716	2023	1	biological muscles	Animalia	NA	NA	NA	NA	NA	NA	Muscle
716	2023	2	dopaminergic neurons	Animalia	Chordata	Mammalia	NA	NA	NA	NA	NA
718	2023	1	Euplectella aspergillum	Animalia	Porifera	Hexactinellida	Lyssacinosida	Euplectellidae	Euplectella	Euplectella aspergillum	Venus' Flower Basket
723	2023	1	porcine dermal tissue	Animalia	Chordata	Mammalia	Artiodactyla	Suidae	Sus	Sus scrofa	Pig
729	2023	1	bone	Animalia	Chordata	NA	NA	NA	NA	NA	Bone
730	2023	1	human tactile afferent nerve	Animalia	Chordata	Mammalia	Primates	Hominidae	Homo	Homo sapiens	Human
736	2023	1	elastin	Animalia	Chordata	Mammalia	NA	NA	NA	NA	NA
738	2023	1	human skin	Animalia	Chordata	Mammalia	Primates	Hominidae	Homo	Homo sapiens	Human
740	2023	1	Morpho butterfly	Animalia	Arthropoda	Insecta	Lepidoptera	Nymphalidae	Morpho	NA	Morpho butterfly
744	2022	1	leaf insect	Animalia	Arthropoda	Insecta	Phasmatodea	Phylliidae	Phyllium	NA	Leaf Insect
745	2022	1	cancellous bone	Animalia	Chordata	NA	NA	NA	NA	NA	Bone
746	2022	1	frog	Animalia	Chordata	Amphibia	Anura	NA	NA	NA	Frog
748	2022	1	brain	Animalia	Chordata	Mammalia	Primates	Hominidae	Homo	Homo sapiens	Human
749	2022	1	snake	Animalia	Chordata	Reptilia	Squamata	NA	NA	NA	Snake
751	2022	1	biological muscles	Animalia	NA	NA	NA	NA	NA	NA	Muscle
753	2022	1	bone	Animalia	Chordata	NA	NA	NA	NA	NA	Bone
754	2022	1	platelet	Animalia	Chordata	NA	NA	NA	NA	NA	Platelet
755	2022	1	Physalia physalis	Animalia	Cnidaria	Hydrozoa	Siphonophorae	Physaliidae	Physalia	Physalia physalis	Portuguese Man o' War
758	2022	1	porcine heart valve	Animalia	Chordata	Mammalia	Artiodactyla	Suidae	Sus	Sus scrofa	Pig
761	2023	1	spider silk	Animalia	Arthropoda	Arachnida	Araneae	NA	NA	NA	Spider
763	2023	1	snake	Animalia	Chordata	Reptilia	Squamata	NA	NA	NA	Snake
764	2023	1	beetle	Animalia	Arthropoda	Insecta	Coleoptera	NA	NA	NA	Beetle
767	2022	1	cancer cells	Animalia	Chordata	NA	NA	NA	NA	NA	Cancer Cell
768	2022	1	silkworm	Animalia	Arthropoda	Insecta	Lepidoptera	Bombycidae	Bombyx	Bombyx mori	Silkworm
768	2022	2	spider	Animalia	Arthropoda	Arachnida	Araneae	NA	NA	NA	Spider
769	2022	1	spider silk	Animalia	Arthropoda	Arachnida	Araneae	NA	NA	NA	Spider
770	2023	1	scorpion	Animalia	Arthropoda	Arachnida	Scorpiones	NA	NA	NA	Scorpion
771	2022	2	Collembola	Animalia	Arthropoda	Entognatha	Collembola	NA	NA	NA	Springtail
773	2023	1	desert beetle	Animalia	Arthropoda	Insecta	Coleoptera	NA	NA	NA	Desert Beetle
775	2022	1	papillary structure	Animalia	Chordata	Mammalia	NA	NA	NA	NA	NA
777	2023	1	plate coral	Animalia	Cnidaria	Anthozoa	Scleractinia	Agariciidae	Agaricia	NA	Plate Coral
778	2023	1	nacre	Animalia	Mollusca	NA	NA	NA	NA	NA	Nacre
780	2023	1	spider	Animalia	Arthropoda	Arachnida	Araneae	NA	NA	NA	Spider
780	2023	3	desert beetle	Animalia	Arthropoda	Insecta	Coleoptera	NA	NA	NA	Desert Beetle
780	2023	4	shorebird	Animalia	Chordata	Aves	Charadriiformes	NA	NA	NA	Shorebird
781	2023	1	cicada	Animalia	Arthropoda	Insecta	Hemiptera	Cicadidae	NA	NA	Cicada
782	2023	1	spider	Animalia	Arthropoda	Arachnida	Araneae	NA	NA	NA	Spider
783	2022	1	crab	Animalia	Arthropoda	Malacostraca	Decapoda	NA	NA	NA	Crab
786	2022	1	frog	Animalia	Chordata	Amphibia	Anura	NA	NA	NA	Frog
789	2022	2	arteries	Animalia	Chordata	Mammalia	NA	NA	NA	NA	NA
789	2022	3	cochlea	Animalia	Chordata	Mammalia	NA	NA	NA	NA	Cochlea
789	2022	4	urethra	Animalia	Chordata	Mammalia	NA	NA	NA	NA	NA
790	2022	1	human knee	Animalia	Chordata	Mammalia	Primates	Hominidae	Homo	Homo sapiens	Human
796	2022	1	nacre	Animalia	Mollusca	NA	NA	NA	NA	NA	Nacre
799	2022	1	Stenocara beetle	Animalia	Arthropoda	Insecta	Coleoptera	Tenebrionidae	Stenocara	NA	Stenocara beetle
803	2022	1	mussel	Animalia	Mollusca	Bivalvia	NA	NA	NA	NA	Mussel
804	2022	1	Sharpey's fibers	Animalia	Chordata	Mammalia	NA	NA	NA	NA	NA
805	2023	1	mussels	Animalia	Mollusca	Bivalvia	NA	NA	NA	NA	Mussel
805	2023	2	articular cartilage	Animalia	Chordata	NA	NA	NA	NA	NA	Cartilage
812	2022	1	earwig wing	Animalia	Arthropoda	Insecta	Dermaptera	NA	NA	NA	Earwig
814	2022	1	mole crab	Animalia	Arthropoda	Malacostraca	Decapoda	Hippidae	Emerita	NA	Mole Crab
815	2022	1	human enamel	Animalia	Chordata	Mammalia	Primates	Hominidae	Homo	Homo sapiens	Human
816	2023	1	bone	Animalia	Chordata	NA	NA	NA	NA	NA	Bone
817	2022	1	polar bear	Animalia	Chordata	Mammalia	Carnivora	Ursidae	Ursus	Ursus maritimus	Polar Bear
825	2022	1	enamel	Animalia	Chordata	NA	NA	NA	NA	NA	NA
826	2022	1	birds	Animalia	Chordata	Aves	NA	NA	NA	NA	Bird
828	2022	1	fish	Animalia	Chordata	NA	NA	NA	NA	NA	Fish
828	2022	2	vascular endothelial layer	Animalia	Chordata	NA	NA	NA	NA	NA	NA
828	2022	3	mussels	Animalia	Mollusca	Bivalvia	NA	NA	NA	NA	Mussel
834	2022	1	snail	Animalia	Mollusca	Gastropoda	NA	NA	NA	NA	Snail
837	2022	1	Stenocara beetle	Animalia	Arthropoda	Insecta	Coleoptera	Tenebrionidae	Stenocara	NA	Stenocara beetle
841	2022	1	anguilliform fish	Animalia	Chordata	Actinopterygii	Anguilliformes	NA	NA	NA	Anguilliform fish
841	2022	2	carangiform fish	Animalia	Chordata	Actinopterygii	NA	NA	NA	NA	Carangiform Fish
844	2022	1	silkworm cocoon	Animalia	Arthropoda	Insecta	Lepidoptera	Bombycidae	Bombyx	Bombyx mori	Silkworm
846	2022	1	mussel	Animalia	Mollusca	Bivalvia	NA	NA	NA	NA	Mussel
848	2022	1	ommatidium	Animalia	Arthropoda	Insecta	NA	NA	NA	NA	NA
849	2022	1	chameleon	Animalia	Chordata	Reptilia	Squamata	Chamaeleonidae	NA	NA	Chameleon
850	2022	1	snake	Animalia	Chordata	Reptilia	Squamata	NA	NA	NA	Snake
851	2022	1	Namib Desert beetle	Animalia	Arthropoda	Insecta	Coleoptera	Tenebrionidae	Stenocara	Stenocara gracilipes	Namib Desert Beetle
853	2022	1	gecko	Animalia	Chordata	Reptilia	Squamata	NA	NA	NA	Gecko
854	2022	1	worm	Animalia	Annelida	Clitellata	NA	NA	NA	NA	Worm
854	2022	2	human finger	Animalia	Chordata	Mammalia	Primates	Hominidae	Homo	Homo sapiens	Human
855	2022	1	bone	Animalia	Chordata	NA	NA	NA	NA	NA	Bone
858	2022	1	tooth enamel	Animalia	Chordata	NA	NA	NA	NA	NA	Teeth
866	2022	1	bone	Animalia	Chordata	NA	NA	NA	NA	NA	Bone
867	2022	2	fish scale	Animalia	Chordata	NA	NA	NA	NA	NA	Fish
872	2024	1	human bone	Animalia	Chordata	Mammalia	Primates	Hominidae	Homo	Homo sapiens	Human
872	2024	2	whale baleen	Animalia	Chordata	Mammalia	Cetacea	Balaenidae	NA	NA	Whale
873	2023	1	dragonfly	Animalia	Arthropoda	Insecta	Odonata	NA	NA	NA	Dragonfly
874	2022	1	shark	Animalia	Chordata	Elasmobranchii	NA	NA	NA	NA	Shark
875	2022	1	electric eel	Animalia	Chordata	Actinopterygii	Gymnotiformes	Gymnotidae	Electrophorus	Electrophorus electricus	Electric Eel
876	2022	1	gecko	Animalia	Chordata	Reptilia	Squamata	NA	NA	NA	Gecko
878	2022	1	octopus	Animalia	Mollusca	Cephalopoda	Octopoda	NA	NA	NA	Octopus
887	2022	1	spider silk	Animalia	Arthropoda	Arachnida	Araneae	NA	NA	NA	Spider
888	2022	1	termite	Animalia	Arthropoda	Insecta	Blattodea	Termitidae	NA	NA	Termite
889	2022	1	tree frog	Animalia	Chordata	Amphibia	Anura	Hylidae	NA	NA	Tree Frog
890	2022	1	bone	Animalia	Chordata	NA	NA	NA	NA	NA	Bone
891	2022	1	gecko	Animalia	Chordata	Reptilia	Squamata	NA	NA	NA	Gecko
891	2022	2	oyster	Animalia	Mollusca	Bivalvia	Ostreida	Ostreidae	NA	NA	Oyster
892	2023	1	flying vertebrates	Animalia	Chordata	NA	NA	NA	NA	NA	Flying Vertebrates
893	2022	1	squid	Animalia	Mollusca	Cephalopoda	Teuthida	NA	NA	NA	Squid
902	2022	1	insect cuticle	Animalia	Arthropoda	Insecta	NA	NA	NA	NA	Insect
907	2022	2	lung	Animalia	Chordata	NA	NA	NA	NA	NA	Lung
907	2022	3	sponge	Animalia	Porifera	NA	NA	NA	NA	NA	Sponge
909	2022	1	saltwater fish	Animalia	Chordata	Actinopterygii	NA	NA	NA	NA	Saltwater Fish
909	2022	2	mussel	Animalia	Mollusca	Bivalvia	NA	NA	NA	NA	Mussel
910	2022	1	goby	Animalia	Chordata	Actinopterygii	Perciformes	Gobiidae	NA	NA	Goby
911	2022	1	moth	Animalia	Arthropoda	Insecta	Lepidoptera	NA	NA	NA	Moth
912	2022	1	pufferfish	Animalia	Chordata	Actinopterygii	Tetraodontiformes	Tetraodontidae	NA	NA	Pufferfish
915	2022	1	limpet	Animalia	Mollusca	Gastropoda	NA	NA	NA	NA	Limpet
917	2022	1	silkworm	Animalia	Arthropoda	Insecta	Lepidoptera	Bombycidae	Bombyx	Bombyx mori	Silkworm
919	2022	1	neon tetra	Animalia	Chordata	Actinopterygii	Characiformes	Characidae	Paracheirodon	Paracheirodon innesi	Neon Tetra
921	2022	1	gecko	Animalia	Chordata	Reptilia	Squamata	NA	NA	NA	Gecko
922	2022	1	rat	Animalia	Chordata	Mammalia	Rodentia	Muridae	Rattus	NA	Rat
927	2022	1	mussel	Animalia	Mollusca	Bivalvia	NA	NA	NA	NA	Mussel
927	2022	2	articular cartilage	Animalia	Chordata	NA	NA	NA	NA	NA	Cartilage
928	2022	1	gustatory neuron	Animalia	Chordata	Mammalia	NA	NA	NA	NA	NA
932	2022	1	fish	Animalia	Chordata	NA	NA	NA	NA	NA	Fish
933	2022	1	cicada wing	Animalia	Arthropoda	Insecta	Hemiptera	Cicadidae	NA	NA	Cicada
934	2022	1	human	Animalia	Chordata	Mammalia	Primates	Hominidae	Homo	Homo sapiens	Human
935	2022	1	mussel	Animalia	Mollusca	Bivalvia	NA	NA	NA	NA	Mussel
936	2022	1	jellyfish	Animalia	Cnidaria	NA	NA	NA	NA	NA	Jellyfish
938	2022	1	bat	Animalia	Chordata	Mammalia	Chiroptera	NA	NA	NA	Bat
944	2022	1	nautilus	Animalia	Mollusca	Cephalopoda	Nautilida	Nautilidae	Nautilus	NA	Nautilus
944	2022	2	barnacle	Animalia	Arthropoda	Maxillopoda	Sessilia	Balanidae	NA	NA	Barnacle
950	2022	1	mussel	Animalia	Mollusca	Bivalvia	NA	NA	NA	NA	Mussel
951	2022	1	fire ant	Animalia	Arthropoda	Insecta	Hymenoptera	Formicidae	Solenopsis	NA	Fire Ant
955	2022	1	marine vertebrates	Animalia	Chordata	NA	NA	NA	NA	NA	Marine Vertebrates
958	2022	1	dragonfly	Animalia	Arthropoda	Insecta	Odonata	NA	NA	NA	Dragonfly
965	2022	1	zebrafish	Animalia	Chordata	Actinopterygii	Cypriniformes	Cyprinidae	Danio	Danio rerio	Zebrafish
968	2022	1	echinoid	Animalia	Echinodermata	Echinoidea	NA	NA	NA	NA	Sea Urchin
969	2022	1	mudskipper	Animalia	Chordata	Actinopterygii	Perciformes	Gobiidae	Periophthalmus	NA	Mudskipper
972	2022	1	northern clingfish	Animalia	Chordata	Actinopterygii	Gobiesociformes	Gobiesocidae	Gobiesox	Gobiesox maeandricus	Northern clingfish
973	2022	1	tympanic membrane	Animalia	Chordata	Mammalia	NA	NA	NA	NA	NA
974	2022	1	bone	Animalia	Chordata	NA	NA	NA	NA	NA	Bone
975	2022	1	placental mesenchymal stem/stromal cells	Animalia	Chordata	Mammalia	NA	NA	NA	NA	NA
980	2022	1	nacre	Animalia	Mollusca	NA	NA	NA	NA	NA	Nacre
981	2022	1	spider	Animalia	Arthropoda	Arachnida	Araneae	NA	NA	NA	Spider
982	2022	1	diving beetle	Animalia	Arthropoda	Insecta	Coleoptera	Dytiscidae	NA	NA	Diving Beetle
984	2022	1	human hand	Animalia	Chordata	Mammalia	Primates	Hominidae	Homo	Homo sapiens	Human
985	2023	1	gecko	Animalia	Chordata	Reptilia	Squamata	NA	NA	NA	Gecko
985	2023	2	bee	Animalia	Arthropoda	Insecta	Hymenoptera	Apidae	NA	NA	Bee
995	2022	1	synovial joint	Animalia	Chordata	Mammalia	NA	NA	NA	NA	Synovial Joint
997	2022	1	chameleon	Animalia	Chordata	Reptilia	Squamata	Chamaeleonidae	NA	NA	Chameleon
1002	2022	1	sea anemone	Animalia	Cnidaria	Anthozoa	Actiniaria	NA	NA	NA	Sea Anemone
1004	2022	1	reflex arc	Animalia	Chordata	Mammalia	NA	NA	NA	NA	Reflex Arc
1007	2022	1	avian skeleton	Animalia	Chordata	Aves	NA	NA	NA	NA	Avian
1007	2022	2	feather rachis	Animalia	Chordata	Aves	NA	NA	NA	NA	Bird
1008	2022	1	lamprey	Animalia	Chordata	Petromyzonti	Petromyzontiformes	Petromyzontidae	NA	NA	Lamprey
1009	2022	1	sea urchin	Animalia	Echinodermata	Echinoidea	NA	NA	NA	NA	Sea Urchin
1012	2022	1	silk fibroin	Animalia	Arthropoda	NA	NA	NA	NA	NA	Silk
1013	2022	1	tentacled snake	Animalia	Chordata	Reptilia	Squamata	Homalopsidae	Erpeton	Erpeton tentaculatum	Tentacled Snake
1014	2022	1	mussel	Animalia	Mollusca	Bivalvia	NA	NA	NA	NA	Mussel
1015	2022	1	nacre	Animalia	Mollusca	NA	NA	NA	NA	NA	Nacre
1016	2022	1	tendon-to-bone interface	Animalia	Chordata	NA	NA	NA	NA	NA	Bone
1017	2022	1	fish	Animalia	Chordata	NA	NA	NA	NA	NA	Fish
1019	2022	1	mussel	Animalia	Mollusca	Bivalvia	NA	NA	NA	NA	Mussel
1022	2022	1	Black Kite	Animalia	Chordata	Aves	Accipitriformes	Accipitridae	Milvus	Milvus migrans	Black Kite
1029	2022	2	octopus	Animalia	Mollusca	Cephalopoda	Octopoda	NA	NA	NA	Octopus
1032	2022	1	Aedes albopictus	Animalia	Arthropoda	Insecta	Diptera	Culicidae	Aedes	Aedes albopictus	Asian Tiger Mosquito
1033	2022	1	platelet	Animalia	Chordata	NA	NA	NA	NA	NA	Platelet
1039	2022	1	octopus	Animalia	Mollusca	Cephalopoda	Octopoda	NA	NA	NA	Octopus
1039	2022	2	clingfish	Animalia	Chordata	Actinopterygii	Gobiesociformes	Gobiesocidae	NA	NA	Clingfish
1039	2022	3	larva	Animalia	NA	NA	NA	NA	NA	NA	Larva
1042	2022	1	seashell	Animalia	Mollusca	NA	NA	NA	NA	NA	Seashell
1044	2022	1	human fingers	Animalia	Chordata	Mammalia	Primates	Hominidae	Homo	Homo sapiens	Human
1051	2022	1	arthropod	Animalia	Arthropoda	NA	NA	NA	NA	NA	NA
1051	2022	2	fish	Animalia	Chordata	NA	NA	NA	NA	NA	Fish
1052	2022	1	fish	Animalia	Chordata	NA	NA	NA	NA	NA	Fish
1054	2022	1	heart valve	Animalia	Chordata	NA	NA	NA	NA	NA	Heart
1056	2022	1	gecko	Animalia	Chordata	Reptilia	Squamata	NA	NA	NA	Gecko
1056	2022	2	mussel	Animalia	Mollusca	Bivalvia	NA	NA	NA	NA	Mussel
1066	2022	1	mantis shrimp	Animalia	Arthropoda	Malacostraca	Stomatopoda	NA	NA	NA	Mantis Shrimp
1067	2022	1	diving beetle	Animalia	Arthropoda	Insecta	Coleoptera	Dytiscidae	NA	NA	Diving Beetle
1068	2022	1	collagen	Animalia	Chordata	NA	NA	NA	NA	NA	Collagen
1069	2022	1	insect	Animalia	Arthropoda	Insecta	NA	NA	NA	NA	Insect
1069	2022	2	dragonfly	Animalia	Arthropoda	Insecta	Odonata	NA	NA	NA	Dragonfly
1072	2022	1	mussel	Animalia	Mollusca	Bivalvia	NA	NA	NA	NA	Mussel
1075	2022	1	abalone	Animalia	Mollusca	Gastropoda	Lepetellida	Haliotidae	Haliotis	NA	Abalone
1077	2022	1	muscles	Animalia	NA	NA	NA	NA	NA	NA	Muscle
1078	2022	1	hummingbird	Animalia	Chordata	Aves	Apodiformes	Trochilidae	NA	NA	Hummingbird
1079	2022	1	cartilage	Animalia	Chordata	NA	NA	NA	NA	NA	Cartilage
1080	2022	1	nacre	Animalia	Mollusca	NA	NA	NA	NA	NA	Nacre
1081	2022	1	spider silk	Animalia	Arthropoda	Arachnida	Araneae	NA	NA	NA	Spider
1082	2022	1	enamel	Animalia	Chordata	NA	NA	NA	NA	NA	NA
1082	2022	2	dentin	Animalia	Chordata	Mammalia	NA	NA	NA	NA	NA
1083	2022	1	nacre	Animalia	Mollusca	NA	NA	NA	NA	NA	Nacre
1084	2022	1	fish	Animalia	Chordata	NA	NA	NA	NA	NA	Fish
1086	2022	1	fish	Animalia	Chordata	NA	NA	NA	NA	NA	Fish
1087	2022	1	batoid fish	Animalia	Chordata	Elasmobranchii	NA	NA	NA	NA	Batoid fish
1087	2022	2	cownose ray	Animalia	Chordata	Elasmobranchii	Myliobatiformes	Rhinopteridae	Rhinoptera	Rhinoptera bonasus	Cownose Ray
1088	2022	1	cownose ray	Animalia	Chordata	Elasmobranchii	Myliobatiformes	Rhinopteridae	Rhinoptera	NA	Cownose Ray
1092	2022	1	retina	Animalia	Chordata	Mammalia	Primates	Hominidae	Homo	Homo sapiens	Human
1093	2022	1	snake	Animalia	Chordata	Reptilia	Squamata	NA	NA	NA	Snake
1094	2022	1	snake	Animalia	Chordata	Reptilia	Squamata	NA	NA	NA	Snake
1102	2022	1	tree frog	Animalia	Chordata	Amphibia	Anura	Hylidae	NA	NA	Tree Frog
1104	2022	1	fish	Animalia	Chordata	NA	NA	NA	NA	NA	Fish
1109	2022	1	desert ant	Animalia	Arthropoda	Insecta	Hymenoptera	Formicidae	Cataglyphis	NA	Desert Ant
1110	2022	1	rock-climbing fish	Animalia	Chordata	Actinopterygii	NA	NA	NA	NA	Rock-climbing fish
1111	2022	1	urchin	Animalia	Echinodermata	Echinoidea	NA	NA	NA	NA	Urchin
1113	2022	1	gecko	Animalia	Chordata	Reptilia	Squamata	NA	NA	NA	Gecko
1113	2022	2	spider	Animalia	Arthropoda	Arachnida	Araneae	NA	NA	NA	Spider
1115	2022	2	insect wing	Animalia	Arthropoda	Insecta	NA	NA	NA	NA	Insect
1117	2021	1	dentine	Animalia	Chordata	Mammalia	NA	NA	NA	NA	NA
1118	2021	1	octopus	Animalia	Mollusca	Cephalopoda	Octopoda	NA	NA	NA	Octopus
1128	2021	1	vertebrate	Animalia	Chordata	NA	NA	NA	NA	NA	Vertebrate
1131	2022	1	red blood cell	Animalia	Chordata	NA	NA	NA	NA	NA	Red Blood Cell
1133	2021	1	brochosomes	Animalia	Arthropoda	Insecta	Hemiptera	Cicadellidae	NA	NA	Leafhopper
1134	2021	1	silk	Animalia	Arthropoda	NA	NA	NA	NA	NA	Silk
1135	2021	1	worm	Animalia	Annelida	Clitellata	NA	NA	NA	NA	Worm
1137	2021	1	artery	Animalia	Chordata	Mammalia	NA	NA	NA	NA	NA
1140	2021	1	attacking animals	Animalia	Chordata	NA	NA	NA	NA	NA	Attacking Animals
1149	2021	1	caterpillar	Animalia	Arthropoda	Insecta	NA	NA	NA	NA	Caterpillar
1150	2021	1	marine mussels	Animalia	Mollusca	Bivalvia	Mytilida	Mytilidae	NA	NA	Marine Mussel
1151	2022	1	cephalopod	Animalia	Mollusca	Cephalopoda	NA	NA	NA	NA	Cephalopod
1156	2022	1	cuit cocoon	Animalia	Arthropoda	Insecta	Lepidoptera	NA	NA	NA	Cocoon
1158	2022	1	gecko	Animalia	Chordata	Reptilia	Squamata	NA	NA	NA	Gecko
1159	2021	1	feline	Animalia	Chordata	Mammalia	Carnivora	Felidae	NA	NA	Feline
1160	2021	1	antifreeze proteins	Animalia	Chordata	Actinopterygii	Perciformes	NA	NA	NA	Fish
1167	2021	2	collagen	Animalia	Chordata	NA	NA	NA	NA	NA	Collagen
1169	2021	1	dental tissue	Animalia	Chordata	NA	NA	NA	NA	NA	NA
1169	2021	2	enamel	Animalia	Chordata	NA	NA	NA	NA	NA	NA
1169	2021	3	dentine	Animalia	Chordata	Mammalia	NA	NA	NA	NA	NA
1172	2021	1	bats	Animalia	Chordata	Mammalia	Chiroptera	NA	NA	NA	Bats
1175	2022	1	fish	Animalia	Chordata	NA	NA	NA	NA	NA	Fish
1178	2022	1	diving beetle	Animalia	Arthropoda	Insecta	Coleoptera	Dytiscidae	NA	NA	Diving Beetle
1181	2021	1	mussel	Animalia	Mollusca	Bivalvia	NA	NA	NA	NA	Mussel
1181	2021	2	erythrocyte membrane	Animalia	Chordata	Mammalia	NA	NA	NA	NA	Erythrocyte
1182	2022	1	nacre	Animalia	Mollusca	NA	NA	NA	NA	NA	Nacre
1183	2022	1	marine sponge	Animalia	Porifera	NA	NA	NA	NA	NA	Marine Sponge
1183	2022	2	mollusk	Animalia	Mollusca	NA	NA	NA	NA	NA	Mollusk
1185	2021	1	spider	Animalia	Arthropoda	Arachnida	Araneae	NA	NA	NA	Spider
1186	2021	1	skeletal muscle	Animalia	Chordata	NA	NA	NA	NA	NA	Muscle
1186	2021	2	mechanoreceptor	Animalia	Chordata	Mammalia	NA	NA	NA	NA	NA
1187	2021	1	hair	Animalia	Chordata	Mammalia	NA	NA	NA	NA	Hair
1189	2022	1	Chlorophila obscuripennis	Animalia	Arthropoda	Insecta	Diptera	Tabanidae	Chlorophila	Chlorophila obscuripennis	NA
1193	2021	1	elastin-like polypeptides	Animalia	Chordata	Mammalia	NA	NA	NA	NA	NA
1194	2021	1	hepatic lobule	Animalia	Chordata	Mammalia	NA	NA	NA	NA	NA
1196	2021	1	hen's egg	Animalia	Chordata	Aves	Galliformes	Phasianidae	Gallus	Gallus gallus	Hen
1197	2021	1	honeycomb	Animalia	Arthropoda	Insecta	Hymenoptera	Apidae	Apis	NA	Honeybee
1200	2021	1	insects	Animalia	Arthropoda	Insecta	NA	NA	NA	NA	Insect
1203	2021	1	cartilage	Animalia	Chordata	NA	NA	NA	NA	NA	Cartilage
1203	2021	2	mussel	Animalia	Mollusca	Bivalvia	NA	NA	NA	NA	Mussel
1204	2021	1	human	Animalia	Chordata	Mammalia	Primates	Hominidae	Homo	Homo sapiens	Human
1205	2021	1	nacre	Animalia	Mollusca	NA	NA	NA	NA	NA	Nacre
1206	2021	1	penguin	Animalia	Chordata	Aves	Sphenisciformes	Spheniscidae	NA	NA	Penguin
1209	2022	1	nacre	Animalia	Mollusca	NA	NA	NA	NA	NA	Nacre
1210	2022	1	dragonfly	Animalia	Arthropoda	Insecta	Odonata	NA	NA	NA	Dragonfly
1211	2021	2	bone	Animalia	Chordata	NA	NA	NA	NA	NA	Bone
1213	2021	1	human ovary	Animalia	Chordata	Mammalia	Primates	Hominidae	Homo	Homo sapiens	Human
1216	2022	1	spider silk	Animalia	Arthropoda	Arachnida	Araneae	NA	NA	NA	Spider
1218	2021	1	Spekia zonata	Animalia	Mollusca	Gastropoda	Caenogastropoda	Paludomidae	Spekia	Spekia zonata	Freshwater Snail
1220	2021	1	golden tortoise beetle	Animalia	Arthropoda	Insecta	Coleoptera	Chrysomelidae	Charidotella	Charidotella sexpunctata	Golden Tortoise Beetle
1223	2021	1	enamel	Animalia	Chordata	NA	NA	NA	NA	NA	NA
1224	2021	1	golden cicada	Animalia	Arthropoda	Insecta	Hemiptera	Cicadidae	NA	NA	Golden Cicada
1229	2021	1	fish scales	Animalia	Chordata	NA	NA	NA	NA	NA	Fish
1231	2021	1	nacre	Animalia	Mollusca	NA	NA	NA	NA	NA	Nacre
1233	2021	1	moth	Animalia	Arthropoda	Insecta	Lepidoptera	NA	NA	NA	Moth
1234	2021	1	moth	Animalia	Arthropoda	Insecta	Lepidoptera	NA	NA	NA	Moth
1234	2021	3	peacock spider	Animalia	Arthropoda	Arachnida	Araneae	Salticidae	Maratus	NA	Peacock Spider
1236	2021	1	mantis shrimp	Animalia	Arthropoda	Malacostraca	Stomatopoda	NA	NA	NA	Mantis Shrimp
1239	2021	1	octopus	Animalia	Mollusca	Cephalopoda	Octopoda	NA	NA	NA	Octopus
1243	2022	1	animal	Animalia	Chordata	NA	NA	NA	NA	NA	Animal
1244	2021	1	frog	Animalia	Chordata	Amphibia	Anura	NA	NA	NA	Frog
1245	2021	1	porcupine	Animalia	Chordata	Mammalia	Rodentia	Erethizontidae	NA	NA	Porcupine
1247	2021	1	bat	Animalia	Chordata	Mammalia	Chiroptera	NA	NA	NA	Bat
1248	2021	1	fracture callus	Animalia	Chordata	Mammalia	NA	NA	NA	NA	NA
1258	2021	1	mussel	Animalia	Mollusca	Bivalvia	NA	NA	NA	NA	Mussel
1258	2021	2	articular cartilage	Animalia	Chordata	NA	NA	NA	NA	NA	Cartilage
1261	2021	1	silk sericin	Animalia	Arthropoda	Insecta	Lepidoptera	Bombycidae	Bombyx	Bombyx mori	Silkworm
1264	2022	1	mussel	Animalia	Mollusca	Bivalvia	NA	NA	NA	NA	Mussel
1271	2021	1	heart	Animalia	Chordata	NA	NA	NA	NA	NA	Heart
1271	2021	2	muscle	Animalia	NA	NA	NA	NA	NA	NA	Muscle
1273	2021	1	bird	Animalia	Chordata	Aves	NA	NA	NA	NA	Bird
1276	2021	1	blastocyst	Animalia	Chordata	Mammalia	NA	NA	NA	NA	Blastocyst
1279	2021	1	chameleon	Animalia	Chordata	Reptilia	Squamata	Chamaeleonidae	NA	NA	Chameleon
1282	2021	1	silk fibroin	Animalia	Arthropoda	NA	NA	NA	NA	NA	Silk
1283	2021	1	bovine serum albumin	Animalia	Chordata	Mammalia	Artiodactyla	Bovidae	Bos	Bos taurus	Cattle
1284	2021	1	gecko	Animalia	Chordata	Reptilia	Squamata	NA	NA	NA	Gecko
1285	2021	1	springtail	Animalia	Arthropoda	Entognatha	Collembola	NA	NA	NA	Springtail
1286	2021	1	flapping flight	Animalia	Chordata	Aves	NA	NA	NA	NA	Bird
1287	2021	1	human enamel	Animalia	Chordata	Mammalia	Primates	Hominidae	Homo	Homo sapiens	Human
1290	2021	1	birds	Animalia	Chordata	Aves	NA	NA	NA	NA	Bird
1291	2021	1	locust	Animalia	Arthropoda	Insecta	Orthoptera	Acrididae	NA	NA	Locust
1293	2021	1	nacre	Animalia	Mollusca	NA	NA	NA	NA	NA	Nacre
1296	2021	1	snail	Animalia	Mollusca	Gastropoda	NA	NA	NA	NA	Snail
1296	2021	2	tree frog	Animalia	Chordata	Amphibia	Anura	Hylidae	NA	NA	Tree Frog
1298	2021	1	inchworm	Animalia	Arthropoda	Insecta	Lepidoptera	Geometridae	NA	NA	Inchworm
1301	2021	1	antifreeze proteins	Animalia	Chordata	Actinopterygii	Perciformes	NA	NA	NA	Fish
1306	2022	1	octopus	Animalia	Mollusca	Cephalopoda	Octopoda	NA	NA	NA	Octopus
1307	2021	1	fish	Animalia	Chordata	NA	NA	NA	NA	NA	Fish
1315	2021	1	fish	Animalia	Chordata	NA	NA	NA	NA	NA	Fish
1316	2021	1	bee	Animalia	Arthropoda	Insecta	Hymenoptera	Apidae	NA	NA	Bee
1316	2021	2	wasp	Animalia	Arthropoda	Insecta	Hymenoptera	NA	NA	NA	Wasp
1317	2021	1	cephalopod	Animalia	Mollusca	Cephalopoda	NA	NA	NA	NA	Cephalopod
1318	2021	1	spongin	Animalia	Porifera	Demospongiae	NA	NA	NA	NA	Sponge
1319	2021	1	animal kingdom	Animalia	Chordata	NA	NA	NA	NA	NA	NA
1320	2021	1	caterpillar	Animalia	Arthropoda	Insecta	NA	NA	NA	NA	Caterpillar
1320	2021	2	annelid	Animalia	Annelida	NA	NA	NA	NA	NA	NA
1321	2021	1	trout	Animalia	Chordata	Actinopterygii	Salmoniformes	Salmonidae	NA	NA	Trout
1323	2021	1	bones	Animalia	Chordata	NA	NA	NA	NA	NA	Bone
1323	2021	2	teeth	Animalia	Chordata	NA	NA	NA	NA	NA	Teeth
1325	2021	1	rat	Animalia	Chordata	Mammalia	Rodentia	Muridae	Rattus	NA	Rat
1334	2021	1	mussels	Animalia	Mollusca	Bivalvia	NA	NA	NA	NA	Mussel
1335	2021	1	bone	Animalia	Chordata	NA	NA	NA	NA	NA	Bone
1336	2021	1	bone	Animalia	Chordata	NA	NA	NA	NA	NA	Bone
1337	2021	1	cartilage	Animalia	Chordata	NA	NA	NA	NA	NA	Cartilage
1340	2021	1	tendon	Animalia	Chordata	Mammalia	NA	NA	NA	NA	Tendon
1343	2022	1	human diaphragm	Animalia	Chordata	Mammalia	Primates	Hominidae	Homo	Homo sapiens	Human
1343	2022	2	jellyfish	Animalia	Cnidaria	NA	NA	NA	NA	NA	Jellyfish
1345	2021	1	diving beetle	Animalia	Arthropoda	Insecta	Coleoptera	Dytiscidae	NA	NA	Diving Beetle
1347	2021	1	neural synapse	Animalia	Chordata	Mammalia	NA	NA	NA	NA	Neural Synapse
1352	2021	1	mussel	Animalia	Mollusca	Bivalvia	NA	NA	NA	NA	Mussel
1362	2021	1	skeletal muscle	Animalia	Chordata	NA	NA	NA	NA	NA	Muscle
1369	2021	1	nacre	Animalia	Mollusca	NA	NA	NA	NA	NA	Nacre
1372	2021	1	mantis shrimp	Animalia	Arthropoda	Malacostraca	Stomatopoda	NA	NA	NA	Mantis Shrimp
1373	2021	1	tendon	Animalia	Chordata	Mammalia	NA	NA	NA	NA	NA
1374	2021	1	cartilage	Animalia	Chordata	NA	NA	NA	NA	NA	Cartilage
1378	2021	1	chameleon	Animalia	Chordata	Reptilia	Squamata	Chamaeleonidae	NA	NA	Chameleon
1382	2021	1	4T1 cancer cell	Animalia	Chordata	Mammalia	Rodentia	Muridae	Mus	Mus musculus	Mouse
1386	2021	1	trabecular bone	Animalia	Chordata	NA	NA	NA	NA	NA	Bone
1388	2021	1	bone	Animalia	Chordata	NA	NA	NA	NA	NA	Bone
1390	2021	1	inchworm	Animalia	Arthropoda	Insecta	Lepidoptera	Geometridae	NA	NA	Inchworm
1391	2022	1	fish	Animalia	Chordata	NA	NA	NA	NA	NA	Fish
1392	2021	1	desert beetle	Animalia	Arthropoda	Insecta	Coleoptera	NA	NA	NA	Desert Beetle
1393	2021	1	collagen	Animalia	Chordata	NA	NA	NA	NA	NA	Collagen
1396	2021	1	true bugs	Animalia	Arthropoda	Insecta	Hemiptera	NA	NA	NA	True Bugs
1399	2021	1	fish	Animalia	Chordata	NA	NA	NA	NA	NA	Fish
1399	2021	2	insect	Animalia	Arthropoda	Insecta	NA	NA	NA	NA	Insect
1399	2021	3	mammal	Animalia	Chordata	Mammalia	NA	NA	NA	NA	Mammal
1406	2021	1	human	Animalia	Chordata	Mammalia	Primates	Hominidae	Homo	Homo sapiens	Human
1409	2021	1	ant	Animalia	Arthropoda	Insecta	Hymenoptera	Formicidae	NA	NA	Ant
1409	2021	2	nacre	Animalia	Mollusca	NA	NA	NA	NA	NA	Nacre
1411	2021	1	tendon	Animalia	Chordata	Mammalia	NA	NA	NA	NA	NA
1416	2021	1	nacre	Animalia	Mollusca	NA	NA	NA	NA	NA	Nacre
1417	2021	1	octopus	Animalia	Mollusca	Cephalopoda	Octopoda	NA	NA	NA	Octopus
1421	2021	1	collagen	Animalia	Chordata	NA	NA	NA	NA	NA	Collagen
1422	2021	1	spider	Animalia	Arthropoda	Arachnida	Araneae	NA	NA	NA	Spider
1424	2021	1	mussel	Animalia	Mollusca	Bivalvia	NA	NA	NA	NA	Mussel
1424	2021	2	fish scales	Animalia	Chordata	NA	NA	NA	NA	NA	Fish
1425	2021	1	lung	Animalia	Chordata	NA	NA	NA	NA	NA	Lung
1431	2021	1	bone	Animalia	Chordata	NA	NA	NA	NA	NA	Bone
1434	2021	1	cephalopod	Animalia	Mollusca	Cephalopoda	NA	NA	NA	NA	Cephalopod
1437	2021	1	platelet	Animalia	Chordata	NA	NA	NA	NA	NA	Platelet
1438	2021	1	deep-sea sponges	Animalia	Porifera	Demospongiae	NA	NA	NA	NA	Deep-sea sponges
1440	2021	1	mussel foot protein	Animalia	Mollusca	Bivalvia	NA	NA	NA	NA	Mussel
1450	2021	1	alveoli	Animalia	Chordata	Mammalia	NA	NA	NA	NA	NA
1452	2021	1	fish	Animalia	Chordata	NA	NA	NA	NA	NA	Fish
1454	2021	1	humpback whale	Animalia	Chordata	Mammalia	Cetacea	Balaenopteridae	Megaptera	Megaptera novaeangliae	Humpback Whale
1455	2021	1	retina	Animalia	Chordata	Mammalia	NA	NA	NA	NA	Retina
1456	2021	1	nacre	Animalia	Mollusca	NA	NA	NA	NA	NA	Nacre
1457	2021	1	chromatophores	Animalia	Mollusca	Cephalopoda	NA	NA	NA	NA	Chromatophore
1461	2021	1	moth	Animalia	Arthropoda	Insecta	Lepidoptera	NA	NA	NA	Moth
1462	2021	1	beetle	Animalia	Arthropoda	Insecta	Coleoptera	NA	NA	NA	Beetle
1463	2021	1	bat	Animalia	Chordata	Mammalia	Chiroptera	NA	NA	NA	Bat
1465	2021	1	periosteum	Animalia	Chordata	Mammalia	NA	NA	NA	NA	NA
1466	2021	1	rod cell	Animalia	Chordata	Mammalia	NA	NA	NA	NA	Rod Cell
1467	2021	1	snake	Animalia	Chordata	Reptilia	Squamata	NA	NA	NA	Snake
1469	2021	1	rat	Animalia	Chordata	Mammalia	Rodentia	Muridae	Rattus	NA	Rat
1469	2021	2	seal	Animalia	Chordata	Mammalia	Carnivora	Phocidae	NA	NA	Seal
1469	2021	3	octopus	Animalia	Mollusca	Cephalopoda	Octopoda	NA	NA	NA	Octopus
1469	2021	4	nautilus	Animalia	Mollusca	Cephalopoda	Nautilida	Nautilidae	Nautilus	NA	Nautilus
1472	2020	1	dental enamel	Animalia	Chordata	NA	NA	NA	NA	NA	NA
1473	2021	1	alveolar basement membrane	Animalia	Chordata	Mammalia	NA	NA	NA	NA	NA
1474	2020	1	odontoblast	Animalia	Chordata	Mammalia	NA	NA	NA	NA	NA
1475	2020	1	jellyfish	Animalia	Cnidaria	NA	NA	NA	NA	NA	Jellyfish
1477	2020	1	whale shark	Animalia	Chordata	Elasmobranchii	Orectolobiformes	Rhincodontidae	Rhincodon	Rhincodon typus	Whale Shark
1479	2020	1	honeybee	Animalia	Arthropoda	Insecta	Hymenoptera	Apidae	Apis	NA	Honeybee
1481	2020	1	insect ovipositors	Animalia	Arthropoda	Insecta	NA	NA	NA	NA	Insect
1483	2020	1	heart valve	Animalia	Chordata	NA	NA	NA	NA	NA	Heart
1485	2020	1	human skin	Animalia	Chordata	Mammalia	Primates	Hominidae	Homo	Homo sapiens	Human
1486	2020	1	sponge	Animalia	Porifera	NA	NA	NA	NA	NA	Sponge
1491	2021	1	cicada	Animalia	Arthropoda	Insecta	Hemiptera	Cicadidae	NA	NA	Cicada
1497	2020	1	spider silk	Animalia	Arthropoda	Arachnida	Araneae	NA	NA	NA	Spider
1500	2020	1	barnacle	Animalia	Arthropoda	Maxillopoda	Sessilia	NA	NA	NA	Barnacle
1501	2020	1	sea urchin	Animalia	Echinodermata	Echinoidea	NA	NA	NA	NA	Sea Urchin
1503	2021	1	spider	Animalia	Arthropoda	Arachnida	Araneae	NA	NA	NA	Spider
1506	2020	1	nacre	Animalia	Mollusca	NA	NA	NA	NA	NA	Nacre
1506	2020	2	paw pad	Animalia	Chordata	Mammalia	NA	NA	NA	NA	NA
1507	2020	1	bighorn sheep	Animalia	Chordata	Mammalia	Artiodactyla	Bovidae	Ovis	Ovis canadensis	Bighorn Sheep
1512	2020	1	West African Gaboon viper	Animalia	Chordata	Reptilia	Squamata	Viperidae	Bitis	Bitis gabonica	West African Gaboon viper
1513	2020	1	antifreeze proteins	Animalia	Chordata	Actinopterygii	Perciformes	NA	NA	NA	Fish
1514	2020	1	nacre	Animalia	Mollusca	NA	NA	NA	NA	NA	Nacre
1517	2020	1	mussel	Animalia	Mollusca	Bivalvia	NA	NA	NA	NA	Mussel
1518	2020	1	Odontodactylus scyllarus	Animalia	Arthropoda	Malacostraca	Stomatopoda	Odontodactylidae	Odontodactylus	Odontodactylus scyllarus	Peacock Mantis Shrimp
1519	2020	1	musculature	Animalia	Chordata	NA	NA	NA	NA	NA	NA
1522	2020	1	dragonfly wing	Animalia	Arthropoda	Insecta	Odonata	NA	NA	NA	Dragonfly
1524	2020	1	chameleon	Animalia	Chordata	Reptilia	Squamata	Chamaeleonidae	NA	NA	Chameleon
1525	2020	1	mussel	Animalia	Mollusca	Bivalvia	NA	NA	NA	NA	Mussel
1525	2020	2	nacre	Animalia	Mollusca	NA	NA	NA	NA	NA	Nacre
1529	2020	1	jellyfish	Animalia	Cnidaria	NA	NA	NA	NA	NA	Jellyfish
1531	2020	1	whale	Animalia	Chordata	Mammalia	Cetacea	NA	NA	NA	Whale
1533	2020	1	bone	Animalia	Chordata	NA	NA	NA	NA	NA	Bone
1535	2020	1	collagen	Animalia	Chordata	NA	NA	NA	NA	NA	Collagen
1538	2020	1	glass sponge	Animalia	Porifera	Hexactinellida	NA	NA	NA	NA	Glass Sponge
1541	2020	1	desert beetle	Animalia	Arthropoda	Insecta	Coleoptera	NA	NA	NA	Desert Beetle
1542	2020	1	nacre	Animalia	Mollusca	NA	NA	NA	NA	NA	Nacre
1544	2020	1	bone	Animalia	Chordata	NA	NA	NA	NA	NA	Bone
1548	2020	1	spider silk	Animalia	Arthropoda	Arachnida	Araneae	NA	NA	NA	Spider
1551	2020	1	crab	Animalia	Arthropoda	Malacostraca	Decapoda	NA	NA	NA	Crab
1553	2020	1	long-fin	Animalia	Chordata	Actinopterygii	NA	NA	NA	NA	Long-fin
1554	2020	1	red deer antler	Animalia	Chordata	Mammalia	Artiodactyla	Cervidae	Cervus	Cervus elaphus	Red Deer
1555	2020	1	spider silk	Animalia	Arthropoda	Arachnida	Araneae	NA	NA	NA	Spider
1561	2020	1	Clinocardium spp.	Animalia	Mollusca	Bivalvia	Cardiida	Cardiidae	Clinocardium	NA	Cockle
1562	2020	1	frog	Animalia	Chordata	Amphibia	Anura	NA	NA	NA	Frog
1563	2020	1	blood-brain barrier	Animalia	Chordata	Mammalia	Primates	Hominidae	Homo	Homo sapiens	Human
1569	2020	1	articular cartilage	Animalia	Chordata	NA	NA	NA	NA	NA	Cartilage
1572	2020	1	mantis shrimp	Animalia	Arthropoda	Malacostraca	Stomatopoda	NA	NA	NA	Mantis Shrimp
1573	2020	1	mantis shrimp	Animalia	Arthropoda	Malacostraca	Stomatopoda	NA	NA	NA	Mantis Shrimp
1574	2020	1	collagen	Animalia	Chordata	NA	NA	NA	NA	NA	Collagen
1575	2020	1	larger grain borer	Animalia	Arthropoda	Insecta	Coleoptera	Bostrichidae	Prostephanus	Prostephanus truncatus	Larger Grain Borer
1577	2020	1	compound eyes	Animalia	Arthropoda	Insecta	NA	NA	NA	NA	Insects
1578	2020	1	spider	Animalia	Arthropoda	Arachnida	Araneae	NA	NA	NA	Spider
1581	2020	1	nacre	Animalia	Mollusca	NA	NA	NA	NA	NA	Nacre
1582	2020	1	mammalian nervous system	Animalia	Chordata	Mammalia	NA	NA	NA	NA	NA
1583	2020	1	skeletal muscle	Animalia	Chordata	NA	NA	NA	NA	NA	Muscle
1589	2020	1	mantis shrimp	Animalia	Arthropoda	Malacostraca	Stomatopoda	NA	NA	NA	Mantis Shrimp
1589	2020	2	abalone	Animalia	Mollusca	Gastropoda	Lepetellida	Haliotidae	Haliotis	NA	Abalone
1596	2020	1	trabecular bone	Animalia	Chordata	NA	NA	NA	NA	NA	Bone
1597	2020	1	insect	Animalia	Arthropoda	Insecta	NA	NA	NA	NA	Insect
1601	2020	1	mollusks	Animalia	Mollusca	NA	NA	NA	NA	NA	Mollusks
1603	2020	1	platelet	Animalia	Chordata	NA	NA	NA	NA	NA	Platelet
1605	2020	1	frog	Animalia	Chordata	Amphibia	Anura	NA	NA	NA	Frog
1606	2020	1	nacre	Animalia	Mollusca	NA	NA	NA	NA	NA	Nacre
1607	2020	1	elastin-like polypeptide	Animalia	Chordata	Mammalia	NA	NA	NA	NA	Elastin
1608	2020	1	beetle	Animalia	Arthropoda	Insecta	Coleoptera	NA	NA	NA	Beetle
1608	2020	2	moth	Animalia	Arthropoda	Insecta	Lepidoptera	NA	NA	NA	Moth
1608	2020	3	bird	Animalia	Chordata	Aves	NA	NA	NA	NA	Bird
1610	2020	1	nacre	Animalia	Mollusca	NA	NA	NA	NA	NA	Nacre
1611	2020	1	bone	Animalia	Chordata	NA	NA	NA	NA	NA	Bone
1612	2020	1	insects	Animalia	Arthropoda	Insecta	NA	NA	NA	NA	Insect
1614	2020	1	enamel	Animalia	Chordata	NA	NA	NA	NA	NA	NA
1615	2020	1	jeweled beetle	Animalia	Arthropoda	Insecta	Coleoptera	Buprestidae	NA	NA	Jewel Beetle
1618	2020	2	animals	Animalia	Chordata	NA	NA	NA	NA	NA	Animals
1619	2020	1	marine invertebrates	Animalia	NA	NA	NA	NA	NA	NA	Marine Invertebrates
1620	2020	1	Asian ladybeetle	Animalia	Arthropoda	Insecta	Coleoptera	Coccinellidae	Harmonia	Harmonia axyridis	Asian Lady Beetle
1623	2020	1	bone	Animalia	Chordata	NA	NA	NA	NA	NA	Bone
1625	2020	1	Namib Desert beetle	Animalia	Arthropoda	Insecta	Coleoptera	Tenebrionidae	Stenocara	Stenocara gracilipes	Namib Desert Beetle
1627	2020	1	polar bear	Animalia	Chordata	Mammalia	Carnivora	Ursidae	Ursus	Ursus maritimus	Polar Bear
1628	2021	1	inchworm	Animalia	Arthropoda	Insecta	Lepidoptera	Geometridae	NA	NA	Inchworm
1631	2020	1	human fingerprint	Animalia	Chordata	Mammalia	Primates	Hominidae	Homo	Homo sapiens	Human
1633	2020	1	springtail	Animalia	Arthropoda	Entognatha	Collembola	NA	NA	NA	Springtail
1638	2020	1	fish	Animalia	Chordata	NA	NA	NA	NA	NA	Fish
1641	2020	1	red blood cell	Animalia	Chordata	NA	NA	NA	NA	NA	Red Blood Cell
1642	2020	1	rod cells	Animalia	Chordata	Mammalia	NA	NA	NA	NA	Rod cells
1647	2020	1	tree frog	Animalia	Chordata	Amphibia	Anura	Hylidae	NA	NA	Tree Frog
1649	2020	2	circulatory system	Animalia	Chordata	Mammalia	NA	NA	NA	NA	NA
1650	2020	1	limbal epithelial crypt	Animalia	Chordata	Mammalia	Primates	Hominidae	Homo	Homo sapiens	Human
1655	2020	1	blue mussel	Animalia	Mollusca	Bivalvia	Mytilida	Mytilidae	Mytilus	NA	Blue Mussel
1657	2020	1	Heloderma suspectum	Animalia	Chordata	Reptilia	Squamata	Helodermatidae	Heloderma	Heloderma suspectum	Gila Monster
1660	2020	1	Aplysina aerophoba	Animalia	Porifera	Demospongiae	Verongiida	Aplysinidae	Aplysina	Aplysina aerophoba	Yellow Tube Sponge
1662	2020	1	bone	Animalia	Chordata	NA	NA	NA	NA	NA	Bone
1662	2020	2	cartilage	Animalia	Chordata	NA	NA	NA	NA	NA	Cartilage
1665	2020	1	tooth enamel	Animalia	Chordata	NA	NA	NA	NA	NA	Teeth
1668	2020	1	bovine hoof	Animalia	Chordata	Mammalia	Artiodactyla	Bovidae	Bos	Bos taurus	Cattle
1670	2020	1	mussel	Animalia	Mollusca	Bivalvia	NA	NA	NA	NA	Mussel
1683	2020	1	sea slug	Animalia	Mollusca	Gastropoda	NA	NA	NA	NA	Sea Slug
1683	2020	2	snail	Animalia	Mollusca	Gastropoda	NA	NA	NA	NA	Snail
1689	2020	1	collagen	Animalia	Chordata	NA	NA	NA	NA	NA	Collagen
1698	2020	1	mussel	Animalia	Mollusca	Bivalvia	NA	NA	NA	NA	Mussel
1699	2020	1	human pulmonary cilia	Animalia	Chordata	Mammalia	Primates	Hominidae	Homo	Homo sapiens	Human
1699	2020	2	pigeons	Animalia	Chordata	Aves	Columbiformes	Columbidae	NA	NA	Pigeons
1700	2020	1	worm	Animalia	Annelida	Clitellata	Haplotaxida	Lumbricidae	Lumbricus	NA	Earthworm
1701	2020	1	tricuspid valve	Animalia	Chordata	Mammalia	NA	NA	NA	NA	Tricuspid Valve
1702	2020	1	somatosensory system	Animalia	Chordata	Mammalia	NA	NA	NA	NA	NA
1707	2020	1	rat	Animalia	Chordata	Mammalia	Rodentia	Muridae	Rattus	NA	Rat
1710	2020	1	Ornithoptera goliath	Animalia	Arthropoda	Insecta	Lepidoptera	Papilionidae	Ornithoptera	Ornithoptera goliath	Goliath Birdwing
1711	2020	1	silk	Animalia	Arthropoda	NA	NA	NA	NA	NA	Silk
1711	2020	2	chitin	Animalia	Arthropoda	NA	NA	NA	NA	NA	NA
1714	2020	3	immune system	Animalia	Chordata	Mammalia	NA	NA	NA	NA	Immune System
1716	2020	1	nacre	Animalia	Mollusca	NA	NA	NA	NA	NA	Nacre
1717	2020	1	urethra	Animalia	Chordata	Mammalia	NA	NA	NA	NA	Urethra
1718	2020	1	silk	Animalia	Arthropoda	NA	NA	NA	NA	NA	Silk
1719	2020	1	lubricin	Animalia	Chordata	Mammalia	NA	NA	NA	NA	NA
1721	2020	1	cownose ray	Animalia	Chordata	Elasmobranchii	Myliobatiformes	Rhinopteridae	Rhinoptera	Rhinoptera bonasus	Cownose Ray
1722	2020	1	humpback whale	Animalia	Chordata	Mammalia	Cetacea	Balaenopteridae	Megaptera	Megaptera novaeangliae	Humpback Whale
1725	2020	1	human	Animalia	Chordata	Mammalia	Primates	Hominidae	Homo	Homo sapiens	Human
1727	2020	1	mussel	Animalia	Mollusca	Bivalvia	NA	NA	NA	NA	Mussel
1727	2020	2	tunicate	Animalia	Chordata	Ascidiacea	NA	NA	NA	NA	Tunicate
1727	2020	3	marine organisms	Animalia	NA	NA	NA	NA	NA	NA	Marine Organisms
1729	2020	1	locust	Animalia	Arthropoda	Insecta	Orthoptera	Acrididae	NA	NA	Locust
1732	2020	1	spiny-headed worm	Animalia	Acanthocephala	NA	NA	NA	NA	NA	Spiny-headed worm
1734	2020	1	human tooth	Animalia	Chordata	Mammalia	Primates	Hominidae	Homo	Homo sapiens	Human
1735	2020	1	cancer cell	Animalia	Chordata	NA	NA	NA	NA	NA	Cancer Cell
1739	2019	1	net-winged midge larvae	Animalia	Arthropoda	Insecta	Diptera	Blephariceridae	NA	NA	Net-winged midge larvae
1739	2019	2	octopus	Animalia	Mollusca	Cephalopoda	Octopoda	NA	NA	NA	Octopus
1739	2019	3	clingfish	Animalia	Chordata	Actinopterygii	Gobiesociformes	Gobiesocidae	NA	NA	Clingfish
1739	2019	4	remora	Animalia	Chordata	Actinopterygii	Perciformes	Echeneidae	NA	NA	Remora
1740	2019	1	bone	Animalia	Chordata	NA	NA	NA	NA	NA	Bone
1743	2019	1	bone	Animalia	Chordata	NA	NA	NA	NA	NA	Bone
1748	2019	1	pelican eel	Animalia	Chordata	Actinopterygii	Saccopharyngiformes	Eurypharyngidae	Eurypharynx	Eurypharynx pelecanoides	Pelican Eel
1749	2019	1	human skin	Animalia	Chordata	Mammalia	Primates	Hominidae	Homo	Homo sapiens	Human
1753	2019	1	bone	Animalia	Chordata	NA	NA	NA	NA	NA	Bone
1755	2019	1	tentacle	Animalia	NA	NA	NA	NA	NA	NA	Tentacle
1755	2019	2	heart	Animalia	Chordata	NA	NA	NA	NA	NA	Heart
1760	2019	1	carpenter ant	Animalia	Arthropoda	Insecta	Hymenoptera	Formicidae	Camponotus	NA	Carpenter Ant
1765	2019	1	Northern clingfish	Animalia	Chordata	Actinopterygii	Gobiesociformes	Gobiesocidae	Gobiesox	Gobiesox maeandricus	Northern clingfish
1767	2019	1	mussel	Animalia	Mollusca	Bivalvia	NA	NA	NA	NA	Mussel
1768	2019	1	human musculoskeletal system	Animalia	Chordata	Mammalia	Primates	Hominidae	Homo	Homo sapiens	Human
1773	2019	1	mussel	Animalia	Mollusca	Bivalvia	NA	NA	NA	NA	Mussel
1774	2019	1	silkworm	Animalia	Arthropoda	Insecta	Lepidoptera	Bombycidae	Bombyx	Bombyx mori	Silkworm
1775	2019	1	nacre	Animalia	Mollusca	NA	NA	NA	NA	NA	Nacre
1786	2019	1	mussel	Animalia	Mollusca	Bivalvia	NA	NA	NA	NA	Mussel
1788	2019	1	chameleon	Animalia	Chordata	Reptilia	Squamata	Chamaeleonidae	NA	NA	Chameleon
1789	2020	1	tumor cell membrane	Animalia	Chordata	Mammalia	NA	NA	NA	NA	Tumor Cell
1791	2019	1	enamel	Animalia	Chordata	NA	NA	NA	NA	NA	NA
1792	2019	1	spider	Animalia	Arthropoda	Arachnida	Araneae	NA	NA	NA	Spider
1793	2019	1	fish	Animalia	Chordata	NA	NA	NA	NA	NA	Fish
1796	2019	1	Bitis rhinoceros	Animalia	Chordata	Reptilia	Squamata	Viperidae	Bitis	Bitis rhinoceros	Rhinoceros Viper
1798	2019	1	fish	Animalia	Chordata	NA	NA	NA	NA	NA	Fish
1799	2019	1	nacre	Animalia	Mollusca	NA	NA	NA	NA	NA	Nacre
1799	2019	2	arthropods	Animalia	Arthropoda	NA	NA	NA	NA	NA	Arthropods
1807	2019	1	fish scale	Animalia	Chordata	NA	NA	NA	NA	NA	Fish
1808	2019	1	human hard tissues	Animalia	Chordata	Mammalia	Primates	Hominidae	Homo	Homo sapiens	Human
1809	2019	1	mussel	Animalia	Mollusca	Bivalvia	NA	NA	NA	NA	Mussel
1811	2020	1	tendon	Animalia	Chordata	Mammalia	NA	NA	NA	NA	NA
1814	2019	1	hedgehog	Animalia	Chordata	Mammalia	Erinaceomorpha	Erinaceidae	NA	NA	Hedgehog
1818	2019	1	elastin	Animalia	Chordata	Mammalia	NA	NA	NA	NA	NA
1819	2019	1	barnacle	Animalia	Arthropoda	Maxillopoda	Sessilia	Balanidae	NA	NA	Barnacle
1822	2019	1	octopus	Animalia	Mollusca	Cephalopoda	Octopoda	NA	NA	NA	Octopus
1824	2019	1	inchworm	Animalia	Arthropoda	Insecta	Lepidoptera	Geometridae	NA	NA	Inchworm
1833	2019	1	gecko	Animalia	Chordata	Reptilia	Squamata	NA	NA	NA	Gecko
1834	2019	1	silk	Animalia	Arthropoda	NA	NA	NA	NA	NA	Silk
1834	2019	2	collagen	Animalia	Chordata	NA	NA	NA	NA	NA	Collagen
1835	2019	1	mussel	Animalia	Mollusca	Bivalvia	NA	NA	NA	NA	Mussel
1837	2019	1	red blood cell	Animalia	Chordata	NA	NA	NA	NA	NA	Red Blood Cell
1838	2019	1	water strider	Animalia	Arthropoda	Insecta	Hemiptera	Gerridae	NA	NA	Water Strider
1838	2019	2	fire ant	Animalia	Arthropoda	Insecta	Hymenoptera	Formicidae	Solenopsis	NA	Fire Ant
1841	2019	1	cephalopod	Animalia	Mollusca	Cephalopoda	NA	NA	NA	NA	Cephalopod
1843	2019	1	ant nest	Animalia	Arthropoda	Insecta	Hymenoptera	Formicidae	NA	NA	Ant
1844	2019	1	olfactory cells	Animalia	Chordata	Mammalia	NA	NA	NA	NA	Olfactory Cells
1847	2019	1	bone	Animalia	Chordata	NA	NA	NA	NA	NA	Bone
1847	2019	2	tooth enamel	Animalia	Chordata	NA	NA	NA	NA	NA	Teeth
1847	2019	3	dentin	Animalia	Chordata	Mammalia	NA	NA	NA	NA	NA
1850	2019	1	mussel	Animalia	Mollusca	Bivalvia	NA	NA	NA	NA	Mussel
1850	2019	2	nacre	Animalia	Mollusca	NA	NA	NA	NA	NA	Nacre
1851	2019	1	human skin	Animalia	Chordata	Mammalia	Primates	Hominidae	Homo	Homo sapiens	Human
1853	2019	1	human skin	Animalia	Chordata	Mammalia	Primates	Hominidae	Homo	Homo sapiens	Human
1855	2019	1	dragonfly	Animalia	Arthropoda	Insecta	Odonata	NA	NA	NA	Dragonfly
1861	2019	1	mussel	Animalia	Mollusca	Bivalvia	NA	NA	NA	NA	Mussel
1870	2019	1	claw	Animalia	Chordata	Mammalia	Carnivora	Felidae	NA	NA	Claw
1870	2019	2	wing	Animalia	Chordata	Aves	NA	NA	NA	NA	Bird
1870	2019	4	hand	Animalia	Chordata	Mammalia	Primates	Hominidae	Homo	Homo sapiens	Human
1872	2019	1	helix	Animalia	Mollusca	Gastropoda	Helicidae	Helicidae	Helix	NA	NA
1873	2019	1	platelet	Animalia	Chordata	NA	NA	NA	NA	NA	Platelet
1876	2019	1	rhodopsin	Animalia	Chordata	Mammalia	Primates	Hominidae	Homo	Homo sapiens	Human
1882	2019	1	pancreatic beta-cell	Animalia	Chordata	Mammalia	Primates	Hominidae	Homo	Homo sapiens	Human
1882	2019	3	platelet	Animalia	Chordata	NA	NA	NA	NA	NA	Platelet
1882	2019	4	hematopoietic stem cell	Animalia	Chordata	Mammalia	NA	NA	NA	NA	Hematopoietic Stem Cell
1883	2019	1	mussel	Animalia	Mollusca	Bivalvia	NA	NA	NA	NA	Mussel
1884	2019	1	bone	Animalia	Chordata	NA	NA	NA	NA	NA	Bone
1885	2019	1	shark	Animalia	Chordata	Elasmobranchii	NA	NA	NA	NA	Shark
1886	2019	1	Betta splendens	Animalia	Chordata	Actinopterygii	Anabantiformes	Osphronemidae	Betta	Betta splendens	Siamese Fighting Fish
1887	2019	1	nacre	Animalia	Mollusca	NA	NA	NA	NA	NA	Nacre
1889	2019	1	scorpion	Animalia	Arthropoda	Arachnida	Scorpiones	NA	NA	NA	Scorpion
1890	2019	1	neurons	Animalia	Chordata	Mammalia	NA	NA	NA	NA	Neuron
1894	2019	2	water spider	Animalia	Arthropoda	Arachnida	Araneae	Dictynidae	Argyroneta	Argyroneta aquatica	Water Spider
1894	2019	3	beetle	Animalia	Arthropoda	Insecta	Coleoptera	NA	NA	NA	Beetle
1895	2019	1	platelet	Animalia	Chordata	NA	NA	NA	NA	NA	Platelet
1897	2019	1	filefish	Animalia	Chordata	Actinopterygii	Tetraodontiformes	Monacanthidae	NA	NA	Filefish
1901	2019	1	cicada wings	Animalia	Arthropoda	Insecta	Hemiptera	Cicadidae	NA	NA	Cicada
1904	2019	1	butterfly	Animalia	Arthropoda	Insecta	Lepidoptera	NA	NA	NA	Butterfly
1906	2019	1	honey bee	Animalia	Arthropoda	Insecta	Hymenoptera	Apidae	Apis	NA	Honey Bee
1907	2019	1	snow crab	Animalia	Arthropoda	Malacostraca	Decapoda	Oregoniidae	Chionoecetes	NA	Snow Crab
1908	2019	1	mussel	Animalia	Mollusca	Bivalvia	NA	NA	NA	NA	Mussel
1909	2019	1	sandcastle worm	Animalia	Annelida	Polychaeta	Sabellida	Sabellariidae	Phragmatopoma	Phragmatopoma californica	Sandcastle worm
1912	2019	1	nacre	Animalia	Mollusca	NA	NA	NA	NA	NA	Nacre
1914	2019	1	human eyeball	Animalia	Chordata	Mammalia	Primates	Hominidae	Homo	Homo sapiens	Human
1915	2019	1	tree frog	Animalia	Chordata	Amphibia	Anura	Hylidae	NA	NA	Tree Frog
1916	2019	1	cuttlefish	Animalia	Mollusca	Cephalopoda	Sepiida	Sepiidae	Sepia	NA	Cuttlefish
1916	2019	2	Xenopus laevis	Animalia	Chordata	Amphibia	Anura	Pipidae	Xenopus	Xenopus laevis	African Clawed Frog
1918	2019	1	animal corneas	Animalia	Chordata	NA	NA	NA	NA	NA	Animal Corneas
1938	2019	1	nacre	Animalia	Mollusca	NA	NA	NA	NA	NA	Nacre
1940	2019	1	crustacean exoskeleton	Animalia	Arthropoda	Malacostraca	NA	NA	NA	NA	Crustacean
1942	2019	1	musculoskeletal tissue	Animalia	Chordata	Mammalia	NA	NA	NA	NA	NA
1943	2019	2	marine mussels	Animalia	Mollusca	Bivalvia	Mytilida	Mytilidae	NA	NA	Marine Mussel
1943	2019	3	reef-building oysters	Animalia	Mollusca	Bivalvia	Ostreida	Ostreidae	NA	NA	Reef-building oysters
1944	2019	1	lubricin	Animalia	Chordata	Mammalia	NA	NA	NA	NA	NA
1945	2019	1	nerve axons	Animalia	Chordata	NA	NA	NA	NA	NA	Nerve Axons
1948	2019	1	vitreous humor	Animalia	Chordata	Mammalia	NA	NA	NA	NA	NA
1958	2019	1	human skin	Animalia	Chordata	Mammalia	Primates	Hominidae	Homo	Homo sapiens	Human
1961	2019	1	sonar	Animalia	Chordata	Mammalia	Chiroptera	NA	NA	NA	Bat
1962	2019	1	cancer cell	Animalia	Chordata	NA	NA	NA	NA	NA	Cancer Cell
1963	2019	1	human	Animalia	Chordata	Mammalia	Primates	Hominidae	Homo	Homo sapiens	Human
1964	2019	1	locust	Animalia	Arthropoda	Insecta	Orthoptera	Acrididae	NA	NA	Locust
1970	2019	1	human color vision	Animalia	Chordata	Mammalia	Primates	Hominidae	Homo	Homo sapiens	Human
1971	2019	1	Ormia ochracea	Animalia	Arthropoda	Insecta	Diptera	Tachinidae	Ormia	Ormia ochracea	Ormia Fly
1973	2019	1	dragonfly	Animalia	Arthropoda	Insecta	Odonata	NA	NA	NA	Dragonfly
1973	2019	2	cicada	Animalia	Arthropoda	Insecta	Hemiptera	Cicadidae	NA	NA	Cicada
1974	2019	1	animal	Animalia	Chordata	NA	NA	NA	NA	NA	Animal
1975	2019	1	echinoids	Animalia	Echinodermata	Echinoidea	NA	NA	NA	NA	Sea urchins
1977	2019	1	fish	Animalia	Chordata	NA	NA	NA	NA	NA	Fish
1978	2019	1	cerebellum	Animalia	Chordata	Mammalia	NA	NA	NA	NA	NA
1978	2019	2	vestibulo-ocular reflex	Animalia	Chordata	Mammalia	Primates	Hominidae	Homo	Homo sapiens	Human
1984	2019	1	animals	Animalia	Chordata	NA	NA	NA	NA	NA	Animals
1985	2019	1	lizard	Animalia	Chordata	Reptilia	Squamata	NA	NA	NA	Lizard
1988	2019	1	dung beetle	Animalia	Arthropoda	Insecta	Coleoptera	Scarabaeidae	NA	NA	Dung Beetle
1988	2019	2	pangolin	Animalia	Chordata	Mammalia	Pholidota	Manidae	Manis	NA	Pangolin
1989	2019	1	nacre	Animalia	Mollusca	NA	NA	NA	NA	NA	Nacre
1991	2019	1	honeycomb	Animalia	Arthropoda	Insecta	Hymenoptera	Apidae	Apis	NA	Honeybee
1993	2018	1	octopus	Animalia	Mollusca	Cephalopoda	Octopoda	NA	NA	NA	Octopus
1995	2018	1	nacre	Animalia	Mollusca	NA	NA	NA	NA	NA	Nacre
1996	2018	1	Notonecta	Animalia	Arthropoda	Insecta	Hemiptera	Notonectidae	Notonecta	NA	Backswimmer
2000	2018	2	shorebird	Animalia	Chordata	Aves	Charadriiformes	NA	NA	NA	Shorebird
2005	2018	1	camel	Animalia	Chordata	Mammalia	Artiodactyla	Camelidae	Camelus	NA	Camel
2008	2018	1	human skin	Animalia	Chordata	Mammalia	Primates	Hominidae	Homo	Homo sapiens	Human
2009	2018	1	myocardial extracellular matrix	Animalia	Chordata	Mammalia	NA	NA	NA	NA	NA
2011	2018	1	red blood cells	Animalia	Chordata	NA	NA	NA	NA	NA	Red Blood Cell
2015	2018	1	Pachyrrhynchus congestus	Animalia	Arthropoda	Insecta	Coleoptera	Curculionidae	Pachyrrhynchus	Pachyrrhynchus congestus	NA
2017	2018	1	Texas horned lizard	Animalia	Chordata	Reptilia	Squamata	Phrynosomatidae	Phrynosoma	Phrynosoma cornutum	Texas horned lizard
2020	2018	1	mollusc	Animalia	Mollusca	NA	NA	NA	NA	NA	Mollusc
2022	2018	1	weakly electric fish	Animalia	Chordata	Actinopterygii	Gymnotiformes	NA	NA	NA	Weakly Electric Fish
2025	2018	1	mussel	Animalia	Mollusca	Bivalvia	NA	NA	NA	NA	Mussel
2030	2018	1	bone	Animalia	Chordata	NA	NA	NA	NA	NA	Bone
2032	2018	1	nacre	Animalia	Mollusca	NA	NA	NA	NA	NA	Nacre
2035	2018	1	artificial joint cartilage	Animalia	Chordata	NA	NA	NA	NA	NA	Cartilage
2041	2018	1	honeycomb	Animalia	Arthropoda	Insecta	Hymenoptera	Apidae	Apis	NA	Honeybee
2045	2018	1	bone	Animalia	Chordata	NA	NA	NA	NA	NA	Bone
2054	2018	1	owl	Animalia	Chordata	Aves	Strigiformes	NA	NA	NA	Owl
2055	2018	1	human knee	Animalia	Chordata	Mammalia	Primates	Hominidae	Homo	Homo sapiens	Human
2056	2018	1	spider silk	Animalia	Arthropoda	Arachnida	Araneae	NA	NA	NA	Spider
2057	2018	1	scorpion	Animalia	Arthropoda	Arachnida	Scorpiones	NA	NA	NA	Scorpion
2060	2018	1	Stenocara gracilipes beetle	Animalia	Arthropoda	Insecta	Coleoptera	Tenebrionidae	Stenocara	Stenocara gracilipes	Namib Desert Beetle
2063	2018	1	nacre	Animalia	Mollusca	NA	NA	NA	NA	NA	Nacre
2064	2018	1	beetle	Animalia	Arthropoda	Insecta	Coleoptera	NA	NA	NA	Beetle
2067	2018	1	octopus	Animalia	Mollusca	Cephalopoda	Octopoda	NA	NA	NA	Octopus
2076	2018	2	fish scale	Animalia	Chordata	NA	NA	NA	NA	NA	Fish
2077	2018	1	mussel	Animalia	Mollusca	Bivalvia	NA	NA	NA	NA	Mussel
2084	2018	1	artificial immune system	Animalia	Chordata	Mammalia	NA	NA	NA	NA	Immune System
2087	2018	1	bovine serum albumin	Animalia	Chordata	Mammalia	Artiodactyla	Bovidae	Bos	Bos taurus	Cattle
2090	2018	1	human airway	Animalia	Chordata	Mammalia	Primates	Hominidae	Homo	Homo sapiens	Human
2091	2018	1	gecko	Animalia	Chordata	Reptilia	Squamata	NA	NA	NA	Gecko
2093	2018	1	tunicates	Animalia	Chordata	Ascidiacea	NA	NA	NA	NA	Tunicates
2095	2018	1	gastric epithelial cell	Animalia	Chordata	Mammalia	NA	NA	NA	NA	NA
2098	2018	1	somatosensory system	Animalia	Chordata	Mammalia	Primates	Hominidae	Homo	Homo sapiens	Human
2101	2018	1	sea cucumber	Animalia	Echinodermata	Holothuroidea	NA	NA	NA	NA	Sea Cucumber
2101	2018	2	mosquito	Animalia	Arthropoda	Insecta	Diptera	Culicidae	NA	NA	Mosquito
2101	2018	3	squid	Animalia	Mollusca	Cephalopoda	Teuthida	NA	NA	NA	Squid
2101	2018	4	woodpecker	Animalia	Chordata	Aves	Piciformes	Picidae	NA	NA	Woodpecker
2106	2018	1	gecko	Animalia	Chordata	Reptilia	Squamata	NA	NA	NA	Gecko
2112	2018	1	red blood cell	Animalia	Chordata	NA	NA	NA	NA	NA	Red Blood Cell
2114	2018	1	musculoskeletal system	Animalia	Chordata	Mammalia	NA	NA	NA	NA	NA
2116	2018	1	nacre	Animalia	Mollusca	NA	NA	NA	NA	NA	Nacre
2118	2018	1	fish	Animalia	Chordata	NA	NA	NA	NA	NA	Fish
2120	2018	1	spider	Animalia	Arthropoda	Arachnida	Araneae	NA	NA	NA	Spider
2126	2018	1	bone	Animalia	Chordata	NA	NA	NA	NA	NA	Bone
2127	2018	1	teleosts	Animalia	Chordata	Actinopterygii	NA	NA	NA	NA	Teleosts
2129	2018	1	spider	Animalia	Arthropoda	Arachnida	Araneae	NA	NA	NA	Spider
2133	2018	1	mussel byssus	Animalia	Mollusca	Bivalvia	NA	NA	NA	NA	Mussel
2134	2018	1	batoid fish	Animalia	Chordata	Elasmobranchii	NA	NA	NA	NA	Batoid Fish
2139	2018	1	dog's nose	Animalia	Chordata	Mammalia	Carnivora	Canidae	Canis	Canis lupus familiaris	Dog
2143	2018	1	water strider	Animalia	Arthropoda	Insecta	Hemiptera	Gerridae	NA	NA	Water strider
2145	2018	1	platelet	Animalia	Chordata	NA	NA	NA	NA	NA	Platelet
2147	2018	1	tendon	Animalia	Chordata	Mammalia	NA	NA	NA	NA	Tendon
2147	2018	2	ligament	Animalia	Chordata	Mammalia	NA	NA	NA	NA	NA
2148	2018	1	spider silk	Animalia	Arthropoda	Arachnida	Araneae	NA	NA	NA	Spider
2154	2018	1	brain capillaries	Animalia	Chordata	Mammalia	NA	NA	NA	NA	NA
2155	2018	1	marine natural products	Animalia	NA	NA	NA	NA	NA	NA	Marine Natural Products
2156	2018	1	tubular dentin	Animalia	Chordata	Mammalia	NA	NA	NA	NA	NA
2161	2018	1	mussel	Animalia	Mollusca	Bivalvia	NA	NA	NA	NA	Mussel
2172	2018	1	insect	Animalia	Arthropoda	Insecta	NA	NA	NA	NA	Insect
2172	2018	2	bird	Animalia	Chordata	Aves	NA	NA	NA	NA	Bird
2172	2018	3	bat	Animalia	Chordata	Mammalia	Chiroptera	NA	NA	NA	Bat
2179	2018	1	humans	Animalia	Chordata	Mammalia	Primates	Hominidae	Homo	Homo sapiens	Human
2179	2018	2	animals	Animalia	Chordata	NA	NA	NA	NA	NA	Animals
2183	2018	1	birds	Animalia	Chordata	Aves	NA	NA	NA	NA	Bird
2183	2018	2	beetles	Animalia	Arthropoda	Insecta	Coleoptera	NA	NA	NA	Beetle
2183	2018	3	butterflies	Animalia	Arthropoda	Insecta	Lepidoptera	NA	NA	NA	Butterflies
2185	2017	1	mussel	Animalia	Mollusca	Bivalvia	NA	NA	NA	NA	Mussel
2188	2017	1	electric eel	Animalia	Chordata	Actinopterygii	Gymnotiformes	Gymnotidae	Electrophorus	Electrophorus electricus	Electric Eel
2188	2017	2	nacre	Animalia	Mollusca	NA	NA	NA	NA	NA	Nacre
2196	2017	1	caterpillar	Animalia	Arthropoda	Insecta	Lepidoptera	NA	NA	NA	Caterpillar
2199	2017	1	silk	Animalia	Arthropoda	NA	NA	NA	NA	NA	Silk
2201	2017	1	syngnathid fishes	Animalia	Chordata	Actinopterygii	Syngnathiformes	Syngnathidae	NA	NA	Syngnathid fishes
2203	2017	1	ant	Animalia	Arthropoda	Insecta	Hymenoptera	Formicidae	NA	NA	Ant
2205	2017	1	preimplantation embryos	Animalia	Chordata	Mammalia	NA	NA	NA	NA	Preimplantation Embryo
2210	2017	1	mussel	Animalia	Mollusca	Bivalvia	NA	NA	NA	NA	Mussel
2215	2017	1	nacre	Animalia	Mollusca	NA	NA	NA	NA	NA	Nacre
2216	2017	1	cavefish	Animalia	Chordata	Actinopterygii	NA	NA	NA	NA	Cavefish
2216	2017	2	canal neuromast	Animalia	Chordata	Actinopterygii	NA	NA	NA	NA	Canal Neuromast
2218	2017	1	cancer cell	Animalia	Chordata	NA	NA	NA	NA	NA	Cancer Cell
2221	2017	1	tree frog	Animalia	Chordata	Amphibia	Anura	Hylidae	NA	NA	Tree Frog
2222	2017	1	remora	Animalia	Chordata	Actinopterygii	Perciformes	Echeneidae	NA	NA	Remora
2224	2017	1	chick embryo	Animalia	Chordata	Aves	NA	NA	NA	NA	Chick
2224	2017	2	human	Animalia	Chordata	Mammalia	Primates	Hominidae	Homo	Homo sapiens	Human
2230	2017	1	rays	Animalia	Chordata	Elasmobranchii	Myliobatiformes	NA	NA	NA	Rays
2232	2017	1	monocyte	Animalia	Chordata	Mammalia	NA	NA	NA	NA	Monocyte
2233	2017	1	gecko	Animalia	Chordata	Reptilia	Squamata	NA	NA	NA	Gecko
2234	2017	1	fish	Animalia	Chordata	NA	NA	NA	NA	NA	Fish
2236	2017	1	arthropod	Animalia	Arthropoda	NA	NA	NA	NA	NA	NA
2236	2017	2	spider	Animalia	Arthropoda	Arachnida	Araneae	NA	NA	NA	Spider
2236	2017	3	insect	Animalia	Arthropoda	Insecta	NA	NA	NA	NA	Insect
2237	2017	1	Arapaima gigas	Animalia	Chordata	Actinopterygii	Osteoglossiformes	Arapaimidae	Arapaima	Arapaima gigas	Arapaima
2237	2017	2	Latimeria chalumnae	Animalia	Chordata	Coelacanthi	Coelacanthiformes	Latimeriidae	Latimeria	Latimeria chalumnae	Coelacanth
2237	2017	3	Atractosteus spatula	Animalia	Chordata	Actinopterygii	Lepisosteiformes	Lepisosteidae	Atractosteus	Atractosteus spatula	Alligator Gar
2238	2017	1	red blood cell	Animalia	Chordata	NA	NA	NA	NA	NA	Red Blood Cell
2239	2017	1	Labrid fishes	Animalia	Chordata	Actinopterygii	Perciformes	Labridae	NA	NA	Labrid fishes
2239	2017	2	parrotfish	Animalia	Chordata	Actinopterygii	Perciformes	Scaridae	NA	NA	Parrotfish
2243	2017	1	Papilio palinurus butterfly	Animalia	Arthropoda	Insecta	Lepidoptera	Papilionidae	Papilio	Papilio palinurus	Emerald Swallowtail
2244	2017	1	muscles	Animalia	NA	NA	NA	NA	NA	NA	Muscle
2246	2017	1	bone tissue	Animalia	Chordata	NA	NA	NA	NA	NA	Bone
2248	2017	1	cicada	Animalia	Arthropoda	Insecta	Hemiptera	Cicadidae	NA	NA	Cicada
2250	2017	1	silk fibroin	Animalia	Arthropoda	NA	NA	NA	NA	NA	Silk
2251	2017	1	acetylcholinesterase	Animalia	Chordata	Mammalia	Primates	Hominidae	Homo	Homo sapiens	Human
2257	2017	1	conch shell	Animalia	Mollusca	Gastropoda	NA	NA	NA	NA	Conch Shell
2258	2017	1	bone	Animalia	Chordata	NA	NA	NA	NA	NA	Bone
2258	2017	2	cartilage	Animalia	Chordata	NA	NA	NA	NA	NA	Cartilage
2263	2017	1	flapping-wing	Animalia	Chordata	Aves	NA	NA	NA	NA	Bird
2270	2017	1	filefish	Animalia	Chordata	Actinopterygii	Tetraodontiformes	Monacanthidae	NA	NA	Filefish
2279	2017	1	sea sponge	Animalia	Porifera	Demospongiae	NA	NA	NA	NA	Sea Sponge
2280	2017	1	zebrafish	Animalia	Chordata	Actinopterygii	Cypriniformes	Cyprinidae	Danio	Danio rerio	Zebrafish
2285	2017	1	turtle	Animalia	Chordata	Reptilia	Testudines	NA	NA	NA	Turtle
2291	2017	1	dog nose	Animalia	Chordata	Mammalia	Carnivora	Canidae	Canis	Canis lupus familiaris	Dog
2294	2017	1	mammalian olfactory system	Animalia	Chordata	Mammalia	NA	NA	NA	NA	Mammalian Olfactory System
2296	2017	1	sea urchin	Animalia	Echinodermata	Echinoidea	NA	NA	NA	NA	Sea Urchin
2297	2017	1	human hand	Animalia	Chordata	Mammalia	Primates	Hominidae	Homo	Homo sapiens	Human
2305	2017	1	Dysodius lunatus	Animalia	Arthropoda	Insecta	Hemiptera	Pentatomidae	Dysodius	Dysodius lunatus	NA
2309	2017	1	nacre	Animalia	Mollusca	NA	NA	NA	NA	NA	Nacre
2313	2017	1	bone	Animalia	Chordata	NA	NA	NA	NA	NA	Bone
2313	2017	2	tooth enamel	Animalia	Chordata	NA	NA	NA	NA	NA	Teeth
2318	2017	1	insect	Animalia	Arthropoda	Insecta	NA	NA	NA	NA	Insect
2318	2017	2	bat	Animalia	Chordata	Mammalia	Chiroptera	NA	NA	NA	Bat
2318	2017	3	bird	Animalia	Chordata	Aves	NA	NA	NA	NA	Bird
2319	2017	1	housefly	Animalia	Arthropoda	Insecta	Diptera	Muscidae	Musca	Musca domestica	Housefly
2321	2017	1	nacre	Animalia	Mollusca	NA	NA	NA	NA	NA	Nacre
2322	2017	1	human	Animalia	Chordata	Mammalia	Primates	Hominidae	Homo	Homo sapiens	Human
2324	2017	1	locust	Animalia	Arthropoda	Insecta	Orthoptera	Acrididae	NA	NA	Locust
2331	2017	1	nacre	Animalia	Mollusca	NA	NA	NA	NA	NA	Nacre
2334	2017	1	bat	Animalia	Chordata	Mammalia	Chiroptera	NA	NA	NA	Bat
2335	2017	1	Manduca sexta	Animalia	Arthropoda	Insecta	Lepidoptera	Sphingidae	Manduca	Manduca sexta	Tobacco Hornworm
2336	2017	1	cicada	Animalia	Arthropoda	Insecta	Hemiptera	Cicadidae	NA	NA	Cicada
2337	2017	1	hair	Animalia	Chordata	Mammalia	NA	NA	NA	NA	Hair
2338	2017	1	Papilio butterfly	Animalia	Arthropoda	Insecta	Lepidoptera	Papilionidae	Papilio	NA	Papilio butterfly
2339	2017	1	Chinese mitten crab	Animalia	Arthropoda	Malacostraca	Decapoda	Varunidae	Eriocheir	Eriocheir sinensis	Chinese mitten crab
2347	2017	1	mammal	Animalia	Chordata	Mammalia	NA	NA	NA	NA	Mammal
2349	2016	1	cartilage extracellular matrix	Animalia	Chordata	NA	NA	NA	NA	NA	Cartilage
2351	2016	1	nacre	Animalia	Mollusca	NA	NA	NA	NA	NA	Nacre
2353	2016	1	aplysinopsins	Animalia	Porifera	Demospongiae	NA	NA	NA	NA	Sponge
2354	2016	1	mussel	Animalia	Mollusca	Bivalvia	NA	NA	NA	NA	Mussel
2355	2016	1	spider silk	Animalia	Arthropoda	Arachnida	Araneae	NA	NA	NA	Spider
2358	2016	1	immune system	Animalia	Chordata	Mammalia	NA	NA	NA	NA	Immune System
2359	2016	1	gecko	Animalia	Chordata	Reptilia	Squamata	NA	NA	NA	Gecko
2361	2016	1	human serum albumin	Animalia	Chordata	Mammalia	Primates	Hominidae	Homo	Homo sapiens	Human
2362	2016	1	hyaline articular cartilage	Animalia	Chordata	NA	NA	NA	NA	NA	Cartilage
2363	2016	1	bovine serum albumin	Animalia	Chordata	Mammalia	Artiodactyla	Bovidae	Bos	Bos taurus	Cattle
2364	2016	1	mussel	Animalia	Mollusca	Bivalvia	NA	NA	NA	NA	Mussel
2368	2016	1	spider silk	Animalia	Arthropoda	Arachnida	Araneae	NA	NA	NA	Spider
2373	2016	1	morpho butterfly	Animalia	Arthropoda	Insecta	Lepidoptera	Nymphalidae	Morpho	NA	Morpho Butterfly
2374	2016	1	dolphin	Animalia	Chordata	Mammalia	Cetacea	Delphinidae	NA	NA	Dolphin
2375	2016	1	dentine	Animalia	Chordata	Mammalia	NA	NA	NA	NA	NA
2378	2016	1	loose connective tissue	Animalia	Chordata	Mammalia	NA	NA	NA	NA	Loose Connective Tissue
2379	2016	1	human body	Animalia	Chordata	Mammalia	Primates	Hominidae	Homo	Homo sapiens	Human
2382	2016	1	alpha-Chymotrypsin	Animalia	Chordata	Mammalia	Primates	Hominidae	Homo	Homo sapiens	Human
2386	2016	1	siliceous sponge	Animalia	Porifera	NA	NA	NA	NA	NA	Siliceous Sponge
2388	2016	1	Morpho menelaus butterfly	Animalia	Arthropoda	Insecta	Lepidoptera	Nymphalidae	Morpho	Morpho menelaus	Menelaus Blue Morpho
2392	2016	1	leukocyte	Animalia	Chordata	Mammalia	NA	NA	NA	NA	Leukocyte
2394	2016	1	myocardial extracellular matrix	Animalia	Chordata	Mammalia	NA	NA	NA	NA	NA
2395	2016	1	gecko	Animalia	Chordata	Reptilia	Squamata	NA	NA	NA	Gecko
2402	2016	1	shark	Animalia	Chordata	Elasmobranchii	NA	NA	NA	NA	Shark
2407	2016	1	bone	Animalia	Chordata	NA	NA	NA	NA	NA	Bone
2412	2016	1	gecko	Animalia	Chordata	Reptilia	Squamata	NA	NA	NA	Gecko
2420	2016	1	Microvelia	Animalia	Arthropoda	Insecta	Hemiptera	Veliidae	Microvelia	NA	NA
2423	2016	1	turkey	Animalia	Chordata	Aves	Galliformes	Phasianidae	Meleagris	NA	Turkey
2424	2016	1	nacre	Animalia	Mollusca	NA	NA	NA	NA	NA	Nacre
2429	2016	1	crustacean	Animalia	Arthropoda	Malacostraca	NA	NA	NA	NA	Crustacean
2431	2016	1	gecko	Animalia	Chordata	Reptilia	Squamata	NA	NA	NA	Gecko
2433	2016	1	butterfly wings	Animalia	Arthropoda	Insecta	Lepidoptera	NA	NA	NA	Butterfly
2434	2016	1	firefly	Animalia	Arthropoda	Insecta	Coleoptera	Lampyridae	NA	NA	Firefly
2436	2016	1	whale	Animalia	Chordata	Mammalia	Cetacea	NA	NA	NA	Whale
2440	2016	1	insect	Animalia	Arthropoda	Insecta	NA	NA	NA	NA	Insect
2441	2016	2	sponges	Animalia	Porifera	NA	NA	NA	NA	NA	Sponges
2442	2016	1	gecko	Animalia	Chordata	Reptilia	Squamata	NA	NA	NA	Gecko
2443	2016	1	vestibulo-ocular reflex	Animalia	Chordata	Mammalia	NA	NA	NA	NA	NA
2444	2016	1	compound eyes	Animalia	Arthropoda	Insecta	NA	NA	NA	NA	Compound Eyes
2446	2016	1	cortical bone	Animalia	Chordata	NA	NA	NA	NA	NA	Bone
2447	2016	1	flapping foil	Animalia	Chordata	Actinopterygii	NA	NA	NA	NA	Fish
2448	2016	1	nostril	Animalia	Chordata	Mammalia	NA	NA	NA	NA	NA
2450	2016	1	sand dollar	Animalia	Echinodermata	Echinoidea	Clypeasteroida	NA	NA	NA	Sand Dollar
2456	2016	1	mussel	Animalia	Mollusca	Bivalvia	NA	NA	NA	NA	Mussel
2461	2016	1	bone	Animalia	Chordata	NA	NA	NA	NA	NA	Bone
2462	2016	3	polydopamine	Animalia	Chordata	Mammalia	Rodentia	Muridae	Mus	Mus musculus	Mouse
2465	2016	1	honeybee	Animalia	Arthropoda	Insecta	Hymenoptera	Apidae	Apis	NA	Honeybee
2468	2016	1	nacre	Animalia	Mollusca	NA	NA	NA	NA	NA	Nacre
2471	2016	1	aquatic animals	Animalia	Chordata	NA	NA	NA	NA	NA	Aquatic Animals
2472	2016	1	insects	Animalia	Arthropoda	Insecta	NA	NA	NA	NA	Insect
2472	2016	2	lizards	Animalia	Chordata	Reptilia	Squamata	NA	NA	NA	Lizards
2473	2016	1	mussel	Animalia	Mollusca	Bivalvia	NA	NA	NA	NA	Mussel
2474	2016	1	oyster	Animalia	Mollusca	Bivalvia	Ostreida	Ostreidae	NA	NA	Oyster
2474	2016	2	mother of pearl	Animalia	Mollusca	Bivalvia	NA	NA	NA	NA	Mother of Pearl
2474	2016	3	nacre	Animalia	Mollusca	NA	NA	NA	NA	NA	Nacre
2474	2016	4	bone	Animalia	Chordata	NA	NA	NA	NA	NA	Bone
2474	2016	5	tooth	Animalia	Chordata	NA	NA	NA	NA	NA	Teeth
2478	2016	1	turtle	Animalia	Chordata	Reptilia	Testudines	NA	NA	NA	Turtle
2482	2016	1	fingertip	Animalia	Chordata	Mammalia	Primates	Hominidae	Homo	Homo sapiens	Human
2483	2016	1	nervous system	Animalia	Chordata	NA	NA	NA	NA	NA	NA
2484	2016	1	bones	Animalia	Chordata	NA	NA	NA	NA	NA	Bone
2485	2016	1	spider	Animalia	Arthropoda	Arachnida	Araneae	NA	NA	NA	Spider
2486	2016	1	pectoral fin	Animalia	Chordata	Actinopterygii	NA	NA	NA	NA	Ray-finned Fish
2487	2016	1	gecko	Animalia	Chordata	Reptilia	Squamata	NA	NA	NA	Gecko
2487	2016	2	insect	Animalia	Arthropoda	Insecta	NA	NA	NA	NA	Insect
2488	2016	1	human tongue	Animalia	Chordata	Mammalia	Primates	Hominidae	Homo	Homo sapiens	Human
2490	2016	1	Morpho didius	Animalia	Arthropoda	Insecta	Lepidoptera	Nymphalidae	Morpho	Morpho didius	Giant Blue Morpho
2493	2016	1	stingray	Animalia	Chordata	Elasmobranchii	Myliobatiformes	Dasyatidae	NA	NA	Stingray
2496	2016	1	swarm intelligence	Animalia	Arthropoda	Insecta	Hymenoptera	Formicidae	NA	NA	Ant
2497	2016	1	fish	Animalia	Chordata	NA	NA	NA	NA	NA	Fish
2500	2016	1	marine sponge	Animalia	Porifera	Demospongiae	NA	NA	NA	NA	Marine Sponge
2504	2016	1	humans	Animalia	Chordata	Mammalia	Primates	Hominidae	Homo	Homo sapiens	Human
2507	2016	1	skeletal muscle	Animalia	Chordata	NA	NA	NA	NA	NA	Muscle
2513	2015	1	red blood cell	Animalia	Chordata	NA	NA	NA	NA	NA	Red Blood Cell
2513	2015	3	cancer cell	Animalia	Chordata	NA	NA	NA	NA	NA	Cancer Cell
2523	2015	1	collagen	Animalia	Chordata	NA	NA	NA	NA	NA	Collagen
2526	2015	1	butterfly	Animalia	Arthropoda	Insecta	Lepidoptera	NA	NA	NA	Butterfly
2527	2015	1	nacre	Animalia	Mollusca	NA	NA	NA	NA	NA	Nacre
2532	2015	1	human circular muscle	Animalia	Chordata	Mammalia	Primates	Hominidae	Homo	Homo sapiens	Human
2538	2015	1	mussel	Animalia	Mollusca	Bivalvia	NA	NA	NA	NA	Mussel
2540	2015	1	vertebrate lens	Animalia	Chordata	NA	NA	NA	NA	NA	Vertebrate
2541	2015	1	animals	Animalia	Chordata	NA	NA	NA	NA	NA	Animals
2546	2015	1	cephalopods	Animalia	Mollusca	Cephalopoda	NA	NA	NA	NA	Cephalopods
2547	2015	1	gecko	Animalia	Chordata	Reptilia	Squamata	NA	NA	NA	Gecko
2548	2015	1	tree frog	Animalia	Chordata	Amphibia	Anura	Hylidae	NA	NA	Tree Frog
2552	2015	1	octopus	Animalia	Mollusca	Cephalopoda	Octopoda	NA	NA	NA	Octopus
2554	2015	1	abalone	Animalia	Mollusca	Gastropoda	Lepetellida	Haliotidae	Haliotis	NA	Abalone
2557	2015	1	bone	Animalia	Chordata	NA	NA	NA	NA	NA	Bone
2570	2015	1	fish	Animalia	Chordata	NA	NA	NA	NA	NA	Fish
2571	2015	1	silk fibroin	Animalia	Arthropoda	NA	NA	NA	NA	NA	Silk
2575	2015	1	Polypterus senegalus	Animalia	Chordata	Actinopterygii	Polypteriformes	Polypteridae	Polypterus	Polypterus senegalus	Senegal bichir
2577	2015	1	Cyprinus carpio	Animalia	Chordata	Actinopterygii	Cypriniformes	Cyprinidae	Cyprinus	Cyprinus carpio	Common Carp
2583	2015	1	climbing animals	Animalia	Chordata	Mammalia	Primates	NA	NA	NA	Climbing animals
2595	2015	1	leukocyte	Animalia	Chordata	Mammalia	NA	NA	NA	NA	Leukocyte
2596	2015	1	cartilage extracellular matrix	Animalia	Chordata	NA	NA	NA	NA	NA	Cartilage
2597	2015	3	brain	Animalia	Chordata	Mammalia	Primates	Hominidae	Homo	Homo sapiens	Human
2601	2015	1	Cebrennus rechenbergi	Animalia	Arthropoda	Arachnida	Araneae	Sparassidae	Cebrennus	Cebrennus rechenbergi	Flic-Flac Spider
2602	2015	1	firefly	Animalia	Arthropoda	Insecta	Coleoptera	Lampyridae	NA	NA	Firefly
2603	2015	1	insects	Animalia	Arthropoda	Insecta	NA	NA	NA	NA	Insect
2608	2015	1	corals	Animalia	Cnidaria	Anthozoa	NA	NA	NA	NA	Corals
2609	2015	1	bats	Animalia	Chordata	Mammalia	Chiroptera	NA	NA	NA	Bats
2610	2015	1	earthworm	Animalia	Annelida	Clitellata	Haplotaxida	Lumbricidae	NA	NA	Earthworm
2613	2015	1	fly	Animalia	Arthropoda	Insecta	Diptera	NA	NA	NA	Fly
2613	2015	2	bee	Animalia	Arthropoda	Insecta	Hymenoptera	Apidae	NA	NA	Bee
2616	2015	1	Stenocara beetle	Animalia	Arthropoda	Insecta	Coleoptera	Tenebrionidae	Stenocara	NA	Stenocara beetle
2619	2015	1	Stenocara beetle	Animalia	Arthropoda	Insecta	Coleoptera	Tenebrionidae	Stenocara	NA	Stenocara beetle
2620	2015	1	olfactory system	Animalia	Chordata	Mammalia	NA	NA	NA	NA	Olfactory System
2624	2014	1	mussel	Animalia	Mollusca	Bivalvia	NA	NA	NA	NA	Mussel
2628	2014	1	human hand	Animalia	Chordata	Mammalia	Primates	Hominidae	Homo	Homo sapiens	Human
2638	2014	1	amelogenin	Animalia	Chordata	Mammalia	NA	NA	NA	NA	NA
2641	2014	1	biological vision systems	Animalia	Chordata	Mammalia	Primates	Hominidae	Homo	Homo sapiens	Human
2644	2014	1	bone	Animalia	Chordata	NA	NA	NA	NA	NA	Bone
2649	2014	2	sponges	Animalia	Porifera	NA	NA	NA	NA	NA	Sponges
2652	2014	1	gecko	Animalia	Chordata	Reptilia	Squamata	NA	NA	NA	Gecko
2654	2014	1	keratinocyte	Animalia	Chordata	Mammalia	NA	NA	NA	NA	NA
2656	2014	1	Myomenippe hardwickii	Animalia	Arthropoda	Malacostraca	Decapoda	Menippidae	Myomenippe	Myomenippe hardwickii	NA
2665	2014	1	mussels	Animalia	Mollusca	Bivalvia	NA	NA	NA	NA	Mussel
2667	2014	1	fish	Animalia	Chordata	NA	NA	NA	NA	NA	Fish
2674	2014	1	bone	Animalia	Chordata	NA	NA	NA	NA	NA	Bone
2674	2014	2	dentin	Animalia	Chordata	Mammalia	NA	NA	NA	NA	NA
2676	2014	1	mussel	Animalia	Mollusca	Bivalvia	NA	NA	NA	NA	Mussel
2679	2014	1	nacre	Animalia	Mollusca	NA	NA	NA	NA	NA	Nacre
2681	2014	1	nacre	Animalia	Mollusca	NA	NA	NA	NA	NA	Nacre
2685	2014	1	mussel	Animalia	Mollusca	Bivalvia	NA	NA	NA	NA	Mussel
2690	2014	1	gecko	Animalia	Chordata	Reptilia	Squamata	NA	NA	NA	Gecko
2693	2014	1	gecko	Animalia	Chordata	Reptilia	Squamata	NA	NA	NA	Gecko
2693	2014	2	tree frog	Animalia	Chordata	Amphibia	Anura	Hylidae	NA	NA	Tree Frog
2694	2014	1	Ophiocoma scolopendrina	Animalia	Echinodermata	Ophiuroidea	Ophiurida	Ophiocomidae	Ophiocoma	Ophiocoma scolopendrina	NA
2700	2014	1	human fingertip	Animalia	Chordata	Mammalia	Primates	Hominidae	Homo	Homo sapiens	Human
2706	2014	1	human trabecular bone	Animalia	Chordata	Mammalia	Primates	Hominidae	Homo	Homo sapiens	Human
2707	2014	2	tropomyosin	Animalia	Chordata	NA	NA	NA	NA	NA	NA
2711	2014	1	muscle	Animalia	NA	NA	NA	NA	NA	NA	Muscle
2714	2014	1	cerebellum	Animalia	Chordata	Mammalia	NA	NA	NA	NA	NA
2717	2013	1	spider silk	Animalia	Arthropoda	Arachnida	Araneae	NA	NA	NA	Spider
2718	2013	2	tropomyosin	Animalia	Chordata	NA	NA	NA	NA	NA	NA
2720	2013	1	glass knifefish	Animalia	Chordata	Actinopterygii	Gymnotiformes	Apteronotidae	NA	NA	Glass knifefish
2721	2013	2	NavAb Na+ channel	Animalia	Chordata	NA	NA	NA	NA	NA	NavAb Na+ channel
2724	2013	1	lamprey	Animalia	Chordata	Petromyzonti	Petromyzontiformes	Petromyzontidae	NA	NA	Lamprey
2725	2013	1	bird	Animalia	Chordata	Aves	NA	NA	NA	NA	Bird
2726	2013	1	nacre	Animalia	Mollusca	NA	NA	NA	NA	NA	Nacre
2729	2013	1	tooth	Animalia	Chordata	NA	NA	NA	NA	NA	Teeth
2729	2013	2	tendon-bone interface	Animalia	Chordata	NA	NA	NA	NA	NA	Bone
2730	2013	1	nacre	Animalia	Mollusca	NA	NA	NA	NA	NA	Nacre
2732	2013	1	human dentine	Animalia	Chordata	Mammalia	Primates	Hominidae	Homo	Homo sapiens	Human
2734	2013	1	sea urchin	Animalia	Echinodermata	Echinoidea	NA	NA	NA	NA	Sea Urchin
2734	2013	2	sea star	Animalia	Echinodermata	Asteroidea	NA	NA	NA	NA	Sea Star
2734	2013	3	human skin	Animalia	Chordata	Mammalia	Primates	Hominidae	Homo	Homo sapiens	Human
2736	2013	1	nacre	Animalia	Mollusca	NA	NA	NA	NA	NA	Nacre
2737	2013	1	cuttlebone	Animalia	Mollusca	Cephalopoda	Sepiida	Sepiidae	NA	NA	Cuttlefish
2740	2013	1	sponges	Animalia	Porifera	NA	NA	NA	NA	NA	Sponges
2742	2013	1	nacre	Animalia	Mollusca	NA	NA	NA	NA	NA	Nacre
2744	2013	1	Carcinus maenas	Animalia	Arthropoda	Malacostraca	Decapoda	Carcinidae	Carcinus	Carcinus maenas	European Green Crab
2750	2013	1	fish	Animalia	Chordata	NA	NA	NA	NA	NA	Fish
2752	2013	1	compound eye	Animalia	Arthropoda	Insecta	NA	NA	NA	NA	Compound Eye
2754	2013	1	mussels	Animalia	Mollusca	Bivalvia	NA	NA	NA	NA	Mussel
2755	2013	1	horseshoe bat	Animalia	Chordata	Mammalia	Chiroptera	Rhinolophidae	Rhinolophus	NA	Horseshoe Bat
2760	2013	1	nacre	Animalia	Mollusca	NA	NA	NA	NA	NA	Nacre
2763	2013	1	mussel	Animalia	Mollusca	Bivalvia	NA	NA	NA	NA	Mussel
2766	2013	1	fish	Animalia	Chordata	NA	NA	NA	NA	NA	Fish
2766	2013	2	tadpole	Animalia	Chordata	Amphibia	NA	NA	NA	NA	Tadpole
2767	2013	1	gecko	Animalia	Chordata	Reptilia	Squamata	NA	NA	NA	Gecko
2768	2013	1	fish	Animalia	Chordata	NA	NA	NA	NA	NA	Fish
2769	2013	1	Octopus vulgaris	Animalia	Mollusca	Cephalopoda	Octopoda	Octopodidae	Octopus	Octopus vulgaris	Common Octopus
2770	2013	1	hawkmoth	Animalia	Arthropoda	Insecta	Lepidoptera	Sphingidae	NA	NA	Hawkmoth
2772	2013	1	teleost fish	Animalia	Chordata	Actinopterygii	NA	NA	NA	NA	Teleost Fish
2773	2013	1	mussel	Animalia	Mollusca	Bivalvia	NA	NA	NA	NA	Mussel
2775	2013	1	deep-sea sponges	Animalia	Porifera	Demospongiae	NA	NA	NA	NA	Deep-sea sponge
2779	2013	1	sandcastle worm	Animalia	Annelida	Polychaeta	Sabellida	Sabellariidae	Phragmatopoma	Phragmatopoma californica	Sandcastle Worm
2780	2013	1	rat	Animalia	Chordata	Mammalia	Rodentia	Muridae	Rattus	NA	Rat
2781	2013	1	bone	Animalia	Chordata	NA	NA	NA	NA	NA	Bone
2782	2013	1	octopus	Animalia	Mollusca	Cephalopoda	Octopoda	NA	NA	NA	Octopus
2784	2013	1	octopus	Animalia	Mollusca	Cephalopoda	Octopoda	NA	NA	NA	Octopus
2784	2013	2	snake	Animalia	Chordata	Reptilia	Squamata	NA	NA	NA	Snake
2784	2013	3	elephant	Animalia	Chordata	Mammalia	Proboscidea	Elephantidae	NA	NA	Elephant
2787	2013	1	terrestrial isopods	Animalia	Arthropoda	Malacostraca	Isopoda	NA	NA	NA	Terrestrial Isopods
2789	2013	1	marine mussels	Animalia	Mollusca	Bivalvia	Mytilida	Mytilidae	NA	NA	Marine Mussel
2790	2013	1	dragonfly	Animalia	Arthropoda	Insecta	Odonata	NA	NA	NA	Dragonfly
2792	2013	1	bat	Animalia	Chordata	Mammalia	Chiroptera	NA	NA	NA	Bat
2795	2013	1	Golden shiner	Animalia	Chordata	Actinopterygii	Cypriniformes	Cyprinidae	Notemigonus	Notemigonus crysoleucas	Golden shiner
2800	2013	1	bone	Animalia	Chordata	NA	NA	NA	NA	NA	Bone
2800	2013	2	nacre	Animalia	Mollusca	NA	NA	NA	NA	NA	Nacre
2800	2013	3	fish scales	Animalia	Chordata	NA	NA	NA	NA	NA	Fish
2803	2012	1	bat	Animalia	Chordata	Mammalia	Chiroptera	NA	NA	NA	Bat
2804	2012	1	bat	Animalia	Chordata	Mammalia	Chiroptera	NA	NA	NA	Bat
2805	2012	1	echinoderm	Animalia	Echinodermata	NA	NA	NA	NA	NA	Echinoderm
2809	2012	1	gastropods	Animalia	Mollusca	Gastropoda	NA	NA	NA	NA	Gastropods
2812	2012	2	sponges	Animalia	Porifera	NA	NA	NA	NA	NA	Sponges
2813	2012	1	spider silk	Animalia	Arthropoda	Arachnida	Araneae	NA	NA	NA	Spider
2815	2012	1	hair cell	Animalia	Chordata	Mammalia	NA	NA	NA	NA	Hair Cell
2820	2012	1	mussel	Animalia	Mollusca	Bivalvia	NA	NA	NA	NA	Mussel
2821	2012	1	moth	Animalia	Arthropoda	Insecta	Lepidoptera	NA	NA	NA	Moth
2822	2012	1	blue crab	Animalia	Arthropoda	Malacostraca	Decapoda	Portunidae	Callinectes	Callinectes sapidus	Blue Crab
2829	2012	1	bluespotted ray	Animalia	Chordata	Elasmobranchii	Myliobatiformes	Dasyatidae	Taeniura	Taeniura lymma	Bluespotted Ray
2834	2012	1	snake	Animalia	Chordata	Reptilia	Squamata	NA	NA	NA	Snake
2834	2012	2	worm	Animalia	Annelida	Clitellata	NA	NA	NA	NA	Worm
2834	2012	3	caterpillar	Animalia	Arthropoda	Insecta	NA	NA	NA	NA	Caterpillar
2836	2012	1	femur	Animalia	Chordata	Mammalia	NA	NA	NA	NA	NA
2838	2012	1	nacre	Animalia	Mollusca	NA	NA	NA	NA	NA	Nacre
2841	2012	1	gecko	Animalia	Chordata	Reptilia	Squamata	NA	NA	NA	Gecko
2842	2012	1	rhodopsin	Animalia	Chordata	Mammalia	Primates	Hominidae	Homo	Homo sapiens	Human
2844	2012	1	beetle	Animalia	Arthropoda	Insecta	Coleoptera	NA	NA	NA	Beetle
2846	2012	1	zebrafish	Animalia	Chordata	Actinopterygii	Cypriniformes	Cyprinidae	Danio	Danio rerio	Zebrafish
2847	2012	1	fish	Animalia	Chordata	NA	NA	NA	NA	NA	Fish
2850	2012	1	bird	Animalia	Chordata	Aves	NA	NA	NA	NA	Bird
2851	2012	1	gecko	Animalia	Chordata	Reptilia	Squamata	NA	NA	NA	Gecko
2852	2012	1	abalone	Animalia	Mollusca	Gastropoda	Lepetellida	Haliotidae	Haliotis	NA	Abalone
2852	2012	2	nacre	Animalia	Mollusca	NA	NA	NA	NA	NA	Nacre
2858	2012	1	fibrinogen	Animalia	Chordata	Mammalia	NA	NA	NA	NA	NA
2860	2012	1	spider silk	Animalia	Arthropoda	Arachnida	Araneae	NA	NA	NA	Spider
2861	2012	1	fish	Animalia	Chordata	NA	NA	NA	NA	NA	Fish
2862	2012	1	fish	Animalia	Chordata	NA	NA	NA	NA	NA	Fish
2862	2012	2	bats	Animalia	Chordata	Mammalia	Chiroptera	NA	NA	NA	Bats
2863	2012	1	eggshell membrane	Animalia	Chordata	Aves	NA	NA	NA	NA	Eggshell membrane
2864	2012	1	Entimus imperialis	Animalia	Arthropoda	Insecta	Coleoptera	Curculionidae	Entimus	Entimus imperialis	Imperial Weevil
2870	2012	1	animal	Animalia	Chordata	NA	NA	NA	NA	NA	Animal
2881	2011	1	sandcastle worm	Animalia	Annelida	Polychaeta	Sabellida	Sabellariidae	Phragmatopoma	Phragmatopoma californica	Sandcastle Worm
2881	2011	2	caddisfly	Animalia	Arthropoda	Insecta	Trichoptera	NA	NA	NA	Caddisfly
2881	2011	3	mussels	Animalia	Mollusca	Bivalvia	NA	NA	NA	NA	Mussel
2885	2011	1	gecko	Animalia	Chordata	Reptilia	Squamata	NA	NA	NA	Gecko
2887	2011	1	fish	Animalia	Chordata	NA	NA	NA	NA	NA	Fish
2888	2011	1	batoid fish	Animalia	Chordata	Elasmobranchii	NA	NA	NA	NA	Batoid Fish
2888	2011	2	manta ray	Animalia	Chordata	Elasmobranchii	Myliobatiformes	Mobulidae	Mobula	NA	Manta Ray
2888	2011	3	cownose ray	Animalia	Chordata	Elasmobranchii	Myliobatiformes	Rhinopteridae	Rhinoptera	Rhinoptera bonasus	Cownose Ray
2888	2011	4	Atlantic stingray	Animalia	Chordata	Elasmobranchii	Myliobatiformes	Dasyatidae	Hypanus	Hypanus sabinus	Atlantic stingray
2894	2011	1	bone	Animalia	Chordata	NA	NA	NA	NA	NA	Bone
2909	2011	1	feather	Animalia	Chordata	Aves	NA	NA	NA	NA	Feather
2910	2011	1	insect	Animalia	Arthropoda	Insecta	NA	NA	NA	NA	Insect
2911	2011	1	bats	Animalia	Chordata	Mammalia	Chiroptera	NA	NA	NA	Bats
2911	2011	2	butterflies	Animalia	Arthropoda	Insecta	Lepidoptera	NA	NA	NA	Butterflies
2911	2011	3	mice	Animalia	Chordata	Mammalia	Rodentia	Muridae	Mus	Mus musculus	Mouse
2911	2011	4	mosquitoes	Animalia	Arthropoda	Insecta	Diptera	Culicidae	NA	NA	Mosquito
2913	2011	1	gecko	Animalia	Chordata	Reptilia	Squamata	NA	NA	NA	Gecko
2916	2011	1	photonic crystals	Animalia	Arthropoda	Insecta	Lepidoptera	NA	NA	NA	Butterfly
2925	2010	1	bovine bone	Animalia	Chordata	Mammalia	Artiodactyla	Bovidae	Bos	Bos taurus	Cattle
2931	2010	1	collagen	Animalia	Chordata	NA	NA	NA	NA	NA	Collagen
2933	2010	1	human lung	Animalia	Chordata	Mammalia	Primates	Hominidae	Homo	Homo sapiens	Human
2935	2010	1	beetle	Animalia	Arthropoda	Insecta	Coleoptera	NA	NA	NA	Beetle
2938	2010	1	astrocyte	Animalia	Chordata	Mammalia	NA	NA	NA	NA	Astrocyte
2938	2010	2	Schwann cell	Animalia	Chordata	Mammalia	NA	NA	NA	NA	Schwann cell
2938	2010	3	endothelial cell	Animalia	Chordata	Mammalia	NA	NA	NA	NA	NA
2941	2010	1	mollusk	Animalia	Mollusca	NA	NA	NA	NA	NA	Mollusk
2943	2010	1	primates	Animalia	Chordata	Mammalia	Primates	NA	NA	NA	NA
2951	2010	1	nacre	Animalia	Mollusca	NA	NA	NA	NA	NA	Nacre
2951	2010	2	sea urchin	Animalia	Echinodermata	Echinoidea	NA	NA	NA	NA	Sea Urchin
2951	2010	3	teeth	Animalia	Chordata	NA	NA	NA	NA	NA	Teeth
2951	2010	4	bones	Animalia	Chordata	NA	NA	NA	NA	NA	Bone
2957	2010	1	stick insect	Animalia	Arthropoda	Insecta	Phasmatodea	NA	NA	NA	Stick Insect
2966	2009	1	pilot whale	Animalia	Chordata	Mammalia	Cetacea	Delphinidae	Globicephala	NA	Pilot Whale
2972	2009	1	bone	Animalia	Chordata	NA	NA	NA	NA	NA	Bone
2976	2009	1	mollusk	Animalia	Mollusca	NA	NA	NA	NA	NA	Mollusk
2977	2009	1	animal appendages	Animalia	Chordata	NA	NA	NA	NA	NA	Animal Appendages
2987	2009	1	bone	Animalia	Chordata	NA	NA	NA	NA	NA	Bone
2989	2009	1	human	Animalia	Chordata	Mammalia	Primates	Hominidae	Homo	Homo sapiens	Human
2990	2009	1	spider silk	Animalia	Arthropoda	Arachnida	Araneae	NA	NA	NA	Spider
2990	2009	2	silkworm	Animalia	Arthropoda	Insecta	Lepidoptera	Bombycidae	Bombyx	Bombyx mori	Silkworm
2992	2008	1	bone	Animalia	Chordata	NA	NA	NA	NA	NA	Bone
2993	2008	1	butterfly	Animalia	Arthropoda	Insecta	Lepidoptera	NA	NA	NA	Butterfly
2997	2008	1	moth eyes	Animalia	Arthropoda	Insecta	Lepidoptera	NA	NA	NA	Moth
2997	2008	2	cicada wings	Animalia	Arthropoda	Insecta	Hemiptera	Cicadidae	NA	NA	Cicada
2999	2008	1	moth	Animalia	Arthropoda	Insecta	Lepidoptera	NA	NA	NA	Moth
3001	2008	1	boxfish	Animalia	Chordata	Actinopterygii	Tetraodontiformes	Ostraciidae	NA	NA	Boxfish
3001	2008	2	knifefish	Animalia	Chordata	Actinopterygii	Gymnotiformes	NA	NA	NA	Knifefish
3004	2008	1	spider	Animalia	Arthropoda	Arachnida	Araneae	NA	NA	NA	Spider
3005	2008	1	animals	Animalia	Chordata	NA	NA	NA	NA	NA	Animals
3006	2008	1	moth	Animalia	Arthropoda	Insecta	Lepidoptera	NA	NA	NA	Moth
3009	2008	1	mammalian cortex	Animalia	Chordata	Mammalia	NA	NA	NA	NA	Mammalian Cortex
3010	2008	1	moth	Animalia	Arthropoda	Insecta	Lepidoptera	NA	NA	NA	Moth
3010	2008	2	cicada	Animalia	Arthropoda	Insecta	Hemiptera	Cicadidae	NA	NA	Cicada
3014	2008	1	collagen	Animalia	Chordata	NA	NA	NA	NA	NA	Collagen
3015	2008	1	bone	Animalia	Chordata	NA	NA	NA	NA	NA	Bone
3015	2008	2	nacre	Animalia	Mollusca	NA	NA	NA	NA	NA	Nacre
3016	2007	1	mussel	Animalia	Mollusca	Bivalvia	NA	NA	NA	NA	Mussel
3021	2007	1	demosponge	Animalia	Porifera	Demospongiae	NA	NA	NA	NA	Demosponge
3022	2007	1	lizard	Animalia	Chordata	Reptilia	Squamata	NA	NA	NA	Lizard
3022	2007	2	insect	Animalia	Arthropoda	Insecta	NA	NA	NA	NA	Insect
3034	2007	1	eye lens	Animalia	Chordata	Mammalia	NA	NA	NA	NA	Eye Lens
3038	2007	1	gastropod	Animalia	Mollusca	Gastropoda	NA	NA	NA	NA	Gastropod
3039	2007	1	bone	Animalia	Chordata	NA	NA	NA	NA	NA	Bone
3046	2006	1	insect	Animalia	Arthropoda	Insecta	NA	NA	NA	NA	Insect
3048	2006	2	fish	Animalia	Chordata	NA	NA	NA	NA	NA	Fish
3049	2006	1	muscle	Animalia	NA	NA	NA	NA	NA	NA	Muscle
3063	2003	1	mollusk	Animalia	Mollusca	NA	NA	NA	NA	NA	Mollusk
3063	2003	2	crustacean	Animalia	Arthropoda	Malacostraca	NA	NA	NA	NA	Crustacean
3064	2002	1	vertebrate bone	Animalia	Chordata	NA	NA	NA	NA	NA	Bone
3065	2002	1	snake	Animalia	Chordata	Reptilia	Squamata	NA	NA	NA	Snake
3067	2001	1	sponge	Animalia	Porifera	NA	NA	NA	NA	NA	Sponge
3072	2025	1	sensory cells	Animalia	Chordata	NA	NA	NA	NA	NA	Sensory Cells
3074	2025	1	coral	Animalia	Cnidaria	Anthozoa	Scleractinia	NA	NA	NA	Coral
3090	2025	1	sea glass sponge	Animalia	Porifera	Hexactinellida	Lyssacinosida	Euplectellidae	Euplectella	NA	Sea Glass Sponge
3091	2025	1	cancer cell membranes	Animalia	Chordata	NA	NA	NA	NA	NA	Cancer Cell
3093	2025	1	snake	Animalia	Chordata	Reptilia	Squamata	NA	NA	NA	Snake
3094	2025	1	cardiac tissue	Animalia	Chordata	Mammalia	NA	NA	NA	NA	Cardiac Tissue
3098	2025	1	nacre	Animalia	Mollusca	NA	NA	NA	NA	NA	Nacre
3099	2025	1	springtail	Animalia	Arthropoda	Entognatha	Collembola	NA	NA	NA	Springtail
3100	2025	1	periosteum	Animalia	Chordata	Mammalia	NA	NA	NA	NA	NA
3105	2024	1	vascular endothelial cells	Animalia	Chordata	Mammalia	NA	NA	NA	NA	Vascular Endothelial Cells
3109	2024	1	human eye	Animalia	Chordata	Mammalia	Primates	Hominidae	Homo	Homo sapiens	Human
3110	2024	1	cancer cell	Animalia	Chordata	NA	NA	NA	NA	NA	Cancer Cell
3111	2024	1	fish	Animalia	Chordata	NA	NA	NA	NA	NA	Fish
3113	2024	1	crab-eating frog	Animalia	Chordata	Amphibia	Anura	Dicroglossidae	Fejervarya	Fejervarya cancrivora	Crab-eating frog
3114	2024	1	tunicate	Animalia	Chordata	Ascidiacea	NA	NA	NA	NA	Tunicate
3116	2024	1	cuttlebone	Animalia	Mollusca	Cephalopoda	Sepiida	Sepiidae	NA	NA	Cuttlefish
3117	2024	1	whale	Animalia	Chordata	Mammalia	Cetacea	NA	NA	NA	Whale
3121	2024	1	black ghost knifefish	Animalia	Chordata	Actinopterygii	Gymnotiformes	Apteronotidae	Apteronotus	Apteronotus albifrons	Black Ghost Knifefish
3123	2024	1	mimic octopus	Animalia	Mollusca	Cephalopoda	Octopoda	Octopodidae	Thaumoctopus	Thaumoctopus mimicus	Mimic Octopus
3126	2024	1	hummingbird	Animalia	Chordata	Aves	Apodiformes	Trochilidae	NA	NA	Hummingbird
3128	2024	1	human subcutaneous tissue	Animalia	Chordata	Mammalia	Primates	Hominidae	Homo	Homo sapiens	Human
3133	2024	1	Stenocara beetle	Animalia	Arthropoda	Insecta	Coleoptera	Tenebrionidae	Stenocara	NA	Stenocara beetle
3134	2024	1	salp	Animalia	Chordata	Thaliacea	Salpida	Salpidae	NA	NA	Salp
3135	2024	1	jellyfish	Animalia	Cnidaria	NA	NA	NA	NA	NA	Jellyfish
3140	2024	1	squid	Animalia	Mollusca	Cephalopoda	Teuthida	NA	NA	NA	Squid
3143	2024	1	jellyfish	Animalia	Cnidaria	NA	NA	NA	NA	NA	Jellyfish
3143	2024	2	tongue	Animalia	Chordata	Mammalia	NA	NA	NA	NA	Tongue
3146	2024	1	flying and swimming creatures	Animalia	Chordata	Aves	NA	NA	NA	NA	Flying Creatures
3150	2024	1	Mantis Shrimp	Animalia	Arthropoda	Malacostraca	Stomatopoda	NA	NA	NA	Mantis Shrimp
3150	2024	2	American Lobster	Animalia	Arthropoda	Malacostraca	Decapoda	Nephropidae	Homarus	Homarus americanus	American Lobster
3154	2024	1	Asian hornet	Animalia	Arthropoda	Insecta	Hymenoptera	Vespidae	Vespa	Vespa velutina	Asian hornet
3157	2024	1	remora	Animalia	Chordata	Actinopterygii	Perciformes	Echeneidae	Echeneis	NA	Remora
3160	2024	1	macrophage	Animalia	Chordata	NA	NA	NA	NA	NA	Macrophage
3161	2024	1	spider	Animalia	Arthropoda	Arachnida	Araneae	NA	NA	NA	Spider
3162	2024	1	silk fibroin	Animalia	Arthropoda	NA	NA	NA	NA	NA	Silk
3170	2024	1	human dental pulps	Animalia	Chordata	Mammalia	Primates	Hominidae	Homo	Homo sapiens	Human
3174	2024	1	human knee joint	Animalia	Chordata	Mammalia	Primates	Hominidae	Homo	Homo sapiens	Human
3175	2024	1	human brain	Animalia	Chordata	Mammalia	Primates	Hominidae	Homo	Homo sapiens	Human
3177	2024	1	collagen	Animalia	Chordata	NA	NA	NA	NA	NA	Collagen
3180	2024	1	insect	Animalia	Arthropoda	Insecta	NA	NA	NA	NA	Insect
3183	2024	1	bird	Animalia	Chordata	Aves	NA	NA	NA	NA	Bird
3191	2024	1	cuttlefish	Animalia	Mollusca	Cephalopoda	Sepiida	Sepiidae	Sepia	NA	Cuttlefish
3197	2024	1	butterfly	Animalia	Arthropoda	Insecta	Lepidoptera	NA	NA	NA	Butterfly
3200	2024	1	desert beetle	Animalia	Arthropoda	Insecta	Coleoptera	NA	NA	NA	Desert Beetle
3201	2024	1	cicada	Animalia	Arthropoda	Insecta	Hemiptera	Cicadidae	NA	NA	Cicada
3202	2024	1	erythrocyte	Animalia	Chordata	Mammalia	NA	NA	NA	NA	Erythrocyte
3204	2024	1	spider silk	Animalia	Arthropoda	Arachnida	Araneae	NA	NA	NA	Spider
3205	2024	1	antigen-presenting cell	Animalia	Chordata	Mammalia	NA	NA	NA	NA	Antigen-presenting cell
3209	2024	1	frog skin	Animalia	Chordata	Amphibia	Anura	NA	NA	NA	Frog
3214	2024	1	butterfly	Animalia	Arthropoda	Insecta	Lepidoptera	NA	NA	NA	Butterfly
3218	2024	1	Hoplia argentea	Animalia	Arthropoda	Insecta	Coleoptera	Scarabaeidae	Hoplia	Hoplia argentea	NA
3221	2024	1	biological synapse	Animalia	Chordata	Mammalia	NA	NA	NA	NA	NA
3223	2024	1	cornea	Animalia	Chordata	Mammalia	Primates	Hominidae	Homo	Homo sapiens	Human
3224	2024	1	bee stinger	Animalia	Arthropoda	Insecta	Hymenoptera	Apidae	NA	NA	Bee
3229	2024	1	silk fibroin	Animalia	Arthropoda	NA	NA	NA	NA	NA	Silk
3231	2024	1	cancer cell membrane	Animalia	Chordata	NA	NA	NA	NA	NA	Cancer Cell
3236	2024	1	sea squirt	Animalia	Chordata	Ascidiacea	NA	NA	NA	NA	Sea Squirt
3240	2024	1	tooth	Animalia	Chordata	NA	NA	NA	NA	NA	Teeth
3242	2024	1	macrophage	Animalia	Chordata	NA	NA	NA	NA	NA	Macrophage
3244	2024	1	penguin	Animalia	Chordata	Aves	Sphenisciformes	Spheniscidae	NA	NA	Penguin
3246	2024	1	insects	Animalia	Arthropoda	Insecta	NA	NA	NA	NA	Insect
3246	2024	2	birds	Animalia	Chordata	Aves	NA	NA	NA	NA	Bird
3247	2024	1	mollusk	Animalia	Mollusca	NA	NA	NA	NA	NA	Mollusk
3248	2024	1	compound eye	Animalia	Arthropoda	Insecta	NA	NA	NA	NA	Compound Eye
3249	2024	1	macrophage	Animalia	Chordata	NA	NA	NA	NA	NA	Macrophage
3253	2024	1	gecko	Animalia	Chordata	Reptilia	Squamata	NA	NA	NA	Gecko
3256	2024	2	hair	Animalia	Chordata	Mammalia	NA	NA	NA	NA	Hair
3257	2024	1	red blood cell	Animalia	Chordata	NA	NA	NA	NA	NA	Red Blood Cell
3263	2024	1	human hair	Animalia	Chordata	Mammalia	Primates	Hominidae	Homo	Homo sapiens	Human
3264	2024	1	macrophage	Animalia	Chordata	NA	NA	NA	NA	NA	Macrophage
3276	2024	1	hair	Animalia	Chordata	Mammalia	NA	NA	NA	NA	Hair
3282	2024	2	bovine serum albumin	Animalia	Chordata	Mammalia	Artiodactyla	Bovidae	Bos	Bos taurus	Cattle
3282	2024	3	ovalbumin	Animalia	Chordata	Aves	Galliformes	Phasianidae	Gallus	Gallus gallus	Chicken
3283	2024	1	silk	Animalia	Arthropoda	NA	NA	NA	NA	NA	Silk
3287	2024	1	worm	Animalia	Annelida	Clitellata	NA	NA	NA	NA	Worm
3294	2024	1	NK cell	Animalia	Chordata	Mammalia	NA	NA	NA	NA	Natural Killer Cell
3295	2024	1	honeycomb	Animalia	Arthropoda	Insecta	Hymenoptera	Apidae	Apis	NA	Honeybee
3296	2024	1	horse liver alcohol dehydrogenase	Animalia	Chordata	Mammalia	Perissodactyla	Equidae	Equus	Equus caballus	Horse
3303	2025	1	silk fibroin	Animalia	Arthropoda	NA	NA	NA	NA	NA	Silk
3307	2025	1	nacre	Animalia	Mollusca	NA	NA	NA	NA	NA	Nacre
3309	2025	1	bone	Animalia	Chordata	NA	NA	NA	NA	NA	Bone
3313	2024	1	bird	Animalia	Chordata	Aves	NA	NA	NA	NA	Bird
3317	2024	1	rodent whiskers	Animalia	Chordata	Mammalia	Rodentia	NA	NA	NA	Rodent
3318	2024	1	marine organisms	Animalia	NA	NA	NA	NA	NA	NA	Marine Organisms
3320	2024	1	brain	Animalia	Chordata	Mammalia	Primates	Hominidae	Homo	Homo sapiens	Human
3323	2024	1	pangolin	Animalia	Chordata	Mammalia	Pholidota	Manidae	Manis	NA	Pangolin
3324	2024	1	compound eye	Animalia	Arthropoda	Insecta	NA	NA	NA	NA	Compound Eye
3325	2025	1	conch shell	Animalia	Mollusca	Gastropoda	NA	NA	NA	NA	Conch Shell
3329	2024	1	platelet	Animalia	Chordata	NA	NA	NA	NA	NA	Platelet
3330	2024	1	dragonfly	Animalia	Arthropoda	Insecta	Odonata	NA	NA	NA	Dragonfly
3331	2024	1	4T1 cancer cells	Animalia	Chordata	Mammalia	Rodentia	Muridae	Mus	Mus musculus	Mouse
3333	2024	1	morphing wings	Animalia	Chordata	Aves	NA	NA	NA	NA	Bird
3335	2024	1	human brain	Animalia	Chordata	Mammalia	Primates	Hominidae	Homo	Homo sapiens	Human
3336	2024	1	biological synapse	Animalia	Chordata	Mammalia	NA	NA	NA	NA	NA
3337	2024	1	butterfly	Animalia	Arthropoda	Insecta	Lepidoptera	NA	NA	NA	Butterfly
3337	2024	2	inchworm	Animalia	Arthropoda	Insecta	Lepidoptera	Geometridae	NA	NA	Inchworm
3337	2024	3	claw	Animalia	Chordata	Mammalia	Carnivora	Felidae	Felis	Felis catus	Domestic Cat
3338	2024	1	erythrocyte	Animalia	Chordata	Mammalia	NA	NA	NA	NA	Erythrocyte
3341	2024	1	bone	Animalia	Chordata	NA	NA	NA	NA	NA	Bone
3346	2025	1	cartilage	Animalia	Chordata	NA	NA	NA	NA	NA	Cartilage
3347	2024	1	honeycomb	Animalia	Arthropoda	Insecta	Hymenoptera	Apidae	Apis	NA	Honeybee
3348	2024	1	moth eye	Animalia	Arthropoda	Insecta	Lepidoptera	NA	NA	NA	Moth
3352	2024	1	eagle	Animalia	Chordata	Aves	Accipitriformes	Accipitridae	NA	NA	Eagle
3355	2024	1	silk fibroin	Animalia	Arthropoda	NA	NA	NA	NA	NA	Silk
3357	2024	1	sea urchin	Animalia	Echinodermata	Echinoidea	NA	NA	NA	NA	Sea Urchin
3358	2024	1	muscle	Animalia	NA	NA	NA	NA	NA	NA	Muscle
3359	2024	1	human hand	Animalia	Chordata	Mammalia	Primates	Hominidae	Homo	Homo sapiens	Human
3360	2024	1	bone	Animalia	Chordata	NA	NA	NA	NA	NA	Bone
3360	2024	2	corals	Animalia	Cnidaria	Anthozoa	NA	NA	NA	NA	Corals
3360	2024	4	shells	Animalia	Mollusca	NA	NA	NA	NA	NA	Shells
3360	2024	5	silk	Animalia	Arthropoda	NA	NA	NA	NA	NA	Silk
3365	2024	1	moose	Animalia	Chordata	Mammalia	Artiodactyla	Cervidae	Alces	Alces alces	Moose
3366	2024	1	Drosophila melanogaster	Animalia	Arthropoda	Insecta	Diptera	Drosophilidae	Drosophila	Drosophila melanogaster	Fruit fly
3371	2024	1	fish	Animalia	Chordata	NA	NA	NA	NA	NA	Fish
3373	2024	1	cancer cell	Animalia	Chordata	NA	NA	NA	NA	NA	Cancer Cell
3376	2024	1	butterfly	Animalia	Arthropoda	Insecta	Lepidoptera	NA	NA	NA	Butterfly
3377	2024	1	Haversian structure	Animalia	Chordata	Mammalia	NA	NA	NA	NA	NA
3377	2024	2	trabecular bone	Animalia	Chordata	NA	NA	NA	NA	NA	Bone
3380	2024	1	dentine	Animalia	Chordata	Mammalia	NA	NA	NA	NA	NA
3382	2024	1	embryonic tubular heart	Animalia	Chordata	NA	NA	NA	NA	NA	Heart
3383	2024	1	cartilage lacuna	Animalia	Chordata	NA	NA	NA	NA	NA	Cartilage
3384	2024	1	mammal cranial suture	Animalia	Chordata	Mammalia	NA	NA	NA	NA	Mammal
3385	2024	1	arthropod	Animalia	Arthropoda	NA	NA	NA	NA	NA	NA
3387	2024	1	cephalopod	Animalia	Mollusca	Cephalopoda	NA	NA	NA	NA	Cephalopod
3388	2024	1	carangiform fish	Animalia	Chordata	Actinopterygii	NA	NA	NA	NA	Carangiform Fish
3389	2024	1	Aeolesthes induta Newman	Animalia	Arthropoda	Insecta	Coleoptera	Cerambycidae	Aeolesthes	Aeolesthes induta	NA
3390	2024	1	bone	Animalia	Chordata	NA	NA	NA	NA	NA	Bone
3392	2024	1	spider	Animalia	Arthropoda	Arachnida	Araneae	NA	NA	NA	Spider
3394	2024	1	insect	Animalia	Arthropoda	Insecta	NA	NA	NA	NA	Insect
3395	2024	1	ctenophore	Animalia	Ctenophora	NA	NA	NA	NA	NA	Comb Jelly
3398	2024	1	spider web	Animalia	Arthropoda	Arachnida	Araneae	NA	NA	NA	Spider
3401	2024	1	hyaline cartilage	Animalia	Chordata	NA	NA	NA	NA	NA	Cartilage
3403	2024	1	crustacean exoskeleton	Animalia	Arthropoda	NA	NA	NA	NA	NA	Crustacean
3406	2024	1	humpback whale	Animalia	Chordata	Mammalia	Cetacea	Balaenopteridae	Megaptera	Megaptera novaeangliae	Humpback Whale
3410	2024	1	natural killer cells	Animalia	Chordata	Mammalia	NA	NA	NA	NA	Natural Killer Cell
3412	2024	1	elephant	Animalia	Chordata	Mammalia	Proboscidea	Elephantidae	NA	NA	Elephant
3413	2024	1	turtle	Animalia	Chordata	Reptilia	Testudines	NA	NA	NA	Turtle
3416	2024	1	platelet	Animalia	Chordata	NA	NA	NA	NA	NA	Platelet
3418	2024	1	collagen	Animalia	Chordata	NA	NA	NA	NA	NA	Collagen
3419	2024	1	annulus fibrosus	Animalia	Chordata	Mammalia	NA	NA	NA	NA	NA
3420	2024	1	spider	Animalia	Arthropoda	Arachnida	Araneae	NA	NA	NA	Spider
3428	2024	1	spider silk	Animalia	Arthropoda	Arachnida	Araneae	NA	NA	NA	Spider
3429	2024	1	cancellous bone	Animalia	Chordata	NA	NA	NA	NA	NA	Bone
3434	2024	1	flatworm	Animalia	Platyhelminthes	NA	NA	NA	NA	NA	Flatworm
3435	2024	1	human	Animalia	Chordata	Mammalia	Primates	Hominidae	Homo	Homo sapiens	Human
3435	2024	2	muscle	Animalia	NA	NA	NA	NA	NA	NA	Muscle
3440	2024	1	endothelial cells	Animalia	Chordata	NA	NA	NA	NA	NA	Endothelial Cells
3445	2024	1	human skin	Animalia	Chordata	Mammalia	Primates	Hominidae	Homo	Homo sapiens	Human
3446	2024	1	human tendon	Animalia	Chordata	Mammalia	Primates	Hominidae	Homo	Homo sapiens	Human
3448	2024	1	human visual system	Animalia	Chordata	Mammalia	Primates	Hominidae	Homo	Homo sapiens	Human
3451	2024	1	liver	Animalia	Chordata	Mammalia	NA	NA	NA	NA	Liver
3453	2024	1	dung beetle	Animalia	Arthropoda	Insecta	Coleoptera	Scarabaeidae	NA	NA	Dung Beetle
3458	2025	1	bone	Animalia	Chordata	NA	NA	NA	NA	NA	Bone
3467	2024	1	cancer cell membrane	Animalia	Chordata	NA	NA	NA	NA	NA	Cancer Cell
3477	2024	1	cicada	Animalia	Arthropoda	Insecta	Hemiptera	Cicadidae	NA	NA	Cicada
3478	2025	1	brain	Animalia	Chordata	Mammalia	Primates	Hominidae	Homo	Homo sapiens	Human
3479	2024	1	mussel	Animalia	Mollusca	Bivalvia	NA	NA	NA	NA	Mussel
3481	2024	1	hair-like mechanoreceptor	Animalia	Chordata	Mammalia	NA	NA	NA	NA	Hair-like mechanoreceptor
3483	2024	1	shell	Animalia	Mollusca	NA	NA	NA	NA	NA	Shell
3486	2025	1	mussel	Animalia	Mollusca	Bivalvia	NA	NA	NA	NA	Mussel
3487	2025	1	penguin	Animalia	Chordata	Aves	Sphenisciformes	Spheniscidae	NA	NA	Penguin
3488	2024	1	cat	Animalia	Chordata	Mammalia	Carnivora	Felidae	Felis	Felis catus	Cat
3490	2024	1	water strider	Animalia	Arthropoda	Insecta	Hemiptera	Gerridae	NA	NA	Water Strider
3492	2024	1	armadillo	Animalia	Chordata	Mammalia	Cingulata	Dasypodidae	NA	NA	Armadillo
3494	2024	2	web	Animalia	Arthropoda	Arachnida	Araneae	NA	NA	NA	Spider Web
3495	2025	1	non-collagenous protein-CaP complex	Animalia	Chordata	NA	NA	NA	NA	NA	Collagen
3499	2024	1	macrophage	Animalia	Chordata	NA	NA	NA	NA	NA	Macrophage
3499	2024	2	T cell	Animalia	Chordata	Mammalia	Primates	Hominidae	Homo	Homo sapiens	Human
3503	2024	1	Drosophila	Animalia	Arthropoda	Insecta	Diptera	Drosophilidae	Drosophila	NA	Fruit fly
3505	2024	1	mesenchymal stem cell	Animalia	Chordata	Mammalia	NA	NA	NA	NA	Mesenchymal Stem Cell
3506	2024	1	human sense organs	Animalia	Chordata	Mammalia	Primates	Hominidae	Homo	Homo sapiens	Human
3507	2024	1	cat	Animalia	Chordata	Mammalia	Carnivora	Felidae	Felis	Felis catus	Cat
3508	2024	1	macrophage	Animalia	Chordata	NA	NA	NA	NA	NA	Macrophage
3509	2024	1	seagull	Animalia	Chordata	Aves	Charadriiformes	Laridae	NA	NA	Seagull
3513	2024	1	Namib Desert beetle	Animalia	Arthropoda	Insecta	Coleoptera	Tenebrionidae	Stenocara	Stenocara gracilipes	Namib Desert Beetle
3514	2024	1	cuttlebone	Animalia	Mollusca	Cephalopoda	Sepiida	Sepiidae	NA	NA	Cuttlefish
3515	2024	1	Sandcastle worm	Animalia	Annelida	Polychaeta	Sabellida	Sabellariidae	Phragmatopoma	Phragmatopoma californica	Sandcastle worm
3516	2024	1	human amniotic membrane	Animalia	Chordata	Mammalia	Primates	Hominidae	Homo	Homo sapiens	Human
3517	2024	1	intervertebral disc	Animalia	Chordata	Mammalia	NA	NA	NA	NA	Intervertebral Disc
3520	2024	1	blood vessel	Animalia	Chordata	Mammalia	NA	NA	NA	NA	Blood Vessel
3520	2024	2	bronchiole	Animalia	Chordata	Mammalia	NA	NA	NA	NA	Bronchiole
3521	2024	1	auditory sense	Animalia	Chordata	Mammalia	NA	NA	NA	NA	NA
3525	2024	1	cancellous bone	Animalia	Chordata	NA	NA	NA	NA	NA	Bone
3527	2024	1	nacre	Animalia	Mollusca	NA	NA	NA	NA	NA	Nacre
3528	2024	1	human ligament	Animalia	Chordata	Mammalia	Primates	Hominidae	Homo	Homo sapiens	Human
3531	2024	1	macrophage	Animalia	Chordata	NA	NA	NA	NA	NA	Macrophage
3532	2024	1	porcine	Animalia	Chordata	Mammalia	Artiodactyla	Suidae	Sus	Sus scrofa	Pig
3539	2024	1	bovine	Animalia	Chordata	Mammalia	Artiodactyla	Bovidae	Bos	Bos taurus	Cattle
3548	2025	1	human cancellous bone	Animalia	Chordata	Mammalia	Primates	Hominidae	Homo	Homo sapiens	Human
3552	2024	1	red blood cell	Animalia	Chordata	NA	NA	NA	NA	NA	Red Blood Cell
3555	2025	1	penguin	Animalia	Chordata	Aves	Sphenisciformes	Spheniscidae	NA	NA	Penguin
3557	2024	1	bone	Animalia	Chordata	NA	NA	NA	NA	NA	Bone
3559	2024	1	barnacle	Animalia	Arthropoda	Maxillopoda	Sessilia	NA	NA	NA	Barnacle
3560	2024	1	tumor cell membranes	Animalia	Chordata	Mammalia	NA	NA	NA	NA	Tumor Cell
3561	2024	1	cephalopods	Animalia	Mollusca	Cephalopoda	NA	NA	NA	NA	Cephalopods
3561	2024	2	arthropods	Animalia	Arthropoda	NA	NA	NA	NA	NA	Arthropods
3566	2024	1	human rectum	Animalia	Chordata	Mammalia	Primates	Hominidae	Homo	Homo sapiens	Human
3568	2025	1	mussel	Animalia	Mollusca	Bivalvia	NA	NA	NA	NA	Mussel
3571	2024	1	neutrophil	Animalia	Chordata	Mammalia	NA	NA	NA	NA	Neutrophil
3573	2025	2	squid	Animalia	Mollusca	Cephalopoda	Teuthida	NA	NA	NA	Squid
3577	2024	1	green fluorescent protein	Animalia	Cnidaria	Hydrozoa	Leptothecata	Aequoreidae	Aequorea	Aequorea victoria	Jellyfish
3578	2024	1	caprine	Animalia	Chordata	Mammalia	Artiodactyla	Bovidae	Capra	NA	Goat
3583	2024	1	bovine	Animalia	Chordata	Mammalia	Artiodactyla	Bovidae	Bos	Bos taurus	Cattle
3587	2025	1	mussel	Animalia	Mollusca	Bivalvia	NA	NA	NA	NA	Mussel
3589	2024	1	resilin	Animalia	Arthropoda	Insecta	NA	NA	NA	NA	NA
3589	2024	2	spidroin	Animalia	Arthropoda	Arachnida	Araneae	NA	NA	NA	Spider
3590	2024	1	animals	Animalia	Chordata	NA	NA	NA	NA	NA	Animals
3592	2024	1	biological eyes	Animalia	Chordata	NA	NA	NA	NA	NA	Biological Eyes
3592	2024	2	Pavlovian dogs	Animalia	Chordata	Mammalia	Carnivora	Canidae	Canis	Canis lupus	Dog
3597	2025	1	shell	Animalia	Mollusca	NA	NA	NA	NA	NA	Shell
3598	2024	1	bone matrix	Animalia	Chordata	NA	NA	NA	NA	NA	Bone
3600	2024	1	osteoblast	Animalia	Chordata	Mammalia	NA	NA	NA	NA	NA
3608	2024	1	spider silk	Animalia	Arthropoda	Arachnida	Araneae	NA	NA	NA	Spider
3610	2024	1	collagen	Animalia	Chordata	NA	NA	NA	NA	NA	Collagen
3613	2025	1	neutrophil	Animalia	Chordata	Mammalia	NA	NA	NA	NA	Neutrophil
3615	2024	1	aquatic arthropods	Animalia	Arthropoda	NA	NA	NA	NA	NA	Aquatic Arthropods
3620	2024	1	microglia	Animalia	Chordata	Mammalia	NA	NA	NA	NA	Microglia
3621	2024	1	tumor membranes	Animalia	Chordata	Mammalia	NA	NA	NA	NA	NA
3625	2024	1	bone	Animalia	Chordata	NA	NA	NA	NA	NA	Bone
3626	2025	1	honeycomb	Animalia	Arthropoda	Insecta	Hymenoptera	Apidae	Apis	NA	Honeybee
3631	2024	1	cartilage	Animalia	Chordata	NA	NA	NA	NA	NA	Cartilage
3631	2024	2	connective tissue	Animalia	Chordata	Mammalia	NA	NA	NA	NA	NA
3637	2024	1	alveolus	Animalia	Chordata	Mammalia	NA	NA	NA	NA	NA
3640	2024	1	cancer cell membrane	Animalia	Chordata	NA	NA	NA	NA	NA	Cancer Cell
3641	2024	1	human vision system	Animalia	Chordata	Mammalia	Primates	Hominidae	Homo	Homo sapiens	Human
3644	2025	1	human bones	Animalia	Chordata	Mammalia	Primates	Hominidae	Homo	Homo sapiens	Human
3645	2024	1	featherwing beetles	Animalia	Arthropoda	Insecta	Coleoptera	Ptiliidae	NA	NA	Featherwing Beetles
3646	2024	1	Humpback Whale	Animalia	Chordata	Mammalia	Cetacea	Balaenopteridae	Megaptera	Megaptera novaeangliae	Humpback Whale
3648	2024	1	endothelial function	Animalia	Chordata	Mammalia	NA	NA	NA	NA	NA
3649	2024	1	electric eel	Animalia	Chordata	Actinopterygii	Gymnotiformes	Gymnotidae	Electrophorus	Electrophorus electricus	Electric Eel
3649	2024	2	torpedo fish	Animalia	Chordata	Elasmobranchii	Torpediniformes	Torpedinidae	Torpedo	NA	Torpedo Fish
3653	2024	1	beetle	Animalia	Arthropoda	Insecta	Coleoptera	NA	NA	NA	Beetle
3655	2025	1	red blood cell	Animalia	Chordata	NA	NA	NA	NA	NA	Red Blood Cell
3659	2024	2	Aedes albopictus	Animalia	Arthropoda	Insecta	Diptera	Culicidae	Aedes	Aedes albopictus	Asian tiger mosquito
3660	2024	1	red blood cell	Animalia	Chordata	NA	NA	NA	NA	NA	Red Blood Cell
3666	2024	1	snake	Animalia	Chordata	Reptilia	Squamata	NA	NA	NA	Snake
3667	2025	1	silk cocoon	Animalia	Arthropoda	Insecta	Lepidoptera	NA	NA	NA	Silk
3672	2024	1	tree frog	Animalia	Chordata	Amphibia	Anura	Hylidae	NA	NA	Tree Frog
3674	2024	1	nacre	Animalia	Mollusca	NA	NA	NA	NA	NA	Nacre
3678	2024	1	sweat pores	Animalia	Chordata	Mammalia	Primates	Hominidae	Homo	Homo sapiens	Human
3679	2025	3	blood clam	Animalia	Mollusca	Bivalvia	Arcida	Arcidae	Tegillarca	NA	Blood Clam
3681	2024	1	bee	Animalia	Arthropoda	Insecta	Hymenoptera	Apidae	NA	NA	Bee
3682	2024	1	oral mucosal cells	Animalia	Chordata	Mammalia	Primates	Hominidae	Homo	Homo sapiens	Human
3684	2024	1	retina	Animalia	Chordata	Mammalia	Primates	Hominidae	Homo	Homo sapiens	Human
3685	2024	1	earthworm	Animalia	Annelida	Clitellata	Haplotaxida	Lumbricidae	NA	NA	Earthworm
3688	2024	1	elephant	Animalia	Chordata	Mammalia	Proboscidea	Elephantidae	NA	NA	Elephant
3692	2024	1	muscle	Animalia	NA	NA	NA	NA	NA	NA	Muscle
3694	2024	1	marine mussel	Animalia	Mollusca	Bivalvia	Mytilida	Mytilidae	NA	NA	Marine Mussel
3695	2024	1	damselfly	Animalia	Arthropoda	Insecta	Odonata	Coenagrionidae	NA	NA	Damselfly
3699	2024	1	human fingers	Animalia	Chordata	Mammalia	Primates	Hominidae	Homo	Homo sapiens	Human
3700	2024	1	net-winged midge larva	Animalia	Arthropoda	Insecta	Diptera	Blephariceridae	NA	NA	Net-winged midge larva
3702	2024	1	human tongue	Animalia	Chordata	Mammalia	Primates	Hominidae	Homo	Homo sapiens	Human
3706	2024	1	muscle-tendon interface	Animalia	NA	NA	NA	NA	NA	NA	Muscle
3708	2024	1	human skin	Animalia	Chordata	Mammalia	Primates	Hominidae	Homo	Homo sapiens	Human
3708	2024	2	sea cucumber	Animalia	Echinodermata	Holothuroidea	NA	NA	NA	NA	Sea Cucumber
3710	2024	1	piglet	Animalia	Chordata	Mammalia	Artiodactyla	Suidae	Sus	Sus scrofa	Piglet
3714	2024	1	carrion beetle	Animalia	Arthropoda	Insecta	Coleoptera	Silphidae	NA	NA	Carrion beetle
3715	2024	1	stimuli-responsive creatures	Animalia	NA	NA	NA	NA	NA	NA	Stimuli-responsive creatures
3716	2024	1	mussel	Animalia	Mollusca	Bivalvia	NA	NA	NA	NA	Mussel
3718	2024	1	fish scale	Animalia	Chordata	NA	NA	NA	NA	NA	Fish
3719	2024	1	macrophage	Animalia	Chordata	NA	NA	NA	NA	NA	Macrophage
3722	2024	1	liver	Animalia	Chordata	Mammalia	NA	NA	NA	NA	Liver
3722	2024	2	pancreatic islet	Animalia	Chordata	Mammalia	NA	NA	NA	NA	Pancreatic Islet
3724	2024	1	silk	Animalia	Arthropoda	NA	NA	NA	NA	NA	Silk
3730	2024	1	joint tissues	Animalia	Chordata	Mammalia	NA	NA	NA	NA	Joint Tissues
3732	2024	1	macrophage	Animalia	Chordata	NA	NA	NA	NA	NA	Macrophage
3733	2024	1	neurons	Animalia	Chordata	Mammalia	NA	NA	NA	NA	Neuron
3733	2024	2	myelin sheath	Animalia	Chordata	Mammalia	NA	NA	NA	NA	NA
3734	2024	1	macrophage	Animalia	Chordata	NA	NA	NA	NA	NA	Macrophage
3737	2024	1	butterfly	Animalia	Arthropoda	Insecta	Lepidoptera	NA	NA	NA	Butterfly
3738	2024	1	pangolin	Animalia	Chordata	Mammalia	Pholidota	Manidae	Manis	NA	Pangolin
3739	2024	2	chitin	Animalia	Arthropoda	NA	NA	NA	NA	NA	NA
3740	2024	1	earthworm	Animalia	Annelida	Clitellata	Haplotaxida	Lumbricidae	NA	NA	Earthworm
3742	2024	1	human	Animalia	Chordata	Mammalia	Primates	Hominidae	Homo	Homo sapiens	Human
3746	2025	1	cancer cell	Animalia	Chordata	NA	NA	NA	NA	NA	Cancer Cell
3748	2025	1	bone	Animalia	Chordata	NA	NA	NA	NA	NA	Bone
3753	2024	1	nacre	Animalia	Mollusca	NA	NA	NA	NA	NA	Nacre
3758	2024	1	T-cell	Animalia	Chordata	Mammalia	Primates	Hominidae	Homo	Homo sapiens	Human
3760	2024	1	tumor cells	Animalia	Chordata	Mammalia	NA	NA	NA	NA	Tumor Cells
3769	2025	1	macrophage	Animalia	Chordata	NA	NA	NA	NA	NA	Macrophage
3770	2024	1	cardiac extracellular matrix	Animalia	Chordata	Mammalia	NA	NA	NA	NA	NA
3772	2024	1	jellyfish	Animalia	Cnidaria	NA	NA	NA	NA	NA	Jellyfish
3787	2024	1	macrophage	Animalia	Chordata	NA	NA	NA	NA	NA	Macrophage
3788	2024	1	soft biological tissues	Animalia	Chordata	Mammalia	NA	NA	NA	NA	Soft Biological Tissues
3790	2025	1	cancer cell membrane	Animalia	Chordata	NA	NA	NA	NA	NA	Cancer Cell
3791	2024	1	mussel	Animalia	Mollusca	Bivalvia	NA	NA	NA	NA	Mussel
3792	2024	1	neural network	Animalia	Chordata	Mammalia	Primates	Hominidae	Homo	Homo sapiens	Human
3796	2024	1	retina	Animalia	Chordata	Mammalia	Primates	Hominidae	Homo	Homo sapiens	Human
3799	2024	1	human placenta	Animalia	Chordata	Mammalia	Primates	Hominidae	Homo	Homo sapiens	Human
3800	2024	1	octopus	Animalia	Mollusca	Cephalopoda	Octopoda	NA	NA	NA	Octopus
3804	2024	1	cancer cell	Animalia	Chordata	NA	NA	NA	NA	NA	Cancer Cell
3806	2024	1	oral epithelium	Animalia	Chordata	Mammalia	NA	NA	NA	NA	NA
3809	2024	1	shark	Animalia	Chordata	Elasmobranchii	NA	NA	NA	NA	Shark
3812	2024	1	human	Animalia	Chordata	Mammalia	Primates	Hominidae	Homo	Homo sapiens	Human
3815	2024	1	mollusk	Animalia	Mollusca	NA	NA	NA	NA	NA	Mollusk
3821	2024	1	wolverine	Animalia	Chordata	Mammalia	Carnivora	Mustelidae	Gulo	Gulo gulo	Wolverine
3822	2024	1	muscle	Animalia	NA	NA	NA	NA	NA	NA	Muscle
3824	2024	1	macrophages	Animalia	Chordata	NA	NA	NA	NA	NA	Macrophage
3826	2024	1	beeswax	Animalia	Arthropoda	Insecta	Hymenoptera	Apidae	Apis	NA	Honeybee
3827	2024	1	honeycomb	Animalia	Arthropoda	Insecta	Hymenoptera	Apidae	Apis	NA	Honeybee
3831	2024	1	bovine serum albumin	Animalia	Chordata	Mammalia	Artiodactyla	Bovidae	Bos	Bos taurus	Cattle
3833	2024	1	rhinoceros	Animalia	Chordata	Mammalia	Perissodactyla	Rhinocerotidae	NA	NA	Rhinoceros
3838	2024	1	goat	Animalia	Chordata	Mammalia	Artiodactyla	Bovidae	Capra	Capra aegagrus hircus	Goat
3838	2024	2	sheep	Animalia	Chordata	Mammalia	Artiodactyla	Bovidae	Ovis	Ovis aries	Sheep
3845	2024	1	bone	Animalia	Chordata	NA	NA	NA	NA	NA	Bone
3848	2024	1	Drosophila	Animalia	Arthropoda	Insecta	Diptera	Drosophilidae	Drosophila	NA	Fruit fly
3850	2024	1	nacre	Animalia	Mollusca	NA	NA	NA	NA	NA	Nacre
3856	2024	1	macrophage	Animalia	Chordata	NA	NA	NA	NA	NA	Macrophage
3858	2024	1	Bombyx mori	Animalia	Arthropoda	Insecta	Lepidoptera	Bombycidae	Bombyx	Bombyx mori	Silkworm
3859	2024	1	cancer cell	Animalia	Chordata	NA	NA	NA	NA	NA	Cancer Cell
3860	2024	1	4T1 cell membrane	Animalia	Chordata	Mammalia	NA	NA	NA	NA	NA
3861	2024	1	ant	Animalia	Arthropoda	Insecta	Hymenoptera	Formicidae	NA	NA	Ant
3864	2024	1	human skin	Animalia	Chordata	Mammalia	Primates	Hominidae	Homo	Homo sapiens	Human
3865	2025	1	human nose cilia	Animalia	Chordata	Mammalia	Primates	Hominidae	Homo	Homo sapiens	Human
3867	2025	1	nacre	Animalia	Mollusca	NA	NA	NA	NA	NA	Nacre
3868	2024	1	butterfly	Animalia	Arthropoda	Insecta	Lepidoptera	NA	NA	NA	Butterfly
3869	2024	1	mussel	Animalia	Mollusca	Bivalvia	NA	NA	NA	NA	Mussel
3870	2024	1	silkworm cocoon	Animalia	Arthropoda	Insecta	Lepidoptera	Bombycidae	Bombyx	Bombyx mori	Silkworm
3876	2024	1	macrophage	Animalia	Chordata	NA	NA	NA	NA	NA	Macrophage
3879	2024	1	bone	Animalia	Chordata	NA	NA	NA	NA	NA	Bone
3881	2024	1	lung surfactant	Animalia	Chordata	NA	NA	NA	NA	NA	Lung
3886	2024	1	platelet	Animalia	Chordata	NA	NA	NA	NA	NA	Platelet
3889	2025	1	marine organisms	Animalia	NA	NA	NA	NA	NA	NA	Marine Organisms
3891	2024	1	bone	Animalia	Chordata	NA	NA	NA	NA	NA	Bone
3899	2024	1	bivalve shells	Animalia	Mollusca	Bivalvia	NA	NA	NA	NA	Bivalve
3902	2024	1	eye	Animalia	Chordata	Mammalia	Primates	Hominidae	Homo	Homo sapiens	Human
3905	2024	1	ligament	Animalia	Chordata	Mammalia	NA	NA	NA	NA	NA
3905	2024	2	tendon	Animalia	Chordata	Mammalia	NA	NA	NA	NA	NA
3906	2024	1	macrophage	Animalia	Chordata	NA	NA	NA	NA	NA	Macrophage
3907	2024	1	bird	Animalia	Chordata	Aves	NA	NA	NA	NA	Bird
3910	2024	1	hexapod	Animalia	Arthropoda	Insecta	NA	NA	NA	NA	Hexapod
3920	2024	1	locust	Animalia	Arthropoda	Insecta	Orthoptera	Acrididae	NA	NA	Locust
3926	2024	1	mussel	Animalia	Mollusca	Bivalvia	NA	NA	NA	NA	Mussel
3927	2024	1	loach	Animalia	Chordata	Actinopterygii	Cypriniformes	Cobitidae	NA	NA	Loach
3927	2024	2	shark	Animalia	Chordata	Elasmobranchii	NA	NA	NA	NA	Shark
3931	2024	1	spider silk	Animalia	Arthropoda	Arachnida	Araneae	NA	NA	NA	Spider
3937	2024	1	trout	Animalia	Chordata	Actinopterygii	Salmoniformes	Salmonidae	NA	NA	Trout
3938	2024	1	serpentine	Animalia	Chordata	Reptilia	Squamata	NA	NA	NA	Serpentine
3939	2024	1	aquatic insects	Animalia	Arthropoda	Insecta	NA	NA	NA	NA	Aquatic Insects
3940	2024	1	jumping spider	Animalia	Arthropoda	Arachnida	Araneae	Salticidae	NA	NA	Jumping Spider
3940	2024	2	human eye	Animalia	Chordata	Mammalia	Primates	Hominidae	Homo	Homo sapiens	Human
3945	2024	1	bone	Animalia	Chordata	NA	NA	NA	NA	NA	Bone
3948	2024	1	manta	Animalia	Chordata	Elasmobranchii	Myliobatiformes	Mobulidae	Mobula	NA	Manta Ray
3950	2024	1	neural dynamics	Animalia	Chordata	Mammalia	Primates	Hominidae	Homo	Homo sapiens	Human
3953	2024	1	human finger	Animalia	Chordata	Mammalia	Primates	Hominidae	Homo	Homo sapiens	Human
3955	2024	1	compound eye	Animalia	Arthropoda	Insecta	NA	NA	NA	NA	Compound Eye
3956	2024	1	silk fibroin	Animalia	Arthropoda	NA	NA	NA	NA	NA	Silk
3958	2024	1	femoral trabecular bone	Animalia	Chordata	NA	NA	NA	NA	NA	Bone
3959	2024	1	seahorse	Animalia	Chordata	Actinopterygii	Syngnathiformes	Syngnathidae	Hippocampus	NA	Seahorse
3963	2024	1	human biological muscles	Animalia	Chordata	Mammalia	Primates	Hominidae	Homo	Homo sapiens	Human
3966	2024	1	bone tissue	Animalia	Chordata	NA	NA	NA	NA	NA	Bone
3968	2024	1	teeth	Animalia	Chordata	NA	NA	NA	NA	NA	Teeth
3969	2024	1	cornified envelope	Animalia	Chordata	Mammalia	NA	NA	NA	NA	NA
3971	2024	1	human	Animalia	Chordata	Mammalia	Primates	Hominidae	Homo	Homo sapiens	Human
3972	2024	1	grey wolf	Animalia	Chordata	Mammalia	Carnivora	Canidae	Canis	Canis lupus	Grey Wolf
3972	2024	2	squirrel	Animalia	Chordata	Mammalia	Rodentia	Sciuridae	NA	NA	Squirrel
3972	2024	3	cuckoo	Animalia	Chordata	Aves	Cuculiformes	Cuculidae	NA	NA	Cuckoo
3975	2024	1	tendon	Animalia	Chordata	Mammalia	NA	NA	NA	NA	NA
3978	2024	1	human shoulder joint	Animalia	Chordata	Mammalia	Primates	Hominidae	Homo	Homo sapiens	Human
3981	2024	1	human vertebral cortical bones	Animalia	Chordata	Mammalia	Primates	Hominidae	Homo	Homo sapiens	Human
3983	2024	1	dung beetle	Animalia	Arthropoda	Insecta	Coleoptera	Scarabaeidae	NA	NA	Dung Beetle
3984	2024	1	night-active insects	Animalia	Arthropoda	Insecta	NA	NA	NA	NA	Night-active insects
3995	2024	1	Terebridae	Animalia	Mollusca	Gastropoda	Neogastropoda	Terebridae	NA	NA	Auger Snails
3996	2024	1	muscle tissue	Animalia	NA	NA	NA	NA	NA	NA	Muscle
3996	2024	2	skin tissue	Animalia	Chordata	Mammalia	NA	NA	NA	NA	NA
3996	2024	3	nerve tissue	Animalia	Chordata	NA	NA	NA	NA	NA	Nerve Tissue
3999	2024	1	birds	Animalia	Chordata	Aves	NA	NA	NA	NA	Bird
4000	2024	1	bat	Animalia	Chordata	Mammalia	Chiroptera	NA	NA	NA	Bat
4001	2024	1	human	Animalia	Chordata	Mammalia	Primates	Hominidae	Homo	Homo sapiens	Human
4004	2024	1	Saharan silver ant	Animalia	Arthropoda	Insecta	Hymenoptera	Formicidae	Cataglyphis	Cataglyphis bombycina	Saharan silver ant
4007	2024	1	heart	Animalia	Chordata	NA	NA	NA	NA	NA	Heart
4009	2024	1	shell nacre	Animalia	Mollusca	NA	NA	NA	NA	NA	Nacre
4012	2024	1	pacemaker cells	Animalia	Chordata	Mammalia	NA	NA	NA	NA	Pacemaker cells
4015	2024	1	human cochlea	Animalia	Chordata	Mammalia	Primates	Hominidae	Homo	Homo sapiens	Human
4020	2024	1	octopus	Animalia	Mollusca	Cephalopoda	Octopoda	NA	NA	NA	Octopus
4020	2024	2	snail	Animalia	Mollusca	Gastropoda	NA	NA	NA	NA	Snail
4021	2024	1	collagen fibers	Animalia	Chordata	NA	NA	NA	NA	NA	Collagen
4023	2024	1	red blood cell	Animalia	Chordata	NA	NA	NA	NA	NA	Red Blood Cell
4026	2024	1	marine sponge	Animalia	Porifera	NA	NA	NA	NA	NA	Marine Sponge
4031	2024	1	tadpole	Animalia	Chordata	Amphibia	NA	NA	NA	NA	Tadpole
4034	2024	1	silkworm	Animalia	Arthropoda	Insecta	Lepidoptera	Bombycidae	Bombyx	Bombyx mori	Silkworm
4037	2024	1	human	Animalia	Chordata	Mammalia	Primates	Hominidae	Homo	Homo sapiens	Human
4039	2024	1	alveolus	Animalia	Chordata	Mammalia	NA	NA	NA	NA	NA
4040	2024	1	sympathetic nerves	Animalia	Chordata	Mammalia	NA	NA	NA	NA	Sympathetic Nerves
4042	2024	1	mud crab	Animalia	Arthropoda	Malacostraca	Decapoda	Portunidae	Scylla	NA	Mud Crab
4044	2024	1	undulating fin	Animalia	Chordata	Actinopterygii	NA	NA	NA	NA	Undulating fin fish
4046	2024	1	collagen	Animalia	Chordata	NA	NA	NA	NA	NA	Collagen
4047	2024	1	camel fur	Animalia	Chordata	Mammalia	Artiodactyla	Camelidae	Camelus	NA	Camel
4049	2024	1	human platelets	Animalia	Chordata	Mammalia	Primates	Hominidae	Homo	Homo sapiens	Human
4050	2024	1	grey wolf	Animalia	Chordata	Mammalia	Carnivora	Canidae	Canis	Canis lupus	Grey Wolf
4052	2024	1	animals	Animalia	Chordata	NA	NA	NA	NA	NA	Animals
4053	2024	1	human skin	Animalia	Chordata	Mammalia	Primates	Hominidae	Homo	Homo sapiens	Human
4055	2024	1	dendritic cell	Animalia	Chordata	Mammalia	NA	NA	NA	NA	Dendritic Cell
4060	2024	1	mussels	Animalia	Mollusca	Bivalvia	NA	NA	NA	NA	Mussel
4061	2024	1	myelin sheath	Animalia	Chordata	Mammalia	NA	NA	NA	NA	NA
4064	2024	1	riblet	Animalia	Chordata	Elasmobranchii	Lamniformes	Lamnidae	Carcharodon	NA	Great White Shark
4069	2024	1	conch	Animalia	Mollusca	Gastropoda	NA	NA	NA	NA	Conch
4072	2024	1	shark	Animalia	Chordata	Elasmobranchii	NA	NA	NA	NA	Shark
4078	2024	1	skeletal muscle	Animalia	Chordata	NA	NA	NA	NA	NA	Muscle
4081	2024	1	chick embryo	Animalia	Chordata	Aves	NA	NA	NA	NA	Chick embryo
4084	2024	1	swordfish	Animalia	Chordata	Actinopterygii	Istiophoriformes	Xiphiidae	Xiphias	Xiphias gladius	Swordfish
4087	2024	1	coral	Animalia	Cnidaria	Anthozoa	Scleractinia	NA	NA	NA	Coral
4090	2024	1	octopus	Animalia	Mollusca	Cephalopoda	Octopoda	NA	NA	NA	Octopus
4091	2024	1	snake	Animalia	Chordata	Reptilia	Squamata	NA	NA	NA	Snake
4092	2024	1	heart	Animalia	Chordata	NA	NA	NA	NA	NA	Heart
4094	2024	1	human skin	Animalia	Chordata	Mammalia	Primates	Hominidae	Homo	Homo sapiens	Human
4097	2024	1	starfish	Animalia	Echinodermata	Asteroidea	NA	NA	NA	NA	Starfish
4098	2024	1	rabbit hair	Animalia	Chordata	Mammalia	Lagomorpha	Leporidae	NA	NA	Rabbit
4100	2024	1	retinal capillary bed	Animalia	Chordata	Mammalia	Primates	Hominidae	Homo	Homo sapiens	Human
4101	2024	1	elephant	Animalia	Chordata	Mammalia	Proboscidea	Elephantidae	NA	NA	Elephant
4106	2024	1	frog foot	Animalia	Chordata	Amphibia	Anura	NA	NA	NA	Frog
4107	2024	1	bone	Animalia	Chordata	NA	NA	NA	NA	NA	Bone
4112	2024	1	red blood cell	Animalia	Chordata	NA	NA	NA	NA	NA	Red Blood Cell
4114	2024	2	clingfish	Animalia	Chordata	Actinopterygii	Gobiesociformes	Gobiesocidae	NA	NA	Clingfish
4116	2024	1	platelet	Animalia	Chordata	NA	NA	NA	NA	NA	Platelet
4118	2024	1	silk fibroin	Animalia	Arthropoda	NA	NA	NA	NA	NA	Silk
4121	2024	1	human joint cartilage	Animalia	Chordata	Mammalia	Primates	Hominidae	Homo	Homo sapiens	Human
4124	2024	1	blood vessel	Animalia	Chordata	Mammalia	NA	NA	NA	NA	Blood Vessel
4125	2024	1	erythrocyte	Animalia	Chordata	Mammalia	NA	NA	NA	NA	Erythrocyte
4127	2024	1	snake	Animalia	Chordata	Reptilia	Squamata	NA	NA	NA	Snake
4128	2024	1	cardiac cycle	Animalia	Chordata	Mammalia	NA	NA	NA	NA	NA
4129	2024	2	desert beetle	Animalia	Arthropoda	Insecta	Coleoptera	NA	NA	NA	Desert Beetle
4130	2024	1	cartilage	Animalia	Chordata	NA	NA	NA	NA	NA	Cartilage
4131	2024	1	cavefish	Animalia	Chordata	Actinopterygii	NA	NA	NA	NA	Cavefish
4136	2024	1	bird	Animalia	Chordata	Aves	NA	NA	NA	NA	Bird
4139	2024	1	muscle-tendon junction	Animalia	NA	NA	NA	NA	NA	NA	Muscle
4141	2024	1	spider	Animalia	Arthropoda	Arachnida	Araneae	NA	NA	NA	Spider
4142	2024	1	Discinisca tenuis	Animalia	Brachiopoda	Lingulata	Lingulida	Discinidae	Discinisca	Discinisca tenuis	NA
4144	2024	1	antigen-presenting cells	Animalia	Chordata	Mammalia	NA	NA	NA	NA	Antigen-presenting cells
4149	2024	1	macrophage	Animalia	Chordata	NA	NA	NA	NA	NA	Macrophage
4150	2024	1	kidney	Animalia	Chordata	Mammalia	NA	NA	NA	NA	Kidney
4152	2025	1	alligator	Animalia	Chordata	Reptilia	Crocodylia	Alligatoridae	Alligator	NA	Alligator
4153	2024	1	glass sponge	Animalia	Porifera	Hexactinellida	NA	NA	NA	NA	Glass Sponge
4156	2024	1	platelet	Animalia	Chordata	NA	NA	NA	NA	NA	Platelet
4159	2024	1	Daphnia magna	Animalia	Arthropoda	Branchiopoda	Cladocera	Daphniidae	Daphnia	Daphnia magna	Water flea
4161	2024	1	pneumatic muscle	Animalia	Chordata	Mammalia	Primates	Hominidae	Homo	Homo sapiens	Human
4163	2024	1	soft-bodied creatures	Animalia	NA	NA	NA	NA	NA	NA	Soft-bodied creatures
4166	2024	1	macrophage	Animalia	Chordata	NA	NA	NA	NA	NA	Macrophage
4172	2024	1	mouse lymphoma cell	Animalia	Chordata	Mammalia	Rodentia	Muridae	Mus	Mus musculus	Mouse
4178	2024	1	hepatic lobule	Animalia	Chordata	Mammalia	NA	NA	NA	NA	NA
4179	2024	2	mussel	Animalia	Mollusca	Bivalvia	NA	NA	NA	NA	Mussel
4183	2024	1	neutrophil	Animalia	Chordata	Mammalia	NA	NA	NA	NA	Neutrophil
4188	2024	1	macrophage	Animalia	Chordata	NA	NA	NA	NA	NA	Macrophage
4189	2024	1	silk fibroin	Animalia	Arthropoda	NA	NA	NA	NA	NA	Silk
4190	2024	1	falcon	Animalia	Chordata	Aves	Falconiformes	Falconidae	Falco	NA	Falcon
4191	2024	1	bone	Animalia	Chordata	NA	NA	NA	NA	NA	Bone
4196	2024	1	neutrophil	Animalia	Chordata	Mammalia	NA	NA	NA	NA	Neutrophil
4197	2024	1	feline eye	Animalia	Chordata	Mammalia	Carnivora	Felidae	NA	NA	Feline
4198	2024	1	bone	Animalia	Chordata	NA	NA	NA	NA	NA	Bone
4198	2024	2	coral reef	Animalia	Cnidaria	Anthozoa	Scleractinia	NA	NA	NA	Coral
4201	2024	1	human skin	Animalia	Chordata	Mammalia	Primates	Hominidae	Homo	Homo sapiens	Human
4203	2025	1	synovial fluid	Animalia	Chordata	Mammalia	NA	NA	NA	NA	NA
4206	2025	1	skeletal muscle	Animalia	Chordata	NA	NA	NA	NA	NA	Muscle
4207	2024	1	Anolis lizard	Animalia	Chordata	Reptilia	Squamata	Dactyloidae	Anolis	NA	Anole
4214	2024	1	chondrocyte	Animalia	Chordata	Mammalia	NA	NA	NA	NA	Chondrocyte
4216	2024	1	natural killer cells	Animalia	Chordata	Mammalia	NA	NA	NA	NA	Natural Killer Cell
4218	2024	1	spider	Animalia	Arthropoda	Arachnida	Araneae	NA	NA	NA	Spider
4219	2025	1	nacre	Animalia	Mollusca	NA	NA	NA	NA	NA	Nacre
4224	2024	1	human skin	Animalia	Chordata	Mammalia	Primates	Hominidae	Homo	Homo sapiens	Human
4225	2024	1	human eye	Animalia	Chordata	Mammalia	Primates	Hominidae	Homo	Homo sapiens	Human
4226	2024	1	human ear	Animalia	Chordata	Mammalia	Primates	Hominidae	Homo	Homo sapiens	Human
4227	2024	1	polar bear	Animalia	Chordata	Mammalia	Carnivora	Ursidae	Ursus	Ursus maritimus	Polar Bear
4230	2024	1	grey wolf	Animalia	Chordata	Mammalia	Carnivora	Canidae	Canis	Canis lupus	Grey Wolf
4231	2025	1	cicada	Animalia	Arthropoda	Insecta	Hemiptera	Cicadidae	NA	NA	Cicada
4231	2025	2	dragonfly	Animalia	Arthropoda	Insecta	Odonata	NA	NA	NA	Dragonfly
4235	2025	1	shark	Animalia	Chordata	Elasmobranchii	NA	NA	NA	NA	Shark
4237	2024	1	cancer cell membrane	Animalia	Chordata	NA	NA	NA	NA	NA	Cancer Cell
4239	2025	1	insect compound eye	Animalia	Arthropoda	Insecta	NA	NA	NA	NA	Insect
4241	2024	1	brain	Animalia	Chordata	Mammalia	Primates	Hominidae	Homo	Homo sapiens	Human
4242	2024	1	neurons	Animalia	Chordata	Mammalia	NA	NA	NA	NA	Neuron
4245	2024	1	tendon-bone insertion	Animalia	Chordata	NA	NA	NA	NA	NA	Bone
4246	2024	1	scallop	Animalia	Mollusca	Bivalvia	Pectinida	Pectinidae	NA	NA	Scallop
4248	2024	1	neutrophil	Animalia	Chordata	Mammalia	NA	NA	NA	NA	Neutrophil
4252	2024	1	human bone	Animalia	Chordata	Mammalia	Primates	Hominidae	Homo	Homo sapiens	Human
4254	2024	1	gecko	Animalia	Chordata	Reptilia	Squamata	NA	NA	NA	Gecko
4256	2024	1	human milk	Animalia	Chordata	Mammalia	Primates	Hominidae	Homo	Homo sapiens	Human
4256	2024	2	bovine	Animalia	Chordata	Mammalia	Artiodactyla	Bovidae	Bos	Bos taurus	Cattle
4259	2024	1	lyrebird	Animalia	Chordata	Aves	Passeriformes	Menuridae	Menura	NA	Lyrebird
4263	2025	1	seal whiskers	Animalia	Chordata	Mammalia	Carnivora	Phocidae	NA	NA	Seal
4265	2024	1	nacre	Animalia	Mollusca	NA	NA	NA	NA	NA	Nacre
4266	2025	1	cochlea	Animalia	Chordata	Mammalia	NA	NA	NA	NA	NA
4267	2024	1	cuttlebone	Animalia	Mollusca	Cephalopoda	Sepiida	Sepiidae	NA	NA	Cuttlefish
4268	2024	1	erythrocyte	Animalia	Chordata	Mammalia	NA	NA	NA	NA	Erythrocyte
4275	2024	1	alveoli	Animalia	Chordata	Mammalia	NA	NA	NA	NA	NA
4277	2024	1	spinal cord	Animalia	Chordata	NA	NA	NA	NA	NA	NA
4278	2024	1	chameleon	Animalia	Chordata	Reptilia	Squamata	Chamaeleonidae	Chamaeleo	NA	Chameleon
4279	2025	1	polar bear	Animalia	Chordata	Mammalia	Carnivora	Ursidae	Ursus	Ursus maritimus	Polar Bear
4280	2024	1	skeletal muscle	Animalia	Chordata	NA	NA	NA	NA	NA	Muscle
4281	2024	1	cephalopod	Animalia	Mollusca	Cephalopoda	NA	NA	NA	NA	Cephalopod
4282	2024	1	spider silk	Animalia	Arthropoda	Arachnida	Araneae	NA	NA	NA	Spider
4288	2024	1	human corticospinal tracts	Animalia	Chordata	Mammalia	Primates	Hominidae	Homo	Homo sapiens	Human
4290	2024	1	elastin	Animalia	Chordata	Mammalia	NA	NA	NA	NA	NA
4293	2024	1	snake	Animalia	Chordata	Reptilia	Squamata	NA	NA	NA	Snake
4295	2024	1	cardiac fibroblasts	Animalia	Chordata	Mammalia	NA	NA	NA	NA	Cardiac fibroblast
4295	2024	2	cardiomyocytes	Animalia	Chordata	NA	NA	NA	NA	NA	Cardiomyocytes
4296	2024	1	bone	Animalia	Chordata	NA	NA	NA	NA	NA	Bone
4296	2024	2	zebrafish	Animalia	Chordata	Actinopterygii	Cypriniformes	Cyprinidae	Danio	Danio rerio	Zebrafish
4300	2024	1	Schwann cells	Animalia	Chordata	Mammalia	NA	NA	NA	NA	Schwann cells
4302	2024	1	sea cucumber	Animalia	Echinodermata	Holothuroidea	NA	NA	NA	NA	Sea Cucumber
4305	2024	1	Cyphochilus beetle	Animalia	Arthropoda	Insecta	Coleoptera	Scarabaeidae	Cyphochilus	NA	Cyphochilus beetle
4309	2024	1	human touch	Animalia	Chordata	Mammalia	Primates	Hominidae	Homo	Homo sapiens	Human
4317	2024	1	endothelial cells	Animalia	Chordata	NA	NA	NA	NA	NA	NA
4326	2024	1	human skin	Animalia	Chordata	Mammalia	Primates	Hominidae	Homo	Homo sapiens	Human
4331	2024	1	brain	Animalia	Chordata	Mammalia	NA	NA	NA	NA	Brain
4332	2025	1	red blood cells	Animalia	Chordata	NA	NA	NA	NA	NA	Red Blood Cell
4333	2024	1	dragonfly	Animalia	Arthropoda	Insecta	Odonata	NA	NA	NA	Dragonfly
4335	2024	1	Camponotus ant	Animalia	Arthropoda	Insecta	Hymenoptera	Formicidae	Camponotus	NA	Carpenter Ant
4345	2024	1	stag beetle	Animalia	Arthropoda	Insecta	Coleoptera	Lucanidae	NA	NA	Stag Beetle
4350	2024	1	musculoskeletal system	Animalia	Chordata	Mammalia	NA	NA	NA	NA	NA
4354	2024	1	enamel	Animalia	Chordata	NA	NA	NA	NA	NA	NA
4356	2024	1	ground beetle	Animalia	Arthropoda	Insecta	Coleoptera	Carabidae	NA	NA	Ground Beetle
4357	2024	1	macrophage	Animalia	Chordata	NA	NA	NA	NA	NA	Macrophage
4361	2024	1	smooth muscle	Animalia	Chordata	NA	NA	NA	NA	NA	Muscle
4362	2024	1	neurons	Animalia	Chordata	NA	NA	NA	NA	NA	Neuron
4365	2024	1	periodontal tissue	Animalia	Chordata	Mammalia	NA	NA	NA	NA	NA
4370	2024	1	prairie dog	Animalia	Chordata	Mammalia	Rodentia	Sciuridae	Cynomys	NA	Prairie Dog
4377	2024	1	chicken eggshell	Animalia	Chordata	Aves	Galliformes	Phasianidae	Gallus	Gallus gallus	Chicken
4382	2025	1	retina	Animalia	Chordata	Mammalia	Primates	Hominidae	Homo	Homo sapiens	Human
4383	2024	1	macrophage	Animalia	Chordata	NA	NA	NA	NA	NA	Macrophage
4384	2024	1	honeycomb	Animalia	Arthropoda	Insecta	Hymenoptera	Apidae	Apis	NA	Honeybee
4385	2024	1	honeycomb	Animalia	Arthropoda	Insecta	Hymenoptera	Apidae	Apis	NA	Honeybee
4387	2024	1	fish	Animalia	Chordata	NA	NA	NA	NA	NA	Fish
4389	2024	1	human cortical bone	Animalia	Chordata	Mammalia	Primates	Hominidae	Homo	Homo sapiens	Human
4393	2024	1	macrophage	Animalia	Chordata	NA	NA	NA	NA	NA	Macrophage
4399	2024	1	fish	Animalia	Chordata	NA	NA	NA	NA	NA	Fish
4402	2024	1	spiking neural networks	Animalia	Chordata	Mammalia	Primates	Hominidae	Homo	Homo sapiens	Human
4403	2024	1	ray	Animalia	Chordata	Elasmobranchii	Myliobatiformes	NA	NA	NA	Ray
4404	2024	1	bone	Animalia	Chordata	NA	NA	NA	NA	NA	Bone
4405	2024	1	Morpho Menelaus	Animalia	Arthropoda	Insecta	Lepidoptera	Nymphalidae	Morpho	Morpho menelaus	Menelaus Blue Morpho
4407	2024	1	bone marrow mesenchymal stem cells	Animalia	Chordata	NA	NA	NA	NA	NA	Bone
4408	2024	1	brain	Animalia	Chordata	Mammalia	Primates	Hominidae	Homo	Homo sapiens	Human
4410	2024	1	octopus	Animalia	Mollusca	Cephalopoda	Octopoda	NA	NA	NA	Octopus
4416	2024	1	macrophage	Animalia	Chordata	NA	NA	NA	NA	NA	Macrophage
4418	2024	1	Gymnarchus niloticus	Animalia	Chordata	Actinopterygii	Osteoglossiformes	Gymnarchidae	Gymnarchus	Gymnarchus niloticus	Aba
4421	2025	1	mesenchymal stem cells	Animalia	Chordata	Mammalia	NA	NA	NA	NA	Mesenchymal Stem Cells
4422	2024	1	macrophage	Animalia	Chordata	NA	NA	NA	NA	NA	Macrophage
4423	2024	1	nacre	Animalia	Mollusca	NA	NA	NA	NA	NA	Nacre
4426	2024	1	barnacle	Animalia	Arthropoda	Maxillopoda	Sessilia	NA	NA	NA	Barnacle
4432	2024	1	collagen	Animalia	Chordata	NA	NA	NA	NA	NA	Collagen
4437	2024	1	Caco-2	Animalia	Chordata	Mammalia	Primates	Hominidae	Homo	Homo sapiens	Human
4439	2024	1	chameleon	Animalia	Chordata	Reptilia	Squamata	Chamaeleonidae	NA	NA	Chameleon
4445	2024	1	mantis shrimp	Animalia	Arthropoda	Malacostraca	Stomatopoda	NA	NA	NA	Mantis Shrimp
4445	2024	2	nacre	Animalia	Mollusca	NA	NA	NA	NA	NA	Nacre
4451	2024	1	swine	Animalia	Chordata	Mammalia	Artiodactyla	Suidae	Sus	NA	Swine
4457	2024	1	enteric nervous system	Animalia	Chordata	Mammalia	NA	NA	NA	NA	NA
4458	2024	1	ocular surface	Animalia	Chordata	Mammalia	Primates	Hominidae	Homo	Homo sapiens	Human
4462	2024	1	blood clot	Animalia	Chordata	Mammalia	NA	NA	NA	NA	Blood Clot
4466	2024	1	macrophage	Animalia	Chordata	NA	NA	NA	NA	NA	Macrophage
4467	2024	1	honeycomb	Animalia	Arthropoda	Insecta	Hymenoptera	Apidae	Apis	NA	Honeybee
4468	2024	1	lung	Animalia	Chordata	NA	NA	NA	NA	NA	Lung
4470	2024	1	macrophage	Animalia	Chordata	NA	NA	NA	NA	NA	Macrophage
4471	2024	1	urchin	Animalia	Echinodermata	Echinoidea	NA	NA	NA	NA	Urchin
4473	2024	1	human tactile somatosensory nervous system	Animalia	Chordata	Mammalia	Primates	Hominidae	Homo	Homo sapiens	Human
4475	2024	1	annulus fibrosus	Animalia	Chordata	Mammalia	NA	NA	NA	NA	NA
4481	2024	1	nacre	Animalia	Mollusca	NA	NA	NA	NA	NA	Nacre
4482	2024	1	muscle	Animalia	NA	NA	NA	NA	NA	NA	Muscle
4483	2024	1	shark	Animalia	Chordata	Elasmobranchii	NA	NA	NA	NA	Shark
4484	2024	1	biological muscle	Animalia	NA	NA	NA	NA	NA	NA	Muscle
4488	2024	1	mollusk	Animalia	Mollusca	NA	NA	NA	NA	NA	Mollusk
4490	2024	1	octopus	Animalia	Mollusca	Cephalopoda	Octopoda	NA	NA	NA	Octopus
4496	2024	1	vertebrate limb	Animalia	Chordata	NA	NA	NA	NA	NA	Vertebrate Limb
4497	2024	1	mussel	Animalia	Mollusca	Bivalvia	NA	NA	NA	NA	Mussel
4503	2024	1	human skin	Animalia	Chordata	Mammalia	Primates	Hominidae	Homo	Homo sapiens	Human
4506	2024	1	earthworm	Animalia	Annelida	Clitellata	Haplotaxida	Lumbricidae	NA	NA	Earthworm
4509	2024	1	fish	Animalia	Chordata	NA	NA	NA	NA	NA	Fish
4510	2024	1	ant	Animalia	Arthropoda	Insecta	Hymenoptera	Formicidae	NA	NA	Ant
4510	2024	2	whale	Animalia	Chordata	Mammalia	Cetacea	NA	NA	NA	Whale
4511	2024	1	human cranium	Animalia	Chordata	Mammalia	Primates	Hominidae	Homo	Homo sapiens	Human
4512	2024	1	fish	Animalia	Chordata	NA	NA	NA	NA	NA	Fish
4517	2024	1	fish	Animalia	Chordata	NA	NA	NA	NA	NA	Fish
4519	2024	1	cartilage	Animalia	Chordata	NA	NA	NA	NA	NA	Cartilage
4525	2024	1	mussels	Animalia	Mollusca	Bivalvia	NA	NA	NA	NA	Mussel
4530	2024	1	pigeon	Animalia	Chordata	Aves	Columbiformes	Columbidae	Columba	NA	Pigeon
4534	2024	1	dragonfly	Animalia	Arthropoda	Insecta	Odonata	NA	NA	NA	Dragonfly
4535	2024	1	bone	Animalia	Chordata	NA	NA	NA	NA	NA	Bone
4537	2024	1	quadrupeds	Animalia	Chordata	Mammalia	NA	NA	NA	NA	Quadrupeds
4538	2024	1	Limaria basilica	Animalia	Mollusca	Bivalvia	Limida	Limidae	Limaria	Limaria basilica	NA
4542	2024	1	fish	Animalia	Chordata	NA	NA	NA	NA	NA	Fish
4543	2024	1	sperm	Animalia	Chordata	Mammalia	NA	NA	NA	NA	Sperm
4544	2024	1	insects	Animalia	Arthropoda	Insecta	NA	NA	NA	NA	Insect
4546	2024	1	insect	Animalia	Arthropoda	Insecta	NA	NA	NA	NA	Insect
4550	2024	1	adipose-derived stem cell	Animalia	Chordata	Mammalia	NA	NA	NA	NA	NA
4552	2024	1	chameleon	Animalia	Chordata	Reptilia	Squamata	Chamaeleonidae	NA	NA	Chameleon
4557	2024	1	teeth	Animalia	Chordata	NA	NA	NA	NA	NA	Teeth
4558	2024	1	pigeon	Animalia	Chordata	Aves	Columbiformes	Columbidae	Columba	NA	Pigeon
4559	2024	1	Dynastes Hercules beetle	Animalia	Arthropoda	Insecta	Coleoptera	Scarabaeidae	Dynastes	Dynastes hercules	Hercules beetle
4561	2024	1	human aorta	Animalia	Chordata	Mammalia	Primates	Hominidae	Homo	Homo sapiens	Human
4561	2024	2	bovine pericardium	Animalia	Chordata	Mammalia	Artiodactyla	Bovidae	Bos	Bos taurus	Cattle
4561	2024	3	human pericardium	Animalia	Chordata	Mammalia	Primates	Hominidae	Homo	Homo sapiens	Human
4562	2024	1	pig	Animalia	Chordata	Mammalia	Artiodactyla	Suidae	Sus	Sus scrofa	Pig
4563	2024	1	body caudal fin	Animalia	Chordata	Actinopterygii	NA	NA	NA	NA	Fish
4564	2024	1	stingray	Animalia	Chordata	Elasmobranchii	Myliobatiformes	Dasyatidae	NA	NA	Stingray
4564	2024	2	manta ray	Animalia	Chordata	Elasmobranchii	Myliobatiformes	Mobulidae	Mobula	NA	Manta Ray
4565	2024	1	human	Animalia	Chordata	Mammalia	Primates	Hominidae	Homo	Homo sapiens	Human
4567	2024	1	gecko	Animalia	Chordata	Reptilia	Squamata	NA	NA	NA	Gecko
4570	2024	1	manta ray	Animalia	Chordata	Elasmobranchii	Myliobatiformes	Mobulidae	Mobula	NA	Manta Ray
4572	2024	1	honeycomb	Animalia	Arthropoda	Insecta	Hymenoptera	Apidae	Apis	NA	Honeybee
4574	2024	1	intestinal cells	Animalia	Chordata	Mammalia	NA	NA	NA	NA	NA
4575	2024	1	worm	Animalia	Annelida	Clitellata	NA	NA	NA	NA	Worm
4578	2024	1	snake	Animalia	Chordata	Reptilia	Squamata	NA	NA	NA	Snake
4578	2024	2	frog	Animalia	Chordata	Amphibia	Anura	NA	NA	NA	Frog
4578	2024	3	human	Animalia	Chordata	Mammalia	Primates	Hominidae	Homo	Homo sapiens	Human
4579	2024	1	heart	Animalia	Chordata	NA	NA	NA	NA	NA	Heart
4585	2024	1	goldfish	Animalia	Chordata	Actinopterygii	Cypriniformes	Cyprinidae	Carassius	Carassius auratus	Goldfish
4586	2024	1	basilisk lizard	Animalia	Chordata	Reptilia	Squamata	Corytophanidae	Basiliscus	NA	Basilisk Lizard
4588	2024	1	fish	Animalia	Chordata	NA	NA	NA	NA	NA	Fish
4589	2024	1	fly	Animalia	Arthropoda	Insecta	Diptera	NA	NA	NA	Fly
4590	2024	1	bone	Animalia	Chordata	NA	NA	NA	NA	NA	Bone
4591	2024	1	tree frog	Animalia	Chordata	Amphibia	Anura	Hylidae	NA	NA	Tree Frog
4592	2024	1	bird	Animalia	Chordata	Aves	NA	NA	NA	NA	Bird
4592	2024	2	bat	Animalia	Chordata	Mammalia	Chiroptera	NA	NA	NA	Bat
4599	2024	1	coral	Animalia	Cnidaria	Anthozoa	Scleractinia	NA	NA	NA	Coral
4605	2024	1	anti-freeze organisms	Animalia	Chordata	Actinopterygii	Perciformes	Nototheniidae	NA	NA	Antarctic Icefish
4606	2024	1	desert beetle	Animalia	Arthropoda	Insecta	Coleoptera	NA	NA	NA	Desert Beetle
4606	2024	2	honeycomb	Animalia	Arthropoda	Insecta	Hymenoptera	Apidae	Apis	NA	Honeybee
4608	2024	1	small intestine	Animalia	Chordata	Mammalia	NA	NA	NA	NA	Small Intestine
4609	2024	1	stingray	Animalia	Chordata	Elasmobranchii	Myliobatiformes	Dasyatidae	NA	NA	Stingray
4610	2024	1	mussel	Animalia	Mollusca	Bivalvia	NA	NA	NA	NA	Mussel
4616	2024	1	butterfly	Animalia	Arthropoda	Insecta	Lepidoptera	NA	NA	NA	Butterfly
4619	2025	1	mollusk	Animalia	Mollusca	NA	NA	NA	NA	NA	Mollusk
4623	2024	1	armadillo	Animalia	Chordata	Mammalia	Cingulata	Dasypodidae	Dasypus	NA	Armadillo
4624	2024	1	water strider	Animalia	Arthropoda	Insecta	Hemiptera	Gerridae	NA	NA	Water Strider
4629	2024	1	vertebrates	Animalia	Chordata	NA	NA	NA	NA	NA	Vertebrates
4630	2024	1	human skin	Animalia	Chordata	Mammalia	Primates	Hominidae	Homo	Homo sapiens	Human
4640	2024	1	protein-based underwater bio-adhesion phenomena	Animalia	Chordata	Actinopterygii	Perciformes	Gobiidae	NA	NA	Gobies
4642	2024	1	enamel	Animalia	Chordata	NA	NA	NA	NA	NA	NA
4645	2024	2	kappa opioid receptor	Animalia	Chordata	Mammalia	NA	NA	NA	NA	NA
4646	2024	1	human knee entheses	Animalia	Chordata	Mammalia	Primates	Hominidae	Homo	Homo sapiens	Human
4646	2024	2	squid beaks	Animalia	Mollusca	Cephalopoda	NA	NA	NA	NA	Squid
4647	2024	1	nematode	Animalia	Nematoda	NA	NA	NA	NA	NA	Nematode
4647	2024	2	starfish	Animalia	Echinodermata	Asteroidea	NA	NA	NA	NA	Starfish
4648	2024	1	macrophages	Animalia	Chordata	NA	NA	NA	NA	NA	Macrophage
4649	2024	1	red blood cell	Animalia	Chordata	NA	NA	NA	NA	NA	Red Blood Cell
4651	2024	1	cartilage	Animalia	Chordata	NA	NA	NA	NA	NA	Cartilage
4655	2024	1	endothelial cells	Animalia	Chordata	NA	NA	NA	NA	NA	Endothelial Cells
4661	2024	1	human skin	Animalia	Chordata	Mammalia	Primates	Hominidae	Homo	Homo sapiens	Human
4662	2024	1	butterfly wings	Animalia	Arthropoda	Insecta	Lepidoptera	NA	NA	NA	Butterfly
4668	2024	1	mussel	Animalia	Mollusca	Bivalvia	NA	NA	NA	NA	Mussel
4669	2024	1	mesenchymal stem cell	Animalia	Chordata	Mammalia	NA	NA	NA	NA	Mesenchymal Stem Cell
4670	2024	1	spider silk	Animalia	Arthropoda	Arachnida	Araneae	NA	NA	NA	Spider
4673	2024	1	nacre	Animalia	Mollusca	NA	NA	NA	NA	NA	Nacre
4674	2024	1	neutrophil	Animalia	Chordata	Mammalia	NA	NA	NA	NA	Neutrophil
4682	2024	1	bird feathers	Animalia	Chordata	Aves	NA	NA	NA	NA	Bird
4682	2024	2	Eastern Bluebird	Animalia	Chordata	Aves	Passeriformes	Turdidae	Sialia	Sialia sialis	Eastern Bluebird
4684	2024	1	human skin	Animalia	Chordata	Mammalia	Primates	Hominidae	Homo	Homo sapiens	Human
4685	2024	1	human skin	Animalia	Chordata	Mammalia	Primates	Hominidae	Homo	Homo sapiens	Human
4689	2024	1	baleen	Animalia	Chordata	Mammalia	Cetacea	Balaenidae	NA	NA	Baleen Whale
4693	2024	1	muscle	Animalia	NA	NA	NA	NA	NA	NA	Muscle
4695	2024	1	manta ray	Animalia	Chordata	Elasmobranchii	Myliobatiformes	Mobulidae	Mobula	NA	Manta Ray
4702	2024	2	multisensory neural networks	Animalia	Chordata	Mammalia	Primates	Hominidae	Homo	Homo sapiens	Human
4703	2024	1	mussel	Animalia	Mollusca	Bivalvia	NA	NA	NA	NA	Mussel
4706	2024	1	macrophage	Animalia	Chordata	NA	NA	NA	NA	NA	Macrophage
4707	2024	1	human	Animalia	Chordata	Mammalia	Primates	Hominidae	Homo	Homo sapiens	Human
4711	2024	1	particle swarm	Animalia	Arthropoda	Insecta	NA	NA	NA	NA	Swarm
4712	2024	1	bone	Animalia	Chordata	NA	NA	NA	NA	NA	Bone
4715	2024	1	human stomach	Animalia	Chordata	Mammalia	Primates	Hominidae	Homo	Homo sapiens	Human
4718	2024	1	4T1 cell membrane	Animalia	Chordata	Mammalia	Rodentia	Muridae	Mus	Mus musculus	Mouse
4726	2024	1	human milk oligosaccharides	Animalia	Chordata	Mammalia	Primates	Hominidae	Homo	Homo sapiens	Human
4729	2025	1	macrophage	Animalia	Chordata	NA	NA	NA	NA	NA	Macrophage
4731	2024	1	Caprinae horn sheath	Animalia	Chordata	Mammalia	Artiodactyla	Bovidae	NA	NA	NA
4733	2024	1	jellyfish	Animalia	Cnidaria	NA	NA	NA	NA	NA	Jellyfish
4736	2024	1	retina	Animalia	Chordata	Mammalia	Primates	Hominidae	Homo	Homo sapiens	Human
4737	2024	1	dendritic cells	Animalia	Chordata	Mammalia	NA	NA	NA	NA	Dendritic Cell
4738	2024	1	red blood cell	Animalia	Chordata	NA	NA	NA	NA	NA	Red Blood Cell
4745	2024	1	mussel	Animalia	Mollusca	Bivalvia	NA	NA	NA	NA	Mussel
4748	2024	1	platelet	Animalia	Chordata	NA	NA	NA	NA	NA	Platelet
4748	2024	2	erythrocyte	Animalia	Chordata	Mammalia	NA	NA	NA	NA	Erythrocyte
4751	2024	1	macrophage	Animalia	Chordata	NA	NA	NA	NA	NA	Macrophage
4752	2024	1	soil-dwelling insects	Animalia	Arthropoda	Insecta	NA	NA	NA	NA	Soil-dwelling insects
4753	2024	1	microvascular network	Animalia	Chordata	Mammalia	NA	NA	NA	NA	NA
4755	2024	1	dendritic cell	Animalia	Chordata	Mammalia	NA	NA	NA	NA	Dendritic Cell
4756	2024	1	neural synapse	Animalia	Chordata	Mammalia	NA	NA	NA	NA	NA
4759	2024	1	springtail	Animalia	Arthropoda	Entognatha	Collembola	NA	NA	NA	Springtail
4759	2024	2	octopus	Animalia	Mollusca	Cephalopoda	Octopoda	NA	NA	NA	Octopus
4762	2024	1	structural color organisms	Animalia	Arthropoda	Insecta	Lepidoptera	NA	NA	NA	Butterfly
4766	2024	1	neurons	Animalia	Chordata	Mammalia	NA	NA	NA	NA	Neuron
[truncated: 29,777 more rows]
