# Supplementary material for: Overlooked sources of inspiration in biomimetic research
Source: Sci Rep. 2025 Jul 15;15:25590. doi: 10.1038/s41598-025-11703-6 (PMC12263887; doi:10.1038/s41598-025-11703-6)
Supplement: Supplementary file 5 — Supplementary Material 5 [file 41598_2025_11703_MOESM5_ESM.xlsx]

## Sheet: Validation_model extraction
Test_1 No.	Random selected Article Number (https://www.random.org/)	Publication Year		Accuracy score
1	130	2024		1
2	1908	2019		1
3	2882	2011		0
4	3634	2025		1
5	4619	2025		1
6	5164	2024		1
7	6451	2024		1
8	7116	2024		1
9	8720	2024		0
10	9319	2024		0.8
11	10038	2024		0.8
12	11580	2024		1
13	12247	2023		1
14	13614	2023		1
15	14761	2023		1
16	15889	2022		1
17	16721	2022		1
18	17388	2022		1
19	18786	2022		0.8
20	19520	2022		1
21	20309	2022		1
22	21660	2022		1
23	22053	2022		1
24	23642	2021		1
25	24685	2021		1
26	25593	2021		1
27	26134	2021		1
28	27358	2021		1
29	28571	2020		0.8
30	29328	2020		1
31	30010	2020		1
32	31735	2020		1
33	32851	2020		1
34	33659	2019		1
35	34908	2019		0.8
36	35655	2019		1
37	36566	2019		0.8
38	37801	2018		1
39	38756	2018		1
40	39643	2018		1
41	40478	2018		1
42	41264	2018		0.8
43	42987	2017		1
44	43160	2017		1
45	44770	2017		1
46	45351	2016		1
47	46264	2016		1
48	47801	2016		1
49	48974	2015		1
50	49087	2015		1
51	50388	2015		1
52	51875	2014		1
53	52730	2014		1
54	53115	2014		0.5
55	54852	2013		1
56	55171	2013		1
57	56830	2012		1
58	57947	2012		1
59	58387	2012		1
60	59072	2011		1
61	60580	2011		1
62	61377	2010		1
63	62596	2010		1
64	63978	2009		1
65	64057	2009		1
66	65835	2007		1
67	66465	2007		1
68	67234	2006		1
69	68648	2005		0.8
70	69162	2004		1
71	70764	2002		1
72	71764	2000		1
73	72937	1995		1
74	73428	1992		1
75	74211	1979		1
76	3868	2024		1
77	65386	2008		1
78	9720	2024		1
79	30304	2020		1
80	51862	2014		1
81	1122	2022		1
82	39810	2018		1
83	50684	2015		1
84	20153	2022		1
85	45896	2016		1
86	21584	2022		1
87	10410	2023		1
88	39575	2018		1
89	51714	2014		1
90	55615	2013		1
91	50188	2015		1
92	40906	2018		1
93	27418	2021		1
94	11358	2023		1
95	57716	2012		1
96	54779	2013		1
97	37486	2019		1
98	10280	2024		1
99	59455	2011		1
100	34269	2019		1
			Final accuracy score	0.959

## Sheet: Sheet2
Test No.	Random Paper No. (https://www.random.org/)	Publication Year		Review	Model					Review	Model	Reliability		Reliability
2	1908	2019		n	y	mussel byssus				1	1	1		1
4	3634	2025		n	y	iris	bamboo	Nepenthes		1	1	1		1
5	4619	2025		n	y	mollusk				1	1	1		1
15	14761	2023		n	y	Gecko	inchworm			1	1	1		1
17	16721	2022		n	y	human				1	1	1		1
20	19520	2022		n	y	vertebrates				1	1	1		1
22	21660	2022		n	y	fern sporangium				1	1	1		1
23	22053	2022		n	y	human				1	1	1		1
24	23642	2021		n	y	Luffa Cylindrica				1	1	1		1
26	25593	2021		n	y	bamboo				1	1	1		1
28	27358	2021		n	y	human				1	1	1		1
29	28571	2020		n	y	bird/Avifauna				1	3	0	birds	0.8
46	45351	2016		n	y	human				1	1	1		1
48	47801	2016		n	y	clam				1	1	1		1
54	53115	2014		n	y	cyanobacterium Coleofasciculus chthonoplastes				1	2	0	cyanobacterium	0.5
56	55171	2013		n	y	Bignoniaceae				1	1	1		1
65	64057	2009		n	y	silkworms	spider			1	1	1		1
66	65835	2007		n	y	Chlorella vulgaris				1	1	1		1
68	67234	2006		n	y	silver ragwort leaf				1	1	1		1
70	69162	2004		n	y	Insect				1	1	1		1
71	70764	2002		n	y	marine sponge				1	1	1		1
76	3868	2024		n	y	butterfly				1	1	1		1
78	9720	2024		n	y	human				1	1	1		1
80	51862	2014		n	y	spider silk				1	1	1		1
83	50684	2015		n	y	brench	bamboo	porcupine quill/ hedgehog		1	1	1		1
95	57716	2012		n	y	maize				1	1	1		1

## Sheet: Sheet4
1392
2069
2512
3264
4249
4986
5150
5690
6181
6287
6437
6502
6707
6847
7103
7211
7786
7812
7924
8072
8250
8325
8418
8919
8989
9335
9717
9907
10180
10305
10778
12199
12343
12609
12886
13063
13425
13721
14893
15598
15709
16557
16837
18333
18374
19024
19189
20881
20901
21664
22093
22616
22836
23616
23627
24024
25640
26069
26346
26984
28536
28975
29444
29565
29618
31079
31097

## Sheet: Validation_taxonomy assignment
Test_2 No.	Article Number	Publication Year	Model Number	Biological Model	Kingdom	Phylum	Class	Order	Family	Genus	Species	Common Name	acu_score_taxon	acu_score_commonname	acu_score_overall
1	1908	2019	1	mussel	Animalia	Mollusca	Bivalvia	NA	NA	NA	NA	Mussel
				Correct (manual) results	Animalia	Mollusca	Bivalvia	NA (Mytilida or Unionida)	NA	NA	NA	Mussel	1	1	1
2	3634	2025	1	iris	Plantae	Tracheophyta	Liliopsida	Asparagales	Iridaceae	Iris	NA	Iris
				Correct (manual) results	Plantae	Tracheophyta	Liliopsida	Asparagales	Iridaceae	Iris	NA	Iris	1	1	1
3	3634	2025	2	bamboo	Plantae	Tracheophyta	Liliopsida	Poales	Poaceae	NA	NA	Bamboo
				Correct (manual) results	Plantae	Tracheophyta	Liliopsida	Poales	Poaceae (sub Bambusoideae)	NA	NA	Bamboo	1	1	1
4	3634	2025	3	Nepenthes	Plantae	Tracheophyta	Magnoliopsida	Caryophyllales	Nepenthaceae	Nepenthes	NA	Tropical Pitcher Plant
				Correct (manual) results	Plantae	Tracheophyta	Magnoliopsida	Caryophyllales	Nepenthaceae	Nepenthes	NA	tropical pitcher plants or monkey cups	1	1	1
5	4619	2025	1	mollusk	Animalia	Mollusca	NA	NA	NA	NA	NA	Mollusk
				Correct (manual) results	Animalia	Mollusca	NA	NA	NA	NA	NA	Mollusk	1	1	1
6	14761	2023	1	gecko	Animalia	Chordata	Reptilia	Squamata	NA	NA	NA	Gecko
				Correct (manual) results	Animalia	Chordata	Reptilia	Squamata	NA	NA	NA	Gecko	1	1	1
7	14761	2023	2	inchworm	Animalia	Arthropoda	Insecta	Lepidoptera	Geometridae	NA	NA	Inchworm
				Correct (manual) results	Animalia	Arthropoda	Insecta	Lepidoptera	Geometridae	NA	NA	Inchworm	1	1	1
8	16721	2022	1	human knee joint	Animalia	Chordata	Mammalia	Primates	Hominidae	Homo	Homo sapiens	Human
				Correct (manual) results	Animalia	Chordata	Mammalia	Primates	Hominidae	Homo	Homo sapiens	Human	1	1	1
9	19520	2022	1	vertebrates	Animalia	Chordata	NA	NA	NA	NA	NA	Vertebrates
				Correct (manual) results	Animalia	Chordata	NA	NA	NA	NA	NA	Vertebrates	1	1	1
10	21660	2022	1	fern	Plantae	Tracheophyta	Polypodiopsida	NA	NA	NA	NA	Fern
				Correct (manual) results	Plantae	Tracheophyta	Polypodiopsida	NA	NA	NA	NA	Fern	1	1	1
11	22053	2022	1	human	Animalia	Chordata	Mammalia	Primates	Hominidae	Homo	Homo sapiens	Human
				Correct (manual) results	Animalia	Chordata	Mammalia	Primates	Hominidae	Homo	Homo sapiens	Human	1	1	1
12	23642	2021	1	Luffa cylindrica	Plantae	Tracheophyta	Magnoliopsida	Cucurbitales	Cucurbitaceae	Luffa	Luffa cylindrica	Sponge Gourd
				Correct (manual) results	Plantae	Tracheophyta	Magnoliopsida	Cucurbitales	Cucurbitaceae	Luffa	Luffa cylindrica	Sponge Gourd/loofah	1	1	1
13	25593	2021	1	bamboo	Plantae	Tracheophyta	Liliopsida	Poales	Poaceae	NA	NA	Bamboo
				Correct (manual) results	Plantae	Tracheophyta	Liliopsida	Poales	Poaceae (sub Bambusoideae)	NA	NA	Bamboo	1	1	1
14	27358	2021	1	human fingertips	Animalia	Chordata	Mammalia	Primates	Hominidae	Homo	Homo sapiens	Human
				Correct (manual) results	Animalia	Chordata	Mammalia	Primates	Hominidae	Homo	Homo sapiens	Human	1	1	1
15	28571	2020	1	birds	Animalia	Chordata	Aves	NA	NA	NA	NA	Birds
				Correct (manual) results	Animalia	Chordata	Aves	NA	NA	NA	NA	Birds	1	1	1
16	45351	2016	1	human tissue	Animalia	Chordata	Mammalia	Primates	Hominidae	Homo	Homo sapiens	Human
				Correct (manual) results	Animalia	Chordata	Mammalia	Primates	Hominidae	Homo	Homo sapiens	Human	1	1	1
17	47801	2016	1	clam	Animalia	Mollusca	Bivalvia	NA	NA	NA	NA	Clam
				Correct (manual) results	Animalia	Mollusca	Bivalvia	NA	NA	NA	NA	Clam	1	1	1
18	53115	2014	1	cyanobacterium	Bacteria	Cyanobacteria	Cyanophyceae	NA	NA	NA	NA	Cyanobacterium
				Correct (manual) results	Bacteria	Cyanobacteria	Cyanophyceae	NA	NA	NA	NA	Cyanobacterium	1	1	1
19	55171	2013	1	Bignoniaceae	Plantae	Tracheophyta	Magnoliopsida	Lamiales	Bignoniaceae	NA	NA	NA
				Correct (manual) results	Plantae	Tracheophyta	Magnoliopsida	Lamiales	Bignoniaceae	NA	NA	trumpet vine family	1	0	0.833
20	64057	2009	1	silkworm	Animalia	Arthropoda	Insecta	Lepidoptera	Bombycidae	Bombyx	Bombyx mori	Silkworm
				Correct (manual) results	Animalia	Arthropoda	Insecta	Lepidoptera	Bombycidae	Bombyx	Bombyx mori	Silkworm	1	1	1
21	64057	2009	2	spider	Animalia	Arthropoda	Arachnida	Araneae	NA	NA	NA	Spider
				Correct (manual) results	Animalia	Arthropoda	Arachnida	Araneae	NA	NA	NA	Spider	1	1	1
22	65835	2007	1	Chlorella vulgaris	Plantae	Chlorophyta	Trebouxiophyceae	Chlorellales	Chlorellaceae	Chlorella	Chlorella vulgaris	NA
				Correct (manual) results	Plantae	Chlorophyta	Trebouxiophyceae	Chlorellales	Chlorellaceae	Chlorella	Chlorella vulgaris	NA	1	1	1
23	67234	2006	1	silver ragwort leaf	Plantae	Tracheophyta	Magnoliopsida	Asterales	Asteraceae	Jacobaea	Jacobaea maritima	Silver Ragwort
				Correct (manual) results	Plantae	Tracheophyta	Magnoliopsida	Asterales	Asteraceae	Jacobaea	Jacobaea maritima	Silver Ragwort	1	1	1
24	3868	2024	1	butterfly	Animalia	Arthropoda	Insecta	Lepidoptera	NA	NA	NA	Butterfly
				Correct (manual) results	Animalia	Arthropoda	Insecta	Lepidoptera	NA	NA	NA	Butterfly	1	1	1
25	9720	2024	1	human skin	Animalia	Chordata	Mammalia	Primates	Hominidae	Homo	Homo sapiens	Human
				Correct (manual) results	Animalia	Chordata	Mammalia	Primates	Hominidae	Homo	Homo sapiens	Human	1	1	1
26	69162	2004	1	insect cuticle	Animalia	Arthropoda	Insecta	NA	NA	NA	NA	Insect
				Correct (manual) results	Animalia	Arthropoda	Insecta	NA	NA	NA	NA	Insect	1	1	1
27	70764	2002	1	marine sponge	Animalia	Porifera	NA	NA	NA	NA	NA	Marine Sponge
				Correct (manual) results	Animalia	Porifera	NA	NA	NA	NA	NA	Marine Sponge	1	1	1
28	51862	2014	1	spider silk	Animalia	Arthropoda	Arachnida	Araneae	NA	NA	NA	Spider
				Correct (manual) results	Animalia	Arthropoda	Arachnida	Araneae	NA	NA	NA	Spider	1	1	1
29	50684	2015	1	branched constructions	Plantae	Tracheophyta	Magnoliopsida	NA	NA	NA	NA	NA
				Correct (manual) results	Plantae	NA	NA	NA	NA	NA	NA	NA	0.333	1	0.5
30	50684	2015	2	bamboo	Plantae	Tracheophyta	Liliopsida	Poales	Poaceae	NA	NA	Bamboo
				Correct (manual) results	Plantae	Tracheophyta	Liliopsida	Poales	Poaceae (sub Bambusoideae)	NA	NA	Bamboo	1	1	1
31	50684	2015	3	porcupine	Animalia	Chordata	Mammalia	Rodentia	Erethizontidae	NA	NA	Porcupine
				Correct (manual) results	Animalia	Chordata	Mammalia	Rodentia	NA (Hystricidae or Erethizontidae)	NA	NA	Porcupine	0.5	1	0.833
32	50684	2015	4	hedgehog	Animalia	Chordata	Mammalia	Erinaceomorpha	Erinaceidae	NA	NA	Hedgehog
				Correct (manual) results	Animalia	Chordata	Mammalia	Erinaceomorpha	Erinaceidae	NA	NA	Hedgehog	1	1	1
33	57716	2012	1	maize	Plantae	Tracheophyta	Liliopsida	Poales	Poaceae	Zea	Zea mays	Maize
				Correct (manual) results	Plantae	Tracheophyta	Liliopsida	Poales	Poaceae	Zea	Zea mays	Maize	1	1	1
34	2446	2016	1	cortical bone	Animalia	Chordata	NA	NA	NA	NA	NA	Bone
				Correct (manual) results	Animalia	Chordata	NA	NA	NA	NA	NA	Bone	1	1	1
35	3733	2024	2	myelin sheath	Animalia	Chordata	Mammalia	NA	NA	NA	NA	NA
				Correct (manual) results	Animalia	Chordata	NA	NA	NA	NA	NA	NA	0.667	1	0.75
36	4579	2024	1	heart	Animalia	Chordata	NA	NA	NA	NA	NA	Heart
				Correct (manual) results	Animalia	Chordata	(Vertebrata) NA	NA	NA	NA	NA	Heart	1	1	1
37	6134	2024	1	fish	Animalia	Chordata	NA	NA	NA	NA	NA	Fish
				Correct (manual) results	Animalia	Chordata	(Vertebrata) NA	NA	NA	NA	NA	Fish	1	1	1
38	8031	2024	1	bone extracellular matrix	Animalia	Chordata	NA	NA	NA	NA	NA	Bone
				Correct (manual) results	Animalia	Chordata	(Vertebrata) NA	NA	NA	NA	NA	Bone	1	1	1
39	9526	2024	1	bamboo	Plantae	Tracheophyta	Liliopsida	Poales	Poaceae	NA	NA	Bamboo
				Correct (manual) results	Plantae	Tracheophyta	Liliopsida	Poales	Poaceae (sub Bambusoideae)	NA	NA	Bamboo	1	1	1
40	9855	2023	2	Selaginella	Plantae	Tracheophyta	Lycopodiopsida	Selaginellales	Selaginellaceae	Selaginella	NA	Spikemoss
				Correct (manual) results	Plantae	Tracheophyta	Lycopodiopsida	Selaginellales	Selaginellaceae	Selaginella	NA	Spikemoss	1	1	1
41	10954	2023	1	bone	Animalia	Chordata	NA	NA	NA	NA	NA	Bone
				Correct (manual) results	Animalia	Chordata	(Vertebrata) NA	NA	NA	NA	NA	Bone	1	1	1
42	11914	2023	1	silk fibroin	Animalia	Arthropoda	Insecta	Lepidoptera	Bombycidae	Bombyx	Bombyx mori	Silkworm
				Correct (manual) results	Animalia	Arthropoda	Insecta	Lepidoptera	Bombycidae	Bombyx	Bombyx mori	Silkworm	1	1	1
43	12133	2023	1	collagen	Animalia	Chordata	NA	NA	NA	NA	NA	Collagen
				Correct (manual) results	Animalia	Chordata	NA	NA	NA	NA	NA	Collagen	1	1	1
44	12469	2023	1	kenaf	Plantae	Tracheophyta	Magnoliopsida	Malvales	Malvaceae	Hibiscus	Hibiscus cannabinus	Kenaf
				Correct (manual) results	Plantae	Tracheophyta	Magnoliopsida	Malvales	Malvaceae	Hibiscus	Hibiscus cannabinus	Kenaf	1	1	1
45	12599	2023	1	flower pollination	Plantae	Tracheophyta	NA	NA	NA	NA	NA	Flower
				Correct (manual) results	Plantae	Tracheophyta	NA	NA	NA	NA	NA	Flower	1	1	1
46	13052	2023	1	lotus leaf	Plantae	Tracheophyta	Magnoliopsida	Proteales	Nelumbonaceae	Nelumbo	Nelumbo nucifera	Lotus
				Correct (manual) results	Plantae	Tracheophyta	Magnoliopsida	Proteales	Nelumbonaceae	Nelumbo	Nelumbo nucifera	Lotus	1	1	1
47	13302	2023	1	renal tubular epithelial cell	Animalia	Chordata	Mammalia	NA	NA	NA	NA	Renal Tubular Epithelial Cell
				Correct (manual) results	Animalia	Chordata	Mammalia	NA	NA	NA	NA	Cell	1	1	1
48	13797	2023	2	Fathead Minnow	Animalia	Chordata	Actinopterygii	Cypriniformes	Cyprinidae	Pimephales	Pimephales promelas	Fathead Minnow
				Correct (manual) results	Animalia	Chordata	Actinopterygii	Cypriniformes	Cyprinidae	Pimephales	Pimephales promelas	Fathead Minnow	1	1	1
49	13985	2023	1	gracilis muscle	Animalia	Chordata	Mammalia	NA	NA	NA	NA	NA
				Correct (manual) results	Animalia	Chordata	Mammalia	NA	NA	NA	NA	NA	1	1	1
50	15242	2023	1	erythrocyte	Animalia	Chordata	Mammalia	NA	NA	NA	NA	Erythrocyte
				Correct (manual) results	Animalia	Chordata	(Vertebrata) NA	NA	NA	NA	NA	Erythrocyte	0.667	1	0.75
51	15288	2023	1	human skin	Animalia	Chordata	Mammalia	Primates	Hominidae	Homo	Homo sapiens	Human
				Correct (manual) results	Animalia	Chordata	Mammalia	Primates	Hominidae	Homo	Homo sapiens	Human	1	1	1
52	15523	2023	3	Physarum polycephalum	Protista	Amoebozoa	Myxogastria	Physarales	Physaraceae	Physarum	Physarum polycephalum	Slime Mold
				Correct (manual) results	Protista	Mycetozoa	Myxomycetes	Physarales	Physaraceae	Physarum	Physarum polycephalum	Slime Mold	0.714	1	0.75
53	15775	2023	1	soil animal claws	Animalia	Arthropoda	NA	NA	NA	NA	NA	Soil Animal
				Correct (manual) results	Animalia	NA	NA	NA	NA	NA	NA	Soil Animal	0.5	1	0.667
54	16125	2022	1	human serum albumin	Animalia	Chordata	Mammalia	Primates	Hominidae	Homo	Homo sapiens	Human
				Correct (manual) results	Animalia	Chordata	Mammalia	Primates	Hominidae	Homo	Homo sapiens	Human	1	1	1
55	16297	2023	1	glasswing butterfly	Animalia	Arthropoda	Insecta	Lepidoptera	Nymphalidae	Greta	Greta oto	Glasswing Butterfly
				Correct (manual) results	Animalia	Arthropoda	Insecta	Lepidoptera	Nymphalidae	Greta	Greta oto	Glasswing Butterfly	1	1	1
56	16478	2022	1	amelogenesis	Animalia	Chordata	Mammalia	NA	NA	NA	NA	NA
				Correct (manual) results	Animalia	Chordata	(Vertebrata) NA	NA	NA	NA	NA	NA	0.667	1	0.75
57	17554	2022	1	tremella	Fungi	Basidiomycota	Tremellomycetes	Tremellales	Tremellaceae	Tremella	NA	NA
				Correct (manual) results	Fungi	Basidiomycota	Tremellomycetes	Tremellales	Tremellaceae	Tremella	NA	jelly fungus	1	0	0.857
58	17697	2023	1	Venus flytrap	Plantae	Tracheophyta	Magnoliopsida	Caryophyllales	Droseraceae	Dionaea	Dionaea muscipula	Venus flytrap
				Correct (manual) results	Plantae	Tracheophyta	Magnoliopsida	Caryophyllales	Droseraceae	Dionaea	Dionaea muscipula	Venus flytrap	1	1	1
59	18456	2022	1	silk-fibroin	Animalia	Arthropoda	Insecta	Lepidoptera	Bombycidae	Bombyx	Bombyx mori	Silkworm
				Correct (manual) results	Animalia	Arthropoda	Insecta	Lepidoptera	Bombycidae	Bombyx	Bombyx mori	Silkworm	1	1	1
60	19311	2022	1	silk fibroin	Animalia	Arthropoda	Insecta	Lepidoptera	Bombycidae	Bombyx	Bombyx mori	Silkworm
				Correct (manual) results	Animalia	Arthropoda	Insecta	Lepidoptera	Bombycidae	Bombyx	Bombyx mori	Silkworm	1	1	1
61	19660	2022	1	platelets	Animalia	Chordata	Mammalia	NA	NA	NA	NA	Platelets
				Correct (manual) results	Animalia	Chordata	(Vertebrata) NA	NA	NA	NA	NA	Platelets	0.667	1	0.75
62	20242	2022	1	lung	Animalia	Chordata	NA	NA	NA	NA	NA	Lung
				Correct (manual) results	Animalia	Chordata	(Vertebrata) NA	NA	NA	NA	NA	lung	1	1	1
63	20501	2022	1	periosteum	Animalia	Chordata	Mammalia	NA	NA	NA	NA	NA
				Correct (manual) results	Animalia	Chordata	(Vertebrata) NA	NA	NA	NA	NA	NA	0.667	1	0.75
64	21533	2022	1	Arabidopsis thaliana	Plantae	Tracheophyta	Magnoliopsida	Brassicales	Brassicaceae	Arabidopsis	Arabidopsis thaliana	Thale cress
				Correct (manual) results	Plantae	Tracheophyta	Magnoliopsida	Brassicales	Brassicaceae	Arabidopsis	Arabidopsis thaliana	Thale cress	1	1	1
65	24580	2021	1	insect	Animalia	Arthropoda	Insecta	NA	NA	NA	NA	Insect
				Correct (manual) results	Animalia	Arthropoda	Insecta	NA	NA	NA	NA	Insect	1	1	1
66	24879	2021	1	carotid sinus	Animalia	Chordata	Mammalia	NA	NA	NA	NA	NA
				Correct (manual) results	Animalia	Chordata	(Vertebrata) NA	NA	NA	NA	NA	NA	1	1	1
67	25422	2021	1	leaf	Plantae	NA	NA	NA	NA	NA	NA	Leaf
				Correct (manual) results	Plantae	NA	NA	NA	NA	NA	NA	Leaf	1	1	1
68	26079	2021	1	bone	Animalia	Chordata	NA	NA	NA	NA	NA	Bone
				Correct (manual) results	Animalia	Chordata	(Vertebrata) NA	NA	NA	NA	NA	Bone	1	1	1
69	26483	2021	1	testicular tissue	Animalia	Chordata	Mammalia	NA	NA	NA	NA	NA
				Correct (manual) results	Animalia	Chordata	(Vertebrata) NA	NA	NA	NA	NA	NA	0.667	1	0.75
70	27344	2021	1	fish	Animalia	Chordata	NA	NA	NA	NA	NA	Fish
				Correct (manual) results	Animalia	Chordata	(Vertebrata) NA	NA	NA	NA	NA	Fish	1	1	1
71	27867	2020	1	phototrophic bacteria	Bacteria	NA	NA	NA	NA	NA	NA	Phototrophic Bacteria
				Correct (manual) results	Bacteria	NA	NA	NA	NA	NA	NA	Phototrophic Bacteria	1	1	1
72	30545	2020	1	Ocimum gratissimum	Plantae	Tracheophyta	Magnoliopsida	Lamiales	Lamiaceae	Ocimum	Ocimum gratissimum	African Basil
				Correct (manual) results	Plantae	Tracheophyta	Magnoliopsida	Lamiales	Lamiaceae	Ocimum	Ocimum gratissimum	clove basil, African basil	1	1	1
73	32112	2020	1	shark	Animalia	Chordata	Chondrichthyes	NA	NA	NA	NA	Shark
				Correct (manual) results	Animalia	Chordata	Chondrichthyes	NA	NA	NA	NA	Shark	1	1	1
74	32318	2020	1	nacre	Animalia	Mollusca	Bivalvia	NA	NA	NA	NA	Nacre
				Correct (manual) results	Animalia	Mollusca	Bivalvia	NA	NA	NA	NA	Nacre	1	1	1
75	34124	2019	1	Phlegmariurus phlegmaria	Plantae	Tracheophyta	Lycopodiopsida	Lycopodiales	Lycopodiaceae	Phlegmariurus	Phlegmariurus phlegmaria	NA
				Correct (manual) results	Plantae	Tracheophyta	Lycopodiopsida	Lycopodiales	Lycopodiaceae	Phlegmariurus	Phlegmariurus phlegmaria	Coarse tassel fern	1	0	0.875
76	34790	2019	1	cellulose nanocrystal	Plantae	Tracheophyta	NA	NA	NA	NA	NA	NA
				Correct (manual) results	Plantae	Tracheophyta	NA	NA	NA	NA	NA	NA	1	1	1
77	38158	2018	1	fish	Animalia	Chordata	NA	NA	NA	NA	NA	Fish
				Correct (manual) results	Animalia	Chordata	(Vertebrata) NA	NA	NA	NA	NA	Fish	1	1	1
78	38266	2018	1	cardiomyocytes	Animalia	Chordata	NA	NA	NA	NA	NA	Cardiomyocytes
				Correct (manual) results	Animalia	Chordata	(Vertebrata) NA	NA	NA	NA	NA	Cardiomyocytes	1	1	1
79	39932	2018	1	human fingertips	Animalia	Chordata	Mammalia	Primates	Hominidae	Homo	Homo sapiens	Human
				Correct (manual) results	Animalia	Chordata	Mammalia	Primates	Hominidae	Homo	Homo sapiens	Human	1	1	1
80	40398	2018	1	betalains	Plantae	Tracheophyta	Magnoliopsida	NA	NA	NA	NA	NA
				Correct (manual) results	Plantae	Tracheophyta	Magnoliopsida	NA	NA	NA	NA	NA	1	1	1
81	44222	2017	1	pit viper	Animalia	Chordata	Reptilia	Squamata	Viperidae	NA	NA	Pit Viper
				Correct (manual) results	Animalia	Chordata	Reptilia	Squamata	Viperidae	NA	NA	Pit Viper	1	1	1
82	44286	2017	1	pomegranate	Plantae	Tracheophyta	Magnoliopsida	Myrtales	Lythraceae	Punica	Punica granatum	Pomegranate
				Correct (manual) results	Plantae	Tracheophyta	Magnoliopsida	Myrtales	Lythraceae	Punica	Punica granatum	Pomegranate	1	1	1
83	45995	2016	1	Averrhoa carambola	Plantae	Tracheophyta	Magnoliopsida	Oxalidales	Oxalidaceae	Averrhoa	Averrhoa carambola	Starfruit
				Correct (manual) results	Plantae	Tracheophyta	Magnoliopsida	Oxalidales	Oxalidaceae	Averrhoa	Averrhoa carambola	Starfruit	1	1	1
84	47102	2016	1	Antigonon leptopus	Plantae	Tracheophyta	Magnoliopsida	Caryophyllales	Polygonaceae	Antigonon	Antigonon leptopus	Coral Vine
				Correct (manual) results	Plantae	Tracheophyta	Magnoliopsida	Caryophyllales	Polygonaceae	Antigonon	Antigonon leptopus	Coral Vine	1	1	1
85	48248	2016	2	rat	Animalia	Chordata	Mammalia	Rodentia	Muridae	Rattus	NA	Rat
				Correct (manual) results	Animalia	Chordata	Mammalia	Rodentia	Muridae	Rattus	NA	Rat	1	1	1
86	48768	2015	1	periosteum	Animalia	Chordata	Mammalia	NA	NA	NA	NA	NA
				Correct (manual) results	Animalia	Chordata	(Vertebrata) NA	NA	NA	NA	NA	NA	0.667	1	0.75
87	50777	2015	1	gecko	Animalia	Chordata	Reptilia	Squamata	NA	NA	NA	Gecko
				Correct (manual) results	Animalia	Chordata	Reptilia	Squamata	NA	NA	NA	Gecko	1	1	1
88	50805	2015	1	magnetotactic bacteria	Bacteria	Proteobacteria	Alphaproteobacteria	Magnetococcales	Magnetococcaceae	Magnetospirillum	NA	Magnetotactic Bacteria
				Correct (manual) results	Bacteria	NA	NA	NA	NA	NA	NA	Magnetotactic Bacteria	0.167	1	0.286
89	51727	2014	1	mussel	Animalia	Mollusca	Bivalvia	NA	NA	NA	NA	Mussel
				Correct (manual) results	Animalia	Mollusca	Bivalvia	NA (Mytilida or Unionida)	NA	NA	NA	Mussel	1	1	1
90	55847	2013	1	ant	Animalia	Arthropoda	Insecta	Hymenoptera	Formicidae	NA	NA	Ant
				Correct (manual) results	Animalia	Arthropoda	Insecta	Hymenoptera	Formicidae	NA	NA	Ant	1	1	1
91	56786	2012	1	Allomyrina dichotoma	Animalia	Arthropoda	Insecta	Coleoptera	Scarabaeidae	Allomyrina	Allomyrina dichotoma	Japanese Rhinoceros Beetle
				Correct (manual) results	Animalia	Arthropoda	Insecta	Coleoptera	Scarabaeidae	Allomyrina	Allomyrina dichotoma	Japanese Rhinoceros Beetle	1	1	1
92	57556	2012	1	fish	Animalia	Chordata	NA	NA	NA	NA	NA	Fish
				Correct (manual) results	Animalia	Chordata	(Vertebrata) NA	NA	NA	NA	NA	Fish	1	1	1
93	59108	2011	1	butterfly	Animalia	Arthropoda	Insecta	Lepidoptera	NA	NA	NA	Butterfly
				Correct (manual) results	Animalia	Arthropoda	Insecta	Lepidoptera	NA	NA	NA	Butterfly	1	1	1
94	63307	2009	1	bone	Animalia	Chordata	NA	NA	NA	NA	NA	Bone
				Correct (manual) results	Animalia	Chordata	(Vertebrata) NA	NA	NA	NA	NA	Bone	1	1	1
95	64309	2008	1	methane monooxygenase	Bacteria	Proteobacteria	Gammaproteobacteria	Methylococcales	Methylococcaceae	Methylococcus	NA	Methane-oxidizing bacteria
				Correct (manual) results	Bacteria	Proteobacteria	NA	NA	NA	NA	NA	NA	0.333	0	0.286
96	65584	2008	1	silk fibroin	Animalia	Arthropoda	Insecta	Lepidoptera	Bombycidae	Bombyx	Bombyx mori	Silkworm
				Correct (manual) results	Animalia	Arthropoda	Insecta	Lepidoptera	Bombycidae	Bombyx	Bombyx mori	Silkworm	1	1	1
97	65830	2007	1	bone	Animalia	Chordata	NA	NA	NA	NA	NA	Bone
				Correct (manual) results	Animalia	Chordata	(Vertebrata) NA	NA	NA	NA	NA	Bone	1	1	1
98	65969	2007	1	human bone	Animalia	Chordata	Mammalia	Primates	Hominidae	Homo	Homo sapiens	Human
				Correct (manual) results	Animalia	Chordata	Mammalia	Primates	Hominidae	Homo	Homo sapiens	Human	1	1	1
99	70452	2003	1	Russian thistle	Plantae	Tracheophyta	Magnoliopsida	Caryophyllales	Amaranthaceae	Salsola	Salsola tragus	Russian thistle
				Correct (manual) results	Plantae	Tracheophyta	Magnoliopsida	Caryophyllales	Amaranthaceae	Salsola	Salsola tragus	Russian thistle	1	1	1
100	70489	2003	2	dental enamel	Animalia	Chordata	NA	NA	NA	NA	NA	NA
				Correct (manual) results	Animalia	Chordata	(Vertebrata) NA	NA	NA	NA	NA	NA	1	1	1
The yellow markings indicate the 33 identified models from the "Validation_model extraction" step.
The red markings indicate GPT’s incorrect results.													Final accuracy score		0.95137
The words highlighted in green indicate the results of manual taxonomic matching and are regarded as the correct results.
